# Supplementary material for: Hepatic zinc deficiency dampens the acute phase response in patients with alcohol-associated hepatitis
Source: Front Immunol. 2026 Feb 26;16:1642163. doi: 10.3389/fimmu.2025.1642163 (PMC12979129; doi:10.3389/fimmu.2025.1642163)
Supplement: Supplementary file 2 [file Table1.xlsx]

## Sheet: GSE76510
RefSeq_ID	Symbol	logFC	adj.P.Val
NM_005950.1	MT1G	4.83523	2.1937e-16
NM_005951.2	MT1H	4.81682	2.5986e-16
NM_175617.3	MT1E	4.81123	8.31041e-18
NM_005952.2	MT1X	4.79008	9.31509e-16
NM_176870.2	MT1M	4.3786	2.1937e-16
NM_175621.2	MTE	4.25985	7.66302e-18
NM_005953.2	MT2A	4.22595	2.6913e-15
NM_005946.2	MT1A	4.05709	9.31509e-16
NM_005947.1	MT1B	3.76877	4.0663e-16
NM_005949.2	MT1F	3.68409	7.72061e-16
NR_006882.1	SNORD3D	3.40332	2.26734e-15
NM_002155.3	HSPA6	3.22269	2.44732e-16
NR_006880.1	SNORD3A	3.04286	2.53654e-15
NR_023371.1	RN5S9	3.00376	1.37356e-15
NR_006881.1	SNORD3C	2.83474	9.62355e-14
XM_001713808.1	LOC100132564	2.72354	2.66531e-12
NM_032513.3	SLC30A2	2.71656	1.82445e-14
NR_001445.1	RN7SK	2.5236	7.47439e-14
NR_003287.1	LOC100008589	2.51183	2.7927e-13
NM_006216.2	SERPINE2	2.38257	3.43268e-14
NM_021194.2	SLC30A1	2.37039	4.22304e-14
NM_021194.2	SLC30A1	2.3357	7.98649e-13
NM_005345.4	HSPA1A	2.30093	6.74297e-14
NR_001445.1	RN7SK	2.30052	3.28541e-11
NM_080757.1	C20orf127	2.26728	3.21734e-13
XM_498969.2	LOC441019	1.90526	5.5387e-10
NM_003364.2	UPP1	1.8642	3.30829e-11
NM_015675.2	GADD45B	1.85501	1.64203e-11
NR_002312.1	RPPH1	1.80157	1.53135e-10
NM_005252.2	FOS	1.79527	2.94192e-12
NM_001124.1	ADM	1.73034	5.8418e-12
NM_005461.3	MAFB	1.72469	2.61372e-11
NM_019058.2	DDIT4	1.57388	6.65695e-11
NM_001100.3	ACTA1	1.55824	2.05207e-11
NM_005346.3	HSPA1B	1.55502	6.65695e-11
NM_003186.3	TAGLN	1.54454	4.13046e-11
NM_004078.1	CSRP1	1.52268	3.30829e-11
NM_000700.1	ANXA1	1.49367	1.58418e-09
NM_002155.3	HSPA6	1.36501	2.20147e-09
NM_001458.3	FLNC	1.35989	2.81136e-10
NM_005211.2	CSF1R	1.34494	1.13177e-09
NM_001040619.1	ATF3	1.31205	3.58062e-10
NM_001901.1	CTGF	1.2707	1.01e-09
NM_004417.2	DUSP1	1.22333	1.17376e-08
NM_004281.3	BAG3	1.21792	1.57805e-08
NM_014330.2	PPP1R15A	1.21785	8.6701e-09
NM_006732.1	FOSB	1.18829	4.26489e-09
NM_000582.2	SPP1	1.18576	5.75284e-09
NR_003051.2	RMRP	1.18499	2.59268e-09
NM_003186.3	TAGLN	1.1847	4.59044e-09
NM_005630.1	SLCO2A1	1.16463	2.18827e-09
NM_003447.2	ZNF165	1.15619	8.6701e-09
NM_201557.2	FHL2	1.15312	2.5461e-09
NM_201555.1	FHL2	1.1504	5.98458e-09
NM_016084.3	RASD1	1.13993	3.43526e-09
XM_928128.1	LOC643431	1.1346	1.12086e-06
NM_001175.4	ARHGDIB	1.13341	7.8221e-08
NM_002923.1	RGS2	1.11981	1.36378e-06
NR_004394.1	RNU6-1	1.08836	3.97479e-08
NM_001040058.1	SPP1	1.08806	2.66856e-07
NM_003088.2	FSCN1	1.05846	1.63316e-08
NR_024151.1	HSPA7	1.05653	1.61328e-06
XM_001713810.1	LOC100134364	1.05487	9.30989e-07
NM_002483.3	CEACAM6	1.0525	1.9905e-08
NM_006145.1	DNAJB1	1.04975	7.57827e-08
NM_052871.3	MGC4677	1.04885	2.07258e-07
NR_015379.2	UCA1	1.04468	3.66153e-08
NM_001423.1	EMP1	1.03746	4.29736e-08
NR_003287.1	LOC100008589	1.03172	1.349e-07
NM_014059.2	C13orf15	1.0297	3.59528e-07
NM_000202.3	IDS	1.02963	1.87814e-08
NM_182491.1	ZFAND2A	1.02044	8.09538e-08
NM_021217.1	ZNF77	1.01747	1.88038e-08
NR_028372.1	RNU6-15	1.01081	4.8774e-07
XM_001713809.1	LOC100132394	0.992288	5.31184e-07
NM_002133.1	HMOX1	0.987617	1.349e-07
NM_001354.4	AKR1C2	0.968066	1.13239e-07
NM_001964.2	EGR1	0.951884	1.41774e-07
NM_001300.4	KLF6	0.933324	1.27959e-06
NM_004900.3	APOBEC3B	0.926461	1.28163e-07
NM_002970.1	SAT1	0.921969	3.95518e-07
NM_001945.1	HBEGF	0.917579	1.11283e-07
XM_372780.3	LOC391045	0.914185	1.57724e-06
NM_000422.1	KRT17	0.907862	3.16917e-07
NM_001613.1	ACTA2	0.890533	3.09153e-06
NR_004430.1	RNU1A3	0.889983	3.23136e-07
NM_003418.1	CNBP	0.889964	0.000251425
NM_012323.2	MAFF	0.877399	4.55761e-07
NR_023344.1	RNU6ATAC	0.8682	4.50774e-06
NM_014220.2	TM4SF1	0.864659	6.16098e-06
NM_002543.3	OLR1	0.854272	2.31262e-07
NM_013370.2	OKL38	0.849935	1.36378e-06
NM_001099743.1	GOLSYN	0.846713	7.76781e-07
NM_003407.2	ZFP36	0.841836	1.00957e-06
NM_002228.3	JUN	0.838657	9.86384e-07
NM_000389.2	CDKN1A	0.832807	1.14611e-06
NM_001008490.1	KLF6	0.830894	5.47471e-07
NM_003670.1	BHLHB2	0.82999	5.8995e-07
NM_003831.2	RIOK3	0.829221	2.07704e-06
NR_004400.1	RNU1-5	0.827801	1.17048e-05
NM_032717.3	AGPAT9	0.827515	5.47471e-07
XR_018757.1	LOC644745	0.82542	1.62349e-05
XR_017100.2	LOC149501	0.816836	7.03052e-06
NR_004426.1	RNU1G2	0.816545	7.4515e-05
NM_002521.2	NPPB	0.815378	1.14846e-06
NM_016545.4	IER5	0.81512	9.86384e-07
NM_004419.3	DUSP5	0.815005	7.03052e-06
NM_001554.3	CYR61	0.811322	8.57089e-07
NM_016639.1	TNFRSF12A	0.807762	3.67039e-06
NM_080725.1	SRXN1	0.806596	2.02998e-06
NM_003467.2	CXCR4	0.80194	1.55584e-06
NR_003137.2	RNU4-2	0.801762	3.58731e-06
NM_006644.2	HSPH1	0.800734	2.66932e-06
NR_002203.1	FTHL8	0.800451	0.000151585
XR_042330.1	LOC729009	0.799753	0.000101256
NM_033157.2	CALD1	0.789684	6.42881e-06
NM_001004434.1	SLC30A2	0.789097	7.79407e-06
NR_026703.1	VTRNA1-1	0.781759	2.39227e-06
XM_926402.1	LOC643031	0.780868	1.08877e-05
NM_000093.3	COL5A1	0.780824	3.67039e-06
NM_153449.2	SLC2A14	0.775669	1.17084e-05
NM_003877.3	SOCS2	0.771418	5.58339e-06
NM_173624.1	FLJ40504	0.77061	0.000100347
NM_002203.3	ITGA2	0.767073	6.22339e-06
NR_004408.1	RNU1-3	0.764447	9.95424e-05
XR_037953.1	KRT18P17	0.763848	1.56283e-05
NM_004566.2	PFKFB3	0.761475	5.36362e-06
NM_001885.1	CRYAB	0.759083	3.28205e-06
NM_006123.2	IDS	0.757047	3.05499e-06
NM_002154.3	HSPA4	0.745244	0.000156975
NM_021009.3	UBC	0.735824	2.74771e-06
NM_152523.1	CCNYL1	0.732974	4.27792e-06
NM_152321.1	ERP27	0.729358	2.15767e-06
NM_025195.2	TRIB1	0.72599	2.59352e-06
NM_183079.2	PRNP	0.725117	3.44418e-06
NM_005238.2	ETS1	0.724502	1.14173e-05
NM_014391.2	ANKRD1	0.720982	0.0001312
NM_000917.2	P4HA1	0.719283	1.17048e-05
NM_003979.3	GPRC5A	0.716678	5.7068e-05
NM_002497.2	NEK2	0.714636	1.04241e-05
NM_014670.2	BZW1	0.714437	0.000490711
NR_003925.1	RNU4-1	0.71308	0.000192523
NM_006086.2	TUBB3	0.711927	1.27196e-05
NM_001818.2	AKR1C4	0.702983	7.47875e-05
NM_000089.3	COL1A2	0.701464	6.29222e-06
NM_021244.3	RRAGD	0.701401	5.25466e-06
NM_021158.3	TRIB3	0.698706	2.29488e-05
NM_025217.2	ULBP2	0.698089	6.20615e-06
NM_004083.4	DDIT3	0.696801	0.000580092
NM_005415.3	SLC20A1	0.696531	4.64091e-06
NM_031476.2	CRISPLD2	0.696304	9.61156e-06
NM_003749.2	IRS2	0.696106	4.94379e-06
XM_001726959.1	KRT18P13	0.695683	4.22775e-05
NM_022121.2	PERP	0.695299	0.000122932
NM_015459.3	ATL3	0.694192	6.43881e-06
NM_018300.2	ZNF83	0.693245	7.9856e-06
XR_017689.1	KRT18P28	0.692355	7.9856e-06
NM_018433.3	JMJD1A	0.691276	2.85486e-05
NM_057159.2	LPAR1	0.688024	0.000164499
NM_001013251.1	SLC3A2	0.68686	0.000406293
NM_001017973.1	P4HA2	0.684923	1.16438e-05
NM_006942.1	SOX15	0.683825	2.85486e-05
NM_004235.3	KLF4	0.682782	0.000514088
NM_001012633.1	IL32	0.682453	3.25282e-05
NR_001562.1	ANXA2P1	0.680856	0.000163566
NM_003234.1	TFRC	0.680328	1.50213e-05
NM_001093771.1	TXNRD1	0.6776	1.0629e-05
NM_003971.3	SPAG9	0.677045	6.42881e-06
NM_001786.2	CDC2	0.675103	1.16438e-05
NM_002061.2	GCLM	0.674872	2.08874e-05
NM_002127.3	HLA-G	0.674373	4.25668e-05
NM_033140.2	CALD1	0.672769	1.34418e-05
NM_005951.1	MT1H	0.672575	1.59897e-05
NM_001321.1	CSRP2	0.67139	6.07752e-05
XR_036921.1	LOC399965	0.669939	0.000411307
XR_038201.1	LOC401076	0.668976	9.61156e-06
NM_003877.3	SOCS2	0.668173	1.62349e-05
NM_033034.1	TRIM5	0.667466	4.78691e-05
NM_004508.2	IDI1	0.66584	0.000105702
NM_006855.2	KDELR3	0.659692	9.1993e-05
NM_007097.2	CLTB	0.658584	1.29301e-05
NM_006260.2	DNAJC3	0.657089	2.59972e-05
NM_003378.2	VGF	0.656645	1.83803e-05
NM_013246.2	CLCF1	0.656301	4.72648e-05
NR_004391.1	RNY1	0.655276	8.68181e-05
NM_152829.1	TES	0.655206	5.11429e-05
NM_016315.2	GULP1	0.654858	5.7068e-05
NM_182743.1	TXNRD1	0.654851	1.87253e-05
NR_002200.1	FTHL2	0.654557	0.00041543
NM_000899.3	KITLG	0.653796	2.92259e-05
NM_006636.3	MTHFD2	0.652228	4.29802e-05
NM_001012661.1	SLC3A2	0.649839	0.000475086
NM_030752.2	TCP1	0.643138	0.00016838
NM_006601.4	PTGES3	0.640972	0.000514719
NM_017946.2	FKBP14	0.640273	5.71759e-05
NM_000593.5	TAP1	0.636773	4.1643e-05
NM_133436.1	ASNS	0.63082	0.00021443
NM_018098.4	ECT2	0.629538	3.55924e-05
NM_005566.1	LDHA	0.628776	5.36499e-05
NM_012242.2	DKK1	0.628023	0.000117806
NM_004093.2	EFNB2	0.628021	1.87692e-05
NM_004052.2	BNIP3	0.625744	6.48217e-05
NM_178815.3	ARL5B	0.624255	2.33369e-05
NM_207309.1	UAP1L1	0.623587	6.28909e-05
NR_002205.1	FTHL12	0.622011	1.98683e-05
NM_003418.1	CNBP	0.620359	3.99752e-05
NM_133466.2	ZFP82	0.619988	0.000129472
NM_001003407.1	ABLIM1	0.618809	0.000105598
NM_001884.2	HAPLN1	0.616327	0.000111947
XM_045290.6	LOC151579	0.616315	6.76891e-05
NM_139178.1	ALKBH3	0.61608	1.87692e-05
NM_057735.1	CCNE2	0.61512	3.74309e-05
NM_000165.3	GJA1	0.612512	0.000921289
NM_025047.1	ARL14	0.612133	0.00011622
XR_038458.1	LOC345041	0.610886	0.00432589
NM_012484.1	HMMR	0.610551	3.1515e-05
NM_015420.5	WDSOF1	0.606607	0.000686728
NM_012212.2	PTGR1	0.60633	4.06714e-05
NR_002205.1	FTHL12	0.606322	0.000262847
NM_004184.3	WARS	0.604875	0.000145045
NM_001018004.1	TPM1	0.602351	6.02768e-05
NM_004879.3	EI24	0.600254	0.00143191
NM_153358.1	ZNF791	0.597877	0.000446956
NM_004040.2	RHOB	0.595495	0.000419926
NM_152523.1	CCNYL1	0.595105	5.15728e-05
NM_001012964.1	KLK6	0.593653	0.000212579
NM_001040409.1	MTHFD2	0.592816	8.34305e-05
NR_002204.1	FTHL11	0.591608	0.00100958
NM_002129.2	HMGB2	0.590475	0.000921289
NM_003642.2	HAT1	0.589729	0.000828872
XM_001720343.1	LOC100130516	0.589371	0.000146768
NM_003633.1	ENC1	0.58749	0.000335912
NM_001001870.1	C17orf91	0.584672	0.000212579
XR_019592.2	LOC729779	0.583316	0.000337501
NM_000089.3	COL1A2	0.582656	0.000301055
NM_015641.2	TES	0.580945	0.00013582
NM_012124.1	CHORDC1	0.58076	0.00160475
NM_002298.2	LCP1	0.580581	0.000174117
NM_005168.3	RND3	0.579905	0.000138157
NM_014178.6	STXBP6	0.579564	5.48401e-05
NM_001069.2	TUBB2A	0.578317	5.73804e-05
XM_001722366.1	FLJ36131	0.575856	0.00299454
NM_016623.3	FAM49B	0.572008	0.000486594
NM_006759.3	UGP2	0.571888	0.0237496
NM_014913.2	ADNP2	0.571662	0.000164499
NM_178012.3	TUBB2B	0.570532	4.2721e-05
NM_030915.1	LBH	0.570041	6.73684e-05
NM_003768.2	PEA15	0.569043	7.86122e-05
NM_170721.1	MSI2	0.569002	9.81591e-05
NM_002546.3	TNFRSF11B	0.568042	7.46468e-05
NM_032866.3	CGNL1	0.567679	0.000146768
NM_177964.3	LYPD6B	0.566644	0.000116943
NM_181702.1	GEM	0.566448	0.000341899
NM_015599.1	PGM3	0.56631	0.000108278
XM_001720253.1	LOC730313	0.566218	0.00205742
NM_178815.3	ARL5B	0.566189	0.0003926
NM_006751.4	SSFA2	0.566065	0.000285493
NM_018343.1	RIOK2	0.564717	8.38762e-05
NM_181702.1	GEM	0.564369	0.000131569
NM_001010990.1	HERPUD1	0.563789	7.86122e-05
NM_003798.1	CTNNAL1	0.563321	0.000525714
NM_138373.3	MYADM	0.562795	0.000225704
NM_201545.1	LGALS8	0.561245	7.63921e-05
NM_001237.2	CCNA2	0.560832	0.00013582
NM_001884.2	HAPLN1	0.560738	0.000425656
NM_078481.2	CD97	0.559999	0.00112326
NM_016072.3	GOLT1B	0.559545	0.000201538
NM_016657.1	KDELR3	0.558284	0.000201538
NM_002266.2	KPNA2	0.557216	0.000359672
NM_014475.3	DHDH	0.557179	8.39593e-05
NM_004287.3	GOSR2	0.557063	0.000329044
NR_002473.2	LOC440354	0.555147	0.000649383
XR_039592.1	LOC100129379	0.554608	0.000887584
NM_003971.3	SPAG9	0.553918	0.000222799
NM_015599.1	PGM3	0.552143	0.000278397
NM_001013251.1	SLC3A2	0.551489	9.70435e-05
XM_942124.2	KIAA1666	0.550484	0.000870419
XR_016048.1	MGC40489	0.549816	0.0013986
NM_006815.3	TMED2	0.54927	0.000937629
NM_014331.3	SLC7A11	0.548487	0.000148141
NM_012232.3	PTRF	0.54743	0.000354492
NM_022051.1	EGLN1	0.547396	0.000294071
NR_001571.2	RNY5	0.54699	0.000303513
NM_001100422.1	SPATS2L	0.545945	0.000218546
NM_003798.2	CTNNAL1	0.545307	0.000419926
NM_172097.1	CATSPER2	0.544958	0.000292348
XM_001716455.1	LOC100132391	0.544919	0.00120977
NM_174908.2	CCDC50	0.543717	0.000272336
NM_006499.3	LGALS8	0.542507	0.000323682
NM_052966.2	FAM129A	0.542072	0.000180779
XR_017449.2	LOC647150	0.540218	0.00100228
NM_004431.2	EPHA2	0.539079	0.000708343
XM_926996.1	LOC340598	0.537286	0.00065526
NM_021971.1	GMPPB	0.537062	0.000222798
NM_002079.1	GOT1	0.536432	0.000101533
NM_002266.2	KPNA2	0.535631	9.87409e-05
NM_003359.2	UGDH	0.535259	0.00124024
XR_016703.1	LOC644743	0.535172	0.000607892
NM_020127.1	TUFT1	0.534905	0.000172261
NM_153363.1	ZNF679	0.533409	0.0402269
NM_001042600.1	MAP4K1	0.532636	0.000935148
NM_004177.3	STX3	0.531678	0.000347901
NM_133436.1	ASNS	0.531269	0.000541265
NM_198951.1	TGM2	0.53113	0.000172261
NM_022771.3	TBC1D15	0.530968	0.000507644
NM_005010.3	NRCAM	0.527494	0.000177543
NM_003825.2	SNAP23	0.527368	0.00229379
XR_038951.1	LOC644877	0.526811	0.000520343
XR_039545.1	LOC100130092	0.526079	0.00202901
NM_006362.4	NXF1	0.522548	0.000135652
XR_015658.2	LOC728732	0.521575	0.000231433
NM_152415.1	VPS37A	0.520938	0.000231433
XM_001722111.1	LOC100132585	0.519299	0.00472162
NM_003887.2	ASAP2	0.518696	0.000225704
NM_001200.2	BMP2	0.518528	0.000172123
NM_005242.3	F2RL1	0.518079	0.000314017
NM_022098.2	XPNPEP3	0.51785	0.00109067
NM_001002857.1	ANXA2	0.517738	0.0001312
NM_000067.1	CA2	0.51732	0.00108857
NM_014321.2	ORC6L	0.517186	0.000443297
NM_004772.1	C5orf13	0.515958	0.000356169
XR_038433.1	LOC100131609	0.514774	0.00069985
NM_014399.3	TSPAN13	0.513585	0.00683423
NM_006270.3	RRAS	0.513315	0.000582164
NR_003041.1	SNORD13	0.511771	0.00235544
XR_038244.1	LOC652750	0.511092	0.00100958
NM_005279.2	GPR1	0.511043	0.0100663
NM_001037171.1	ACOT9	0.509913	0.00325591
NM_003472.2	DEK	0.509368	0.00041543
NM_013296.3	GPSM2	0.508804	0.000806896
NM_016269.2	LEF1	0.508038	0.000251526
NM_012328.1	DNAJB9	0.507202	0.000691613
NM_014575.2	SCHIP1	0.507113	0.000634663
NM_018653.3	GPRC5C	0.506632	0.000678141
NM_012212.2	PTGR1	0.506478	0.000730149
NM_018602.2	DNAJA4	0.505995	0.000428453
NM_025146.1	NAT13	0.505938	0.000335912
NM_001735.2	C5	0.50544	0.000212283
NM_001080826.1	PRAGMIN	0.50469	0.0025944
NM_016028.4	SUV420H1	0.50439	0.000370156
NM_182810.1	ATF4	0.504247	0.00051642
NM_015193.3	ARC	0.504142	0.000339883
NM_004864.1	GDF15	0.503913	0.000556901
NR_002204.1	FTHL11	0.503868	0.00083663
NM_139312.1	YME1L1	0.503109	0.00248541
NM_002497.2	NEK2	0.502557	0.000429819
NM_020792.3	AADACL1	0.502	0.000212495
NM_000344.2	SMN1	0.501962	0.00884246
NM_024616.1	C3orf52	0.501079	0.000401417
NM_177964.3	LYPD6B	0.500974	0.00119683
NM_174911.3	FAM84B	0.500162	0.000678778
NM_207418.2	FAM72D	0.499935	0.00409421
NM_001901.2	CTGF	0.498862	0.00580256
NR_001453.1	LOC85389	0.498779	0.000294071
NM_005139.2	ANXA3	0.497945	0.000361139
NM_002780.3	PSG4	0.497863	0.000321231
NM_005780.1	LHFP	0.497458	0.00120759
NM_033402.3	LRRCC1	0.497217	0.000397724
NM_014178.6	STXBP6	0.496937	0.000565863
NM_030752.2	TCP1	0.496757	0.0574186
NM_006357.2	UBE2E3	0.494759	0.000877285
NM_014791.2	MELK	0.494651	0.000229835
NM_001614.2	ACTG1	0.494424	0.00466907
NM_023012.4	RSRC2	0.494254	0.00265325
NM_015127.3	CLCC1	0.493048	0.00240271
XM_932678.1	LOC387841	0.49248	0.00060512
NM_014487.3	ZNF330	0.492035	0.0158568
NM_006759.3	UGP2	0.491865	0.00123846
NM_018837.2	SULF2	0.491272	0.00113738
NM_001080121.1	PRNP	0.491077	0.000260515
NM_001730.3	KLF5	0.490965	0.0192385
NM_014570.3	ARFGAP3	0.489987	0.000313222
NM_001136499.1	ZNF841	0.489353	0.000400913
NM_003900.3	SQSTM1	0.489123	0.000652752
NM_003842.3	TNFRSF10B	0.489106	0.000628887
NM_153742.3	CTH	0.488636	0.000520746
NM_002381.4	MATN3	0.488351	0.000591117
NM_018454.5	NUSAP1	0.488202	0.00255711
XR_037021.1	LOC642590	0.487236	0.000257908
NM_205842.1	NCKAP1	0.486902	0.00986011
NM_020153.2	C11orf60	0.486507	0.000263166
NM_000544.3	TAP2	0.486188	0.000590078
XR_016986.1	LOC643668	0.485987	0.0211452
NM_019605.2	SERTAD4	0.485823	0.000340124
NR_004402.1	RNU1F1	0.48565	0.000591747
NM_001081491.1	NXF1	0.485121	0.00100672
NM_017635.3	SUV420H1	0.485017	0.00128925
NM_001033583.2	ACOT9	0.484884	0.000556901
NM_006572.3	GNA13	0.484511	0.000465573
NM_017613.2	DONSON	0.484256	0.000462881
NR_003586.1	EEF1AL7	0.482779	0.00193165
NM_006184.3	NUCB1	0.482208	0.000310763
NM_012257.3	HBP1	0.481875	0.000594028
NM_016090.2	RBM7	0.481609	0.00401623
NM_033414.2	ZNF622	0.481333	0.00196153
NM_001018020.1	TPM1	0.481325	0.000329044
NM_001042426.1	CENPA	0.480658	0.00214247
XM_001126103.2	LOC728188	0.480017	0.000371272
NM_001040708.1	HEY1	0.479858	0.000557617
NM_001802.1	CDR2	0.479616	0.00223471
NM_001008393.1	LOC201725	0.479296	0.0183611
XR_037241.1	LOC728620	0.479294	0.0647668
XM_933970.1	LOC646849	0.479068	0.0052628
NM_006948.4	HSPA13	0.47891	0.00378929
NM_022164.1	TINAGL1	0.477755	0.000960497
NM_012325.1	MAPRE1	0.477234	0.000332184
NM_005242.3	F2RL1	0.476715	0.000428453
NM_014750.3	DLGAP5	0.476641	0.00083663
NM_006870.3	DSTN	0.475943	0.0368525
NM_006527.2	SLBP	0.475729	0.000986861
XR_038196.1	LOC286512	0.47488	0.0134639
NM_001453.1	FOXC1	0.474847	0.00196722
NM_001753.3	CAV1	0.474822	0.000421967
NM_006357.2	UBE2E3	0.474538	0.00383922
NM_004321.4	KIF1A	0.474324	0.000708343
NM_001695.4	ATP6V1C1	0.474317	0.00104423
NM_014056.1	HIGD1A	0.474185	0.146546
NM_001010990.1	HERPUD1	0.471772	0.00104328
NM_001024646.1	CLK1	0.470784	0.00646316
XR_017449.2	LOC647150	0.470385	0.00144828
NM_004786.1	TXNL1	0.469708	0.00564072
NR_000024.2	SNORD46	0.46966	0.000478312
NM_001007075.1	KLHL5	0.469563	0.000786461
NM_003897.3	IER3	0.469494	0.00207609
NM_001235.2	SERPINH1	0.468082	0.025979
NM_012086.2	GTF3C3	0.467764	0.000766669
NM_001790.3	CDC25C	0.467188	0.02379
NM_024039.1	MIS12	0.467107	0.000472129
NM_032299.2	DCUN1D5	0.466844	0.000562069
NM_001017421.1	FKSG30	0.466745	0.00476732
NM_000935.2	PLOD2	0.466608	0.00134159
NM_001135239.1	LDHA	0.466549	0.000555585
NM_080668.2	CDCA5	0.465837	0.000525714
NM_003369.3	UVRAG	0.465446	0.000974398
NM_024818.2	UBE1DC1	0.464993	0.0010103
NM_139313.1	YME1L1	0.464506	0.000767681
NM_006756.2	TCEA1	0.464122	0.00235215
NM_013376.3	SERTAD1	0.464008	0.00184469
NM_001018056.1	VLDLR	0.463977	0.000585178
NM_016472.3	C14orf129	0.463795	0.00200597
NM_002202.1	ISL1	0.46333	0.00108403
NM_001017974.1	P4HA2	0.463067	0.00536075
NM_020235.3	BBX	0.462295	0.00186138
NM_006572.3	GNA13	0.462077	0.0108482
NM_018260.1	ZNF701	0.461975	0.000730149
NM_031423.3	NUF2	0.461973	0.00675529
NM_207304.1	MBNL2	0.461142	0.00374975
NM_017892.3	PRPF40A	0.460842	0.00523578
NM_004156.2	PPP2CB	0.460743	0.00162255
NM_016265.3	ZNF12	0.460414	0.000466206
NM_004595.2	SMS	0.460084	0.00196933
XR_017532.2	LOC644132	0.459704	0.00113844
NM_005316.2	GTF2H1	0.459192	0.00456053
NM_015994.2	ATP6V1D	0.458376	0.000630194
NM_173516.1	PNLDC1	0.45834	0.000582152
NM_001431.1	EPB41L2	0.457725	0.00084996
NM_181784.1	SPRED2	0.457242	0.000735901
NM_033196.2	ZNF682	0.457199	0.00409244
NM_004896.2	VPS26	0.456892	0.020775
NM_001539.2	DNAJA1	0.45644	0.000557272
NM_021227.2	OSTC	0.456379	0.0107253
NM_004458.1	ACSL4	0.455573	0.000883359
XM_001133534.1	ATP1B3	0.455478	0.0311735
NM_002845.2	PTPRM	0.45538	0.00124321
XM_930476.2	LOC653631	0.455166	0.000970158
NM_004337.1	OSGIN2	0.454593	0.000902753
NM_002645.1	PIK3C2A	0.454437	0.00495013
NM_015046.5	SETX	0.454408	0.000555585
NM_016470.6	C20orf111	0.454113	0.000959495
NM_017880.1	C2orf42	0.454004	0.00102861
NM_012382.2	TTC33	0.453652	0.000520746
XR_038455.1	LOC100130291	0.45346	0.000637462
NM_012110.2	CHIC2	0.452914	0.00313104
NM_021202.1	TP53INP2	0.452609	0.00214891
NM_001017416.1	USP1	0.451958	0.00489183
NM_052901.2	SLC25A25	0.451929	0.000882232
NM_006513.2	SARS	0.451651	0.00140978
NM_033395.1	KIAA1731	0.451192	0.00206594
XM_001129663.1	ZNF703	0.450846	0.000590078
NM_020148.2	SPIRE1	0.450652	0.000722664
NM_002156.4	HSPD1	0.449324	0.00536869
NM_001233.3	CAV2	0.448959	0.00230349
NM_182649.1	PCNA	0.44892	0.00424261
NM_022117.1	TSPYL2	0.447774	0.00108857
NM_000935.2	PLOD2	0.447296	0.000902302
XR_017429.1	LOC392787	0.447127	0.000716017
NM_152991.1	EED	0.445365	0.0033577
NM_022346.3	NCAPG	0.44506	0.00178333
NR_001449.1	TRK1	0.44493	0.00302687
NM_020424.2	LYRM1	0.444124	0.0013986
NM_030579.2	CYB5B	0.443849	0.00162378
NM_018132.3	CENPQ	0.443705	0.00102861
NM_006588.2	SULT1C4	0.443628	0.00248541
NM_174887.2	IFT20	0.44328	0.00553092
NM_006541.2	TXNL2	0.443237	0.00216685
NM_001498.2	GCLC	0.443096	0.00133663
NM_002524.2	NRAS	0.443009	0.00148979
XR_000203.3	TRA1P2	0.442762	0.00423673
NM_003887.2	ASAP2	0.442439	0.0010891
NM_006009.2	TUBA1A	0.442406	0.00137873
NR_003104.1	POT1	0.442337	0.0074576
NM_003797.2	EED	0.441986	0.0291721
XM_001718809.1	LOC100134794	0.441967	0.00210374
XR_000206.4	CICE	0.441056	0.001498
NM_134260.1	RORA	0.441001	0.381374
NM_170713.2	RASSF1	0.440612	0.00159375
XR_038706.1	LOC643387	0.440479	0.00181165
NM_148174.2	AZIN1	0.440202	0.0052628
NM_001786.2	CDC2	0.439883	0.00194231
NM_005627.3	SGK1	0.438732	0.000882453
NM_012416.2	RANBP6	0.438432	0.00184861
NM_015055.2	SWAP70	0.438187	0.00191667
NM_001943.2	DSG2	0.43729	0.00196764
NM_033319.1	CENPL	0.436741	0.00308792
NM_021960.3	MCL1	0.436221	0.00303919
NM_007051.2	FAF1	0.4361	0.00165133
NM_001017998.2	GNG10	0.436065	0.0227283
NM_198431.1	HSPA4	0.436003	0.00168865
NM_032810.2	ATAD1	0.43583	0.0067949
NM_005931.2	MICB	0.435813	0.00389162
NM_022153.1	C10orf54	0.435726	0.00193495
NM_004725.2	BUB3	0.434302	0.0234694
NM_003473.2	STAM	0.434106	0.0127336
NM_006070.4	TFG	0.433985	0.0441182
NM_004238.1	TRIP12	0.433566	0.00385444
NM_001080541.1	MGA	0.433306	0.0086821
NM_022664.1	ECM1	0.432789	0.00495013
NM_001007067.1	SDCBP	0.43271	0.0190712
XR_037892.1	LOC100130550	0.432615	0.00128925
NM_002881.2	RALB	0.43214	0.00390612
NM_207122.1	EXT2	0.43163	0.00312885
NM_002913.3	RFC1	0.431145	0.000933975
NM_014247.2	RAPGEF2	0.430389	0.00346162
XR_018325.1	LOC644131	0.429978	0.0217338
NM_007172.3	NUP50	0.429673	0.00139745
NM_080655.1	C9orf30	0.429671	0.00770088
NM_019006.2	ZFAND6	0.429355	0.0189457
NM_006420.2	ARFGEF2	0.429252	0.00448329
NM_032121.4	MAGT1	0.429217	0.00414935
NR_024266.1	LOC144438	0.428996	0.00498811
NM_002273.2	KRT8	0.428497	0.00154339
NM_138286.1	ZNF681	0.427603	0.00531574
NM_001006617.1	MAPKAP1	0.427153	0.00551532
NM_003461.4	ZYX	0.426873	0.00130808
NM_022818.3	MAP1LC3B	0.426316	0.0042799
NM_015475.3	FAM98A	0.425815	0.0272491
NM_030919.2	FAM83D	0.4257	0.00196933
NM_030940.3	ISCA1	0.425655	0.00160119
NM_181836.3	TMED7	0.425318	0.00126755
NM_004613.2	TGM2	0.425003	0.00232658
NM_032842.3	TMEM209	0.424851	0.00655137
NM_012323.2	MAFF	0.424811	0.00272006
NM_182908.3	DHRS2	0.424732	0.00147874
NM_001127394.2	TSEN15	0.424706	0.0024096
XR_037117.1	LOC100128410	0.423878	0.00728046
NM_012250.3	RRAS2	0.423424	0.00605918
NM_002354.1	TACSTD1	0.42273	0.149861
NM_012177.2	FBXO5	0.422625	0.00411285
XR_018923.1	LOC648210	0.421845	0.0230884
NM_015984.2	UCHL5	0.421742	0.00664395
NM_005438.2	FOSL1	0.421348	0.0025944
NM_002822.3	TWF1	0.420828	0.00299454
NM_001494.2	GDI2	0.420726	0.00249912
NM_016354.3	SLCO4A1	0.420135	0.00249912
NM_001329.2	CTBP2	0.420081	0.0180091
NM_006631.2	ZNF266	0.419265	0.00401623
NM_001042517.1	DIAPH3	0.419012	0.00675529
NM_016038.2	SBDS	0.418937	0.0530341
XR_037117.1	LOC100128410	0.418642	0.0034843
NM_021649.3	TICAM2	0.418263	0.00292182
NM_000637.2	GSR	0.418252	0.00828219
NM_013321.1	SNX8	0.418174	0.00865675
XM_001131752.1	SRP54	0.418153	0.00271691
NM_003115.3	UAP1	0.417877	0.00187487
NM_003663.3	CGGBP1	0.417493	0.00244162
NM_005746.2	NAMPT	0.417294	0.0113556
NM_145295.2	ZNF627	0.417032	0.00495877
NM_021908.2	ST7	0.416671	0.0018872
NM_019005.3	MIOS	0.416007	0.00125662
NM_030932.3	DIAPH3	0.415508	0.0101798
NM_001037540.1	SCML1	0.414931	0.0135739
NM_181054.1	HIF1A	0.414774	0.0117341
NM_018948.2	ERRFI1	0.414232	0.00160398
XM_291277.4	DKFZp761P0423	0.414135	0.00237809
XR_015626.2	KRT17P3	0.414101	0.00817473
NM_018186.2	C1orf112	0.413987	0.0344739
NM_015938.2	NMD3	0.413929	0.00424261
NM_000169.2	GLA	0.413864	0.00333688
NM_021009.1	UBC	0.413414	0.00165226
NR_003110.2	CCT6P1	0.412829	0.00461457
NM_000143.2	FH	0.412648	0.023258
NM_015947.2	ASCC1	0.412155	0.00239294
XM_927980.1	LOC643319	0.411103	0.0182051
XM_940438.2	LOC654174	0.410834	0.00273401
NM_018471.2	ZC3H15	0.410588	0.0101053
XR_039697.1	LOC100132918	0.410529	0.0354143
NM_175744.4	RHOC	0.410443	0.00204604
NM_001615.3	ACTG2	0.409978	0.00324769
NM_007027.2	TOPBP1	0.409747	0.0117397
NM_012250.3	RRAS2	0.40964	0.00375385
XR_019339.1	LOC643668	0.40947	0.00460382
NM_006824.1	EBNA1BP2	0.409019	0.00211178
NM_003971.3	SPAG9	0.408873	0.00531366
XR_041245.1	LOC730020	0.408646	0.0165164
NM_144963.2	FAM91A1	0.408488	0.00277925
NM_001958.2	EEF1A2	0.408216	0.00203492
NM_001042517.1	DIAPH3	0.408026	0.00255559
NM_052879.3	LARP4	0.407977	0.0103208
NM_178812.2	MTDH	0.407833	0.0140708
NM_006027.3	EXO1	0.407647	0.00162378
NM_001008219.1	AMY1C	0.407489	0.262302
NM_178862.1	STT3B	0.407326	0.0103065
NM_003887.1	DDEF2	0.406184	0.00333069
NM_004595.2	SMS	0.405566	0.00206258
NM_152238.1	SNX7	0.404994	0.0131543
XM_001719607.1	LOC100132418	0.404792	0.00326199
NM_003642.2	HAT1	0.404651	0.0345797
XM_945579.1	LOC649555	0.404497	0.00827163
NM_153022.1	C12orf59	0.404342	0.00273699
NM_030674.3	SLC38A1	0.40421	0.0100682
NM_016448.1	DTL	0.404026	0.007699
XR_039516.1	LOC400061	0.404004	0.0668504
NM_020532.4	RTN4	0.403896	0.00906823
NM_020665.3	TMEM27	0.403741	0.00392401
NM_003676.2	DEGS1	0.403437	0.00200597
NM_003676.2	DEGS1	0.403291	0.0127327
NM_144778.2	MBNL2	0.403006	0.00774395
NM_145303.3	OSTCL	0.402711	0.00222751
NM_014822.1	SEC24D	0.402478	0.016211
XR_018923.1	LOC648210	0.402326	0.0150406
NM_014791.2	MELK	0.402179	0.00196153
NM_004982.2	KCNJ8	0.401917	0.00564072
NM_001071775.1	LOC440145	0.401396	0.0117951
XM_001129527.1	KLF11	0.401332	0.00575138
NM_000405.3	GM2A	0.400813	0.170386
XR_017680.1	LOC646347	0.40052	0.00214512
NR_003086.1	HSD17B7P2	0.40037	0.00480054
NM_016306.4	DNAJB11	0.40019	0.00231527
NM_152284.3	CHMP4C	0.399839	0.00466907
NM_005921.1	MAP3K1	0.399304	0.00507635
NM_017934.4	PHIP	0.399251	0.00475548
NM_016613.5	C4orf18	0.399207	0.00826802
NM_006385.2	ZNF211	0.398872	0.00684468
NM_152603.2	ZNF567	0.398762	0.0202843
NM_207376.1	LOC387882	0.398664	0.00339346
NM_173701.1	WARS	0.398022	0.0032089
NM_000729.3	CCK	0.397921	0.00772475
NM_017664.2	ANKRD10	0.397915	0.00655137
NM_181726.2	ANKRD37	0.397913	0.00725891
NM_005013.2	NUCB2	0.397405	0.0222075
NM_004331.2	BNIP3L	0.397365	0.00324769
NM_001358.2	DHX15	0.397244	0.00262284
NM_003430.2	ZNF91	0.396677	0.0256945
NM_006585.2	CCT8	0.396177	0.00287359
NM_006403.2	NEDD9	0.396172	0.0109338
NM_033669.1	ITGB1	0.396126	0.00526213
NM_006931.1	SLC2A3	0.396098	0.00339346
NM_014583.2	LMCD1	0.396032	0.00346107
NM_007373.2	SHOC2	0.395949	0.00794563
NM_201559.2	FOXO3	0.395869	0.00414935
NM_003461.4	ZYX	0.39552	0.00312124
NM_018840.2	C20orf24	0.395508	0.0025741
NM_018698.3	NXT2	0.395394	0.00659014
NM_001009555.2	SH3D19	0.394845	0.0397661
NM_006541.3	GLRX3	0.394047	0.00405368
XM_927727.1	LOC644612	0.39366	0.00890035
NM_007367.2	RALY	0.393419	0.00384756
NM_005412.4	SHMT2	0.393288	0.00341383
NM_198896.1	RAB6A	0.393155	0.0129494
NM_001287.3	CLCN7	0.392922	0.00407989
NM_004584.2	RAD9A	0.392796	0.00866669
NM_145687.2	MAP4K4	0.392656	0.00369479
NM_181552.1	CUTL1	0.392593	0.00408273
XR_018212.1	LOC399748	0.392492	0.00272685
NM_024738.1	C12orf49	0.392246	0.00728545
NM_013269.3	CLEC2D	0.392149	0.00316084
NM_006809.4	TOMM34	0.392007	0.0112684
XR_018793.1	LOC400455	0.391832	0.00678381
NM_004075.2	CRY1	0.391775	0.0137685
NM_138363.1	CCDC45	0.391716	0.0150826
NM_003392.3	WNT5A	0.3915	0.00387958
NM_006143.1	GPR19	0.391488	0.017337
NM_000291.2	PGK1	0.391444	0.00439884
NM_016334.3	GPR89B	0.391186	0.0117397
NM_001040633.1	PRKAG2	0.39115	0.0057049
NM_024116.2	TAF1D	0.390584	0.130977
NM_001003800.1	BICD2	0.390553	0.00389162
NM_022451.9	NOC3L	0.390235	0.00445514
XR_017231.2	KRT8P9	0.390188	0.00366547
NM_198189.2	COPS8	0.390134	0.00681012
NM_012341.2	GTPBP4	0.389987	0.00411752
NM_001008844.1	DSP	0.389893	0.00509857
NM_001024912.1	CEACAM1	0.389563	0.00390612
NM_022488.3	ATG3	0.389508	0.00974586
NM_020841.4	OSBPL8	0.389485	0.0044702
NM_005627.3	SGK1	0.388938	0.00264248
NM_002887.3	RARS	0.388907	0.00341383
NM_006720.3	ABLIM1	0.388814	0.00466907
NM_138717.1	PPT2	0.388421	0.00291073
NM_001080493.1	HSZFP36	0.388279	0.00487991
NM_177538.2	CYP20A1	0.388236	0.00790563
NM_001101.2	ACTB	0.388032	0.0191862
NM_003574.4	VAPA	0.387745	0.00663639
NM_002748.2	MAPK6	0.387622	0.00267658
NM_004468.3	FHL3	0.387505	0.00731477
NM_007152.2	ZNF195	0.387476	0.00466907
NM_153333.2	TCEAL8	0.387476	0.00580412
NM_181836.3	TMED7	0.387434	0.113304
NM_018243.2	Septin 11	0.38722	0.0383743
NM_006479.3	RAD51AP1	0.386917	0.00664395
NM_006164.2	NFE2L2	0.386594	0.0118601
NM_020870.3	SH3RF1	0.386557	0.00246187
NM_001001486.1	ATP2C1	0.386539	0.00430303
XR_038497.1	LOC643167	0.386165	0.00747524
NR_023343.1	RNU4ATAC	0.386105	0.00398853
NM_005324.3	H3F3B	0.38609	0.00421216
XR_016251.2	LOC642590	0.385945	0.00378687
NM_001425.1	EMP3	0.385414	0.00283416
NM_016324.2	ZNF274	0.385007	0.00969259
NM_024501.1	HOXD1	0.384951	0.00609168
NM_001656.3	TRIM23	0.384734	0.00245973
NM_006101.1	NDC80	0.384709	0.0143392
NM_173872.2	CLCN3	0.384588	0.0175092
NM_016299.2	HSPA14	0.38431	0.00892681
NM_014365.2	HSPB8	0.38426	0.00609637
NM_012485.1	HMMR	0.384225	0.00663639
NM_006186.2	NR4A2	0.384216	0.00480377
NM_013943.1	CLIC4	0.383975	0.0189971
NM_004038.3	AMY1A	0.383959	0.004089
NM_001007067.1	SDCBP	0.3838	0.0180434
NM_005010.3	NRCAM	0.383653	0.00494074
NM_006142.3	SFN	0.383523	0.00653939
NM_013436.3	NCKAP1	0.382879	0.0137685
NM_148177.1	FBXO32	0.382532	0.003588
NM_001660.2	ARF4	0.382388	0.00974586
NM_014445.3	SERP1	0.382358	0.0370391
NM_152699.3	SENP5	0.382232	0.00367917
NM_006466.2	POLR3F	0.381989	0.0108163
NM_001147.1	ANGPT2	0.381687	0.00473916
NM_004789.3	LHX2	0.381604	0.00304449
NR_024438.2	LOC648740	0.38073	0.00742469
NM_018454.5	NUSAP1	0.380507	0.00355466
NM_199420.3	POLQ	0.380414	0.00408273
NM_018410.3	HJURP	0.380312	0.0109458
NM_153256.2	C10orf47	0.37999	0.00412236
NM_001007793.1	BUB3	0.379943	0.0531826
NM_002869.4	RAB6A	0.379892	0.0185853
NM_173480.1	ZNF57	0.37968	0.00996011
NM_018407.4	LAPTM4B	0.379533	0.0227517
NM_004800.1	TM9SF2	0.37952	0.00544875
NM_006408.3	AGR2	0.379379	0.0115373
NM_001031744.1	LOC158160	0.379233	0.00705154
NM_002670.1	PLS1	0.379059	0.00623879
NM_006296.3	VRK2	0.378947	0.0641407
NM_018685.2	ANLN	0.378377	0.0152306
NM_006308.1	HSPB3	0.378217	0.00535716
NM_001071.1	TYMS	0.378143	0.00584201
NM_005113.2	GOLGA5	0.377971	0.00841464
NM_022117.1	TSPYL2	0.377774	0.00439007
XR_015669.1	LOC728554	0.377772	0.0107726
NM_053067.1	UBQLN1	0.377701	0.0278517
NM_001006618.1	MAPKAP1	0.377647	0.00654973
NM_001029891.2	PGAM4	0.377644	0.00781994
NM_024657.2	MORC4	0.377564	0.00725891
NM_003276.1	TMPO	0.377455	0.00655137
NM_006079.3	CITED2	0.377302	0.00670036
NM_000521.2	HEXB	0.377293	0.00480564
XR_038018.1	LOC100130511	0.377211	0.00837347
NM_032383.3	HPS3	0.376957	0.00749739
NM_007219.2	RNF24	0.376694	0.0137685
NM_006351.2	TIMM44	0.376518	0.0145959
NM_017613.2	DONSON	0.376518	0.00492191
NM_001042550.1	SMC2	0.376246	0.00916347
NM_003864.3	SAP30	0.376238	0.0894777
NM_182980.2	OSGIN1	0.376203	0.0198379
NM_004637.5	RAB7A	0.375985	0.00531574
NM_015286.5	SYNM	0.375834	0.00789811
NM_002752.3	MAPK9	0.37567	0.00530166
NM_003564.1	TAGLN2	0.375588	0.00545128
NM_002648.2	PIM1	0.375537	0.00699834
NM_002395.3	ME1	0.375216	0.0741473
NM_001018160.1	NAE1	0.375205	0.0636422
XR_015812.2	LOC440043	0.375165	0.00820706
NM_153485.1	NUP155	0.375102	0.004058
NM_152737.2	RNF182	0.374896	0.00840303
NM_005134.2	PPP4R1	0.374848	0.0191455
NM_000359.2	TGM1	0.374098	0.00600073
XM_001717947.1	LOC100132657	0.374072	0.0224508
NM_021238.2	FAM60A	0.374012	0.00385898
NM_012249.3	RHOQ	0.373809	0.00494801
NM_018022.1	TMEM51	0.373621	0.00436745
NM_017819.2	RG9MTD1	0.37324	0.171869
NM_021814.3	ELOVL5	0.373182	0.0267523
NM_000224.2	KRT18	0.373169	0.0158779
NM_001892.4	CSNK1A1	0.373062	0.00661012
NM_018385.1	LSG1	0.372852	0.0204216
NM_001239.2	CCNH	0.372546	0.0267014
XR_017484.1	LOC645715	0.372467	0.0638004
NM_012223.2	MYO1B	0.372446	0.0621759
NM_181471.1	RFC2	0.372377	0.0204445
NM_004226.2	STK17B	0.371964	0.0126137
NM_015161.1	ARL6IP1	0.371889	0.00535784
NR_003105.1	ZWILCH	0.371654	0.00658037
NM_006759.3	UGP2	0.37164	0.0101825
NM_181671.1	PITPNC1	0.371633	0.012682
NM_004339.2	PTTG1IP	0.371268	0.0106844
NM_004792.2	PPIG	0.371183	0.00963789
NM_145018.2	C11orf82	0.371077	0.00463773
NM_004156.2	PPP2CB	0.370924	0.166997
NM_181353.1	ID1	0.370601	0.083351
XR_016534.1	LOC643300	0.370498	0.123631
NM_001799.2	CDK7	0.36989	0.0345797
NM_002517.2	NPAS1	0.369799	0.00494801
NM_017879.1	ZNF416	0.369698	0.00461173
XR_016557.2	LOC391075	0.369646	0.00689803
NM_017821.3	RHBDL2	0.369532	0.0164565
NM_145049.1	UBLCP1	0.369392	0.021729
NM_017812.2	CHCHD3	0.369231	0.00724871
NM_018309.1	TBC1D23	0.368853	0.0105965
NM_002589.2	PCDH7	0.368701	0.00840303
NM_014241.3	PTPLA	0.368587	0.0164565
NM_002658.2	PLAU	0.368448	0.0272491
XR_016129.1	LOC653108	0.368299	0.00673165
NM_013390.1	TMEM2	0.368232	0.0109735
NM_014239.2	EIF2B2	0.368155	0.00468116
NM_030952.1	NUAK2	0.368097	0.011914
NM_001943.3	DSG2	0.367994	0.0158867
NM_018079.3	SRBD1	0.367928	0.00554348
NM_199482.1	PREI3	0.367872	0.0172764
NM_053056.2	CCND1	0.367849	0.00383769
XM_938988.1	LOC402221	0.367844	0.0226692
NM_080667.4	CCDC104	0.367761	0.00847791
NM_172245.1	CSF2RA	0.367158	0.00530826
NM_001018073.1	PCK2	0.367096	0.0147905
NM_001017963.2	HSP90AA1	0.367009	0.0144922
XM_941665.2	LOC387763	0.366438	0.0158863
NM_005804.2	DDX39	0.36643	0.00794563
NM_030809.1	CSRNP2	0.366054	0.0198365
XM_939432.1	MGC61598	0.365976	0.00658037
XM_940430.1	LOC648852	0.3658	0.0145785
XM_370557.3	LOC653450	0.365662	0.00988206
NM_022913.1	GPBP1	0.36462	0.0970409
NM_183400.1	RNF14	0.364555	0.00671548
NM_021009.3	UBC	0.364489	0.00866084
NM_000860.3	HPGD	0.364398	0.00683847
XM_935907.3	LOC641768	0.364344	0.111308
NM_080645.2	COL12A1	0.363011	0.0104673
NM_006000.1	TUBA4A	0.362919	0.00731251
NM_032299.2	DCUN1D5	0.362867	0.128343
NM_016451.3	COPB1	0.362529	0.00557327
NM_001002858.1	ANXA2	0.362412	0.0229605
NM_020040.3	TUBB4Q	0.362383	0.0121882
NM_139179.1	DAGLB	0.362206	0.00687621
NM_000067.1	CA2	0.36202	0.0121967
NM_002163.2	IRF8	0.361985	0.00512098
NM_020824.2	ARHGAP21	0.361664	0.00463409
NM_003106.2	SOX2	0.360711	0.00491477
XR_017616.1	LOC341315	0.360558	0.0272249
NM_007114.2	TMF1	0.360479	0.0132956
NM_004926.2	ZFP36L1	0.360287	0.113751
NM_017946.2	FKBP14	0.360138	0.169766
NM_001003712.1	OSBPL8	0.359873	0.0399939
XM_941810.2	LOC284023	0.359612	0.0134639
NM_016626.3	MEX3C	0.359561	0.0193647
NM_018294.3	CWF19L1	0.359137	0.00519757
NM_183399.1	RNF14	0.359018	0.0158863
NM_020762.1	SRGAP1	0.358769	0.0086821
NM_015176.1	FBXO28	0.35869	0.0079178
NR_002944.2	HNRPA1L-2	0.358258	0.0079178
XM_001131842.1	LOC730358	0.358216	0.0068008
NM_018229.2	MUDENG	0.358136	0.00876519
NM_001040202.1	PAQR3	0.358088	0.00942171
NM_000788.1	DCK	0.357899	0.029421
NM_005100.2	AKAP12	0.357774	0.038757
NM_004523.2	KIF11	0.3574	0.034148
NM_000189.4	HK2	0.357357	0.0110629
NM_016086.2	STYXL1	0.357161	0.0063658
NM_007283.5	MGLL	0.356942	0.0138054
NM_003029.3	SHC1	0.356894	0.00673165
NM_014916.2	LMTK2	0.356841	0.0307625
NM_018445.4	SELS	0.356589	0.00847671
NR_002201.1	FTHL3	0.356564	0.0654584
NM_000251.1	MSH2	0.356476	0.0178075
NM_007194.3	CHEK2	0.356369	0.0409235
NM_001042762.1	FIGNL1	0.356202	0.0207768
NM_016357.3	LIMA1	0.356037	0.0186649
NM_033668.1	ITGB1	0.355951	0.0146554
NM_017426.2	NUP54	0.355295	0.0231609
XR_016048.1	MGC40489	0.355191	0.0221281
NM_016269.2	LEF1	0.354881	0.00671548
NM_014390.2	SND1	0.354717	0.0222173
NM_172249.1	CSF2RA	0.35453	0.00543317
NM_014750.3	DLGAP5	0.354494	0.0128409
NM_005980.2	S100P	0.354218	0.0230901
NM_001031665.1	ZNF816A	0.354002	0.00588529
NM_177538.1	CYP20A1	0.35389	0.022123
NM_006408.2	AGR2	0.353801	0.0278812
NM_020951.2	ZNF529	0.353633	0.00841329
NM_014398.2	LAMP3	0.353622	0.0127107
NM_001039457.1	ATP6V0B	0.353482	0.0721599
NM_006468.6	POLR3C	0.353458	0.00844962
NM_001042369.1	TROVE2	0.352415	0.017549
NM_018981.1	DNAJC10	0.352332	0.0222348
NM_003258.2	TK1	0.352143	0.013226
NM_024120.3	C20orf7	0.351924	0.0161454
NM_017588.2	WDR5	0.351741	0.0180228
NM_033290.2	MID1	0.351714	0.00990961
XM_001132328.1	LOC730083	0.351587	0.0198365
NM_003677.3	DENR	0.351393	0.00762463
NM_005746.2	NAMPT	0.350736	0.0317749
NM_005025.3	SERPINI1	0.350733	0.0104026
NM_004487.3	GOLGB1	0.350592	0.0164565
NM_001924.2	GADD45A	0.350575	0.0360412
NR_002823.1	AQP7P2	0.350221	0.0205291
XR_015580.2	LOC728672	0.349985	0.0176999
XM_937001.2	LOC644334	0.349718	0.00787815
NM_018183.2	SBNO1	0.349648	0.0172141
NM_153321.1	PMP22	0.349513	0.0421109
NM_001042517.1	DIAPH3	0.349414	0.0833834
NM_004728.2	DDX21	0.349312	0.00814812
NM_016006.3	ABHD5	0.349091	0.0203264
NM_004788.2	UBE4A	0.348862	0.102203
NM_022902.2	SLC30A5	0.348754	0.00967527
NM_018287.5	ARHGAP12	0.348673	0.0130622
NM_001032998.1	KYNU	0.347685	0.00840303
NM_138961.1	ESAM	0.347381	0.0120086
NR_004845.1	LOC644936	0.346808	0.0511247
NM_000899.3	KITLG	0.346646	0.0293291
XM_927609.1	LOC221710	0.346444	0.0186038
NM_012095.4	AP3M1	0.346313	0.0236701
NM_007222.3	ZHX1	0.346084	0.0352469
NM_005348.2	HSP90AA1	0.346024	0.0204816
NM_032821.2	HYDIN	0.345535	0.00808711
NM_006527.2	SLBP	0.344892	0.0273057
NM_002156.4	HSPD1	0.344699	0.009539
NM_001378.1	DYNC1I2	0.34414	0.00789811
NM_015060.1	AVL9	0.344097	0.0304425
NM_015433.2	FAM119B	0.343857	0.0110467
NM_201437.1	TCEA1	0.343838	0.0118601
NM_024032.2	C17orf53	0.343798	0.03093
NM_147133.1	NFX1	0.343768	0.00839685
NM_001023563.1	ZNF805	0.343697	0.0238892
NM_005842.2	SPRY2	0.343508	0.0173922
NM_152611.2	C20orf75	0.343502	0.0102147
NM_002659.2	PLAUR	0.343259	0.00646316
NM_001040876.1	ABCE1	0.343108	0.0163001
NM_004356.3	CD81	0.342877	0.00765868
NM_001755.2	CBFB	0.342619	0.0378656
NM_022374.1	ATL2	0.342578	0.0304673
NM_015895.3	GMNN	0.342497	0.130543
NM_014292.3	CBX6	0.342191	0.00906736
NM_004685.3	MTMR6	0.342073	0.0214268
NM_001098414.1	ZNF621	0.341844	0.00922588
NM_014488.3	RAB30	0.341253	0.0140947
NM_005578.2	LPP	0.341249	0.00873636
NM_003318.3	TTK	0.341155	0.00971275
NM_005637.2	SS18	0.340984	0.0724352
NM_004207.2	SLC16A3	0.340892	0.00916779
NM_002158.3	FOXN2	0.340855	0.00968584
NM_001003725.1	WDR68	0.340739	0.0102147
NM_005801.3	EIF1	0.340657	0.0123736
NM_016289.2	CAB39	0.340577	0.0108529
XR_016076.2	LOC729768	0.340419	0.0300861
NM_006421.3	ARFGEF1	0.340336	0.0298911
NM_138394.2	HNRPLL	0.340303	0.0709908
NM_021927.1	GUF1	0.339708	0.0204337
NM_001042442.1	CAST	0.339431	0.008444
NM_032431.2	SYVN1	0.339428	0.0117242
NM_198436.1	AURKA	0.339408	0.0203179
NM_003569.1	STX7	0.339397	0.011157
NM_024918.2	DSN1	0.338772	0.0101798
NM_000346.2	SOX9	0.338713	0.030662
NM_015702.1	C2orf25	0.338552	0.0244161
NM_133474.2	ZNF721	0.338305	0.0146003
NM_002898.2	RBMS2	0.338276	0.00996947
NM_001154.2	ANXA5	0.338253	0.0191049
NM_003504.3	CDC45L	0.33788	0.0277465
NM_012112.4	TPX2	0.337727	0.0109145
NM_005860.2	FSTL3	0.337696	0.012988
NR_000038.1	TRR1	0.337342	0.0101053
NM_005354.3	JUND	0.337327	0.0126137
NM_001605.2	AARS	0.337111	0.0333608
NM_145280.3	FAM119A	0.336929	0.103507
NM_013401.2	RAB3IL1	0.336844	0.0166873
NM_017970.2	C14orf102	0.336551	0.0131908
NM_005194.2	CEBPB	0.336449	0.0105272
NM_020675.3	SPC25	0.33644	0.0259419
NM_005433.3	YES1	0.336341	0.0589654
NM_194318.3	B3GALTL	0.3359	0.0101223
NM_001418.3	EIF4G2	0.335769	0.00976798
NM_001759.2	CCND2	0.335469	0.0215366
NM_153634.2	CPNE8	0.335393	0.0212155
NM_003164.3	STX5	0.334786	0.0108819
NM_003958.2	RNF8	0.334673	0.0696451
NM_016556.1	PSMC3IP	0.334669	0.0158779
NM_015176.1	FBXO28	0.334472	0.0127417
NM_001358.2	DHX15	0.334435	0.0155368
NM_001029891.2	PGAM4	0.334413	0.0297747
NM_002503.3	NFKBIB	0.333897	0.015884
NM_134447.1	C19orf2	0.33385	0.0569672
NM_020345.3	NKIRAS1	0.333843	0.0151998
NM_003106.2	SOX2	0.333727	0.0101316
NM_018840.2	C20orf24	0.333432	0.00963987
XR_016221.2	LOC642909	0.333188	0.0237055
NM_014291.2	GCAT	0.332951	0.0123778
NM_024324.2	CRELD2	0.332888	0.00869643
NM_022913.1	GPBP1	0.332839	0.0230429
XR_038101.1	LOC100129237	0.332764	0.135925
NM_001013840.1	C10orf61	0.332726	0.0522835
NM_025218.2	ULBP1	0.332656	0.0153233
NM_016410.4	CHMP5	0.33236	0.0157136
NM_001020820.1	MYADM	0.332104	0.0117397
NR_001588.1	SBDSP	0.332054	0.00988282
XR_018707.1	LOC650152	0.331822	0.0474279
XR_038319.1	LOC728115	0.331733	0.193313
NM_001005242.1	PKP2	0.331693	0.0205291
NM_001007075.1	KLHL5	0.331537	0.0140835
NM_020651.2	PELI1	0.33134	0.0329385
XR_037582.1	LOC100131940	0.331098	0.0206792
NM_014007.2	ZBTB43	0.330583	0.0142036
NM_018151.3	RIF1	0.330396	0.0185136
XM_001134465.1	OTUD1	0.330367	0.0249029
NM_020299.3	AKR1B10	0.330185	0.0405056
NM_080386.1	TUBA3D	0.330162	0.103816
NM_016613.4	C4orf18	0.329909	0.0256852
NM_015423.2	AASDHPPT	0.329836	0.021174
NM_015878.4	AZIN1	0.329774	0.0171501
NM_173083.2	LIN9	0.329681	0.0103798
NM_001724.3	BPGM	0.329671	0.0192057
NM_005871.2	SMNDC1	0.329499	0.0751494
NM_001015882.2	DNAJC25	0.328887	0.0151701
NM_006503.2	PSMC4	0.328767	0.0190905
NM_006811.2	SERINC3	0.328757	0.0603334
NM_002047.2	GARS	0.328579	0.0150826
NM_017544.2	NKRF	0.328544	0.0198365
NM_006766.2	MYST3	0.3284	0.0577945
NM_145860.1	PDCD10	0.328247	0.0483685
NM_003758.2	EIF3J	0.328145	0.024066
NM_033093.1	TRIM5	0.327938	0.0207871
NM_152995.4	NFXL1	0.327635	0.0133339
NM_170712.1	RASSF1	0.327523	0.0340824
NM_002194.2	INPP1	0.327131	0.013307
NM_015938.3	NMD3	0.326796	0.0209962
NM_032837.1	FAM104A	0.32668	0.0220483
NM_002245.2	KCNK1	0.326657	0.0514364
NM_015325.1	KIAA0947	0.32658	0.0261047
NR_002202.2	FTHL7	0.326415	0.0222348
XM_001134259.1	LOC732165	0.326391	0.0686823
XM_001133534.1	ATP1B3	0.326121	0.0962169
XM_001723239.1	LOC100128505	0.326054	0.0413241
NM_032141.2	CCDC55	0.325587	0.0150341
NM_006516.1	SLC2A1	0.325333	0.112788
XM_926656.1	LOC643310	0.325079	0.0719191
NM_004236.2	COPS2	0.325005	0.0635467
NM_032010.1	MAP1B	0.324871	0.0863135
NM_003299.1	HSP90B1	0.324804	0.0182772
NM_005605.3	PPP3CC	0.324594	0.0134711
NM_014089.3	NUPL1	0.324443	0.01709
NM_015257.1	TMEM194	0.32417	0.0399962
NM_002822.3	TWF1	0.324077	0.0213158
XR_040185.1	ZNF738	0.324065	0.0221127
NM_005618.3	DLL1	0.323982	0.0172502
NM_182597.1	C7orf53	0.323961	0.0224508
NM_005914.2	MCM4	0.323668	0.0152788
NM_031953.2	SNX25	0.323565	0.0146223
XM_928473.1	LOC645436	0.323551	0.0345513
XM_942687.1	LOC654189	0.323524	0.0221541
XR_018189.2	LOC401717	0.323508	0.0364275
NM_003003.2	SEC14L1	0.323385	0.0112498
NM_014363.3	SACS	0.323251	0.0104516
NM_033103.3	RHPN2	0.323238	0.010882
NM_013372.5	GREM1	0.32312	0.0209119
NM_177966.4	PDE12	0.323014	0.0255481
NM_006182.2	DDR2	0.32301	0.0165624
NM_014487.2	ZNF330	0.32287	0.0619256
NM_002715.2	PPP2CA	0.322807	0.0117397
NM_014238.1	KSR1	0.322798	0.0234597
NM_005566.3	LDHA	0.322652	0.0936144
NM_153702.1	ELMOD2	0.322187	0.0262721
NM_174983.3	C19orf28	0.321962	0.0688494
NM_033111.2	LOC88523	0.321864	0.0113246
NM_018131.3	CEP55	0.321861	0.0127417
NM_032941.1	RECQL	0.321689	0.0288386
NM_003290.1	TPM4	0.321627	0.0191455
NM_003618.2	MAP4K3	0.321583	0.0242461
NM_002224.2	ITPR3	0.321576	0.0339051
NM_024523.5	GCC1	0.321418	0.0260605
XR_038906.1	LOC648927	0.321388	0.0134661
NM_052965.1	C1orf19	0.321012	0.0235426
NM_005028.3	PIP5K2A	0.320717	0.0339922
NM_213619.1	ATP6V1H	0.320594	0.0260474
NM_016617.1	UFM1	0.320427	0.0344835
NM_184041.1	ALDOA	0.320425	0.0256475
NM_031453.2	FAM107B	0.320168	0.0354838
NM_001921.2	DCTD	0.319925	0.0353335
NM_199413.1	PRC1	0.319872	0.0227518
NM_032704.3	TUBA1C	0.319795	0.0176591
NM_152487.1	TMEM56	0.319789	0.0166129
NM_019884.2	GSK3A	0.319607	0.0394174
NM_003416.1	ZNF7	0.319589	0.030275
NM_005721.3	ACTR3	0.319395	0.165422
NM_001675.2	ATF4	0.319381	0.0257827
XM_001718050.1	LOC100134073	0.319304	0.0227475
NM_173470.1	MMGT1	0.319173	0.0145782
NM_024700.2	SNIP1	0.319132	0.0348572
NM_002910.4	RENBP	0.318872	0.0198964
NM_003374.1	VDAC1	0.318801	0.0773337
NM_001014438.1	CARS	0.318779	0.0141387
NM_021627.2	SENP2	0.318704	0.040885
NM_003403.3	YY1	0.318601	0.0712733
NM_016308.1	CMPK1	0.31854	0.0202015
XM_932812.1	SRRM1L	0.318521	0.0594333
NM_005655.1	KLF10	0.318419	0.0511312
NM_182851.1	CCNB1IP1	0.318219	0.0212155
NM_152238.1	SNX7	0.317794	0.0245922
NM_002502.3	NFKB2	0.317718	0.0781834
NM_021030.2	ZNF14	0.317716	0.119426
NM_002227.2	JAK1	0.317648	0.026792
NM_181427.3	GABPB1	0.317628	0.0749524
NM_175932.1	PSMD13	0.317453	0.0135861
NM_012421.2	RLF	0.317433	0.0147468
NM_018229.2	MUDENG	0.317394	0.0164565
XR_041433.1	FTHL16	0.317373	0.0227517
NM_000963.1	PTGS2	0.317355	0.0481406
NM_005783.3	TXNDC9	0.31732	0.0213598
NM_003844.2	TNFRSF10A	0.31727	0.100193
NR_002183.1	FAM10A4	0.317245	0.0457435
NM_021129.3	PPA1	0.317226	0.0161343
NM_018115.2	SDAD1	0.317224	0.0251609
NM_152604.1	ZNF383	0.317192	0.0291554
NM_013245.2	VPS4A	0.317049	0.015884
NM_018639.3	WSB2	0.316874	0.0236701
NM_014674.1	EDEM1	0.316807	0.0341239
NM_016324.2	ZNF274	0.316664	0.029421
NM_145062.1	ZUFSP	0.316493	0.0240569
NM_014670.2	BZW1	0.316465	0.0673567
XM_928390.1	LOC645349	0.31595	0.0200734
NM_016561.1	BFAR	0.315789	0.107628
NM_004539.3	NARS	0.315534	0.0441946
NM_021628.1	ALOXE3	0.315431	0.0158161
NM_006463.3	STAMBP	0.315321	0.0192435
NM_003601.2	SMARCA5	0.315271	0.124333
NM_016221.2	DCTN4	0.315019	0.0277465
NM_005642.2	TAF7	0.31485	0.0323468
NM_207362.2	C2orf55	0.314637	0.0192153
NM_013235.3	RNASEN	0.314588	0.134249
NM_015525.2	IBTK	0.314526	0.058337
NM_001788.4	Septin 7	0.314489	0.0403882
NM_018374.2	TMEM106B	0.314183	0.0174137
NM_001099668.1	HIGD1A	0.313958	0.0193457
NM_017443.3	POLE3	0.31391	0.0187337
NM_152858.1	WTAP	0.313871	0.0834953
NM_001002010.1	NT5C3	0.313824	0.0768008
NM_001033925.1	TIAL1	0.313765	0.0275197
NM_054016.1	SFRS13A	0.313578	0.103816
NM_023930.3	KCTD14	0.31352	0.0220228
NM_016127.4	TMEM66	0.313428	0.0371247
NM_173359.3	EIF4E3	0.313249	0.0285945
NM_001938.2	DR1	0.313155	0.0215948
NM_000946.2	PRIM1	0.31288	0.0368005
NM_052932.2	TMEM123	0.312845	0.0240931
NM_152515.2	CKAP2L	0.312797	0.0138054
NM_198489.1	CCDC84	0.312777	0.0813055
NM_017632.2	CDKN2AIP	0.312708	0.0150955
NM_024635.2	MAK10	0.312405	0.148359
NM_052886.2	MAL2	0.311844	0.0220939
NM_001012636.1	IL32	0.311827	0.0398585
NM_004056.4	CA8	0.31174	0.0342813
NM_014578.2	RHOD	0.311368	0.0583519
NM_144586.5	LYPD1	0.311298	0.0371715
NM_018416.2	FOXJ2	0.311232	0.0363404
NM_144497.1	AKAP12	0.311165	0.0698855
NM_001664.2	RHOA	0.310904	0.0836858
NM_022736.1	MFSD1	0.310496	0.0408374
NM_006597.3	HSPA8	0.310207	0.0348572
NM_006755.1	TALDO1	0.310178	0.0341418
NM_017489.1	TERF1	0.310094	0.073044
NM_032940.2	POLR2C	0.310047	0.053731
NM_001349.2	DARS	0.30989	0.0237892
NM_018844.2	BCAP29	0.309887	0.0514364
NM_052966.1	C1orf24	0.309881	0.0469057
NM_001034194.1	EXOSC9	0.30988	0.0602712
NM_144566.1	ZNF700	0.309854	0.0273514
NM_022117.1	TSPYL2	0.309574	0.0354838
NM_001098673.1	C12orf44	0.309509	0.0413241
NR_002715.1	RN7SL1	0.309265	0.016399
NM_175069.1	APTX	0.309172	0.0240237
NM_022902.2	SLC30A5	0.309081	0.0395875
NM_004987.3	LIMS1	0.308933	0.0417474
NM_020662.2	MRS2	0.308815	0.0237496
NM_014278.2	HSPA4L	0.308735	0.023164
NM_052911.2	ESCO1	0.308556	0.122475
NM_032468.2	ASPH	0.308499	0.0316511
XR_037304.1	LOC100129960	0.308335	0.0413728
NM_198336.1	INSIG1	0.308189	0.0185136
NM_018686.3	CMAS	0.308183	0.0308935
NM_014060.1	MCTS1	0.308102	0.132125
NM_000903.2	NQO1	0.308038	0.0239386
NM_001097616.1	GPR89C	0.307989	0.150369
NM_012067.2	AKR7A3	0.307936	0.0220228
NM_001008405.1	BCAP29	0.307851	0.0405117
NM_006283.1	TACC1	0.307355	0.0557135
NM_004159.4	PSMB8	0.307348	0.0198379
NM_001042572.2	CHD2	0.3072	0.0263665
NM_021252.3	RAB18	0.307174	0.0481257
NM_017948.4	NOL8	0.307172	0.0975364
NM_004075.2	CRY1	0.307146	0.0390408
NM_003420.3	ZNF35	0.307101	0.0362393
NM_003675.3	PRPF18	0.30708	0.0698355
NM_005516.4	HLA-E	0.306997	0.0355263
NM_004124.2	GMFB	0.30695	0.0421355
NM_001039367.1	ATP6V1E1	0.306935	0.0904024
NM_005627.2	SGK	0.306803	0.0230225
NM_018407.4	LAPTM4B	0.306763	0.0164565
NM_006345.3	SLC30A9	0.306678	0.0273482
XR_015150.1	LOC730534	0.306542	0.0248081
NM_001079670.1	CAB39L	0.306526	0.0429674
NM_017572.2	MKNK2	0.306407	0.0278812
NM_001990.2	EYA3	0.30639	0.071031
NM_001012415.1	SOHLH1	0.306163	0.0282954
NM_000902.3	MME	0.306021	0.0186038
XM_943964.1	LOC649859	0.305786	0.0390408
NM_177948.2	ARMCX3	0.305303	0.0347827
NM_017658.3	KLHL28	0.305287	0.120596
NM_014455.1	ZNF364	0.305079	0.0481341
NM_024429.1	PRKAG2	0.304931	0.017549
NM_013263.2	BRD7	0.30492	0.0375315
XM_929153.1	LOC646197	0.304812	0.0320528
NM_032154.3	PCGF6	0.304726	0.0273189
NM_005499.2	UBA2	0.304706	0.0223973
NM_000938.1	POLR2B	0.304646	0.0502323
NM_133486.1	MBNL3	0.304597	0.15022
NM_014899.3	RHOBTB3	0.304543	0.0578274
NM_001097616.1	GPR89C	0.304446	0.0478413
XR_037421.1	LOC100130190	0.304374	0.0285522
NR_002197.1	LOC143543	0.30437	0.0341418
NM_181890.1	UBE2D3	0.304339	0.0321235
XR_039228.1	LOC400013	0.304337	0.0267014
NM_017994.4	C7orf42	0.304141	0.110104
NM_006067.3	COX4NB	0.303858	0.0422811
NM_003315.1	DNAJC7	0.30385	0.0680354
NM_025090.2	USP36	0.303559	0.0246481
NM_170686.1	ZNF398	0.303466	0.103673
NM_005741.3	ZNF263	0.303347	0.027473
NM_001005861.1	RYK	0.303283	0.0201146
NM_002553.2	ORC5L	0.30303	0.0439377
NM_004235.3	KLF4	0.302904	0.0249366
XR_039373.1	LOC729686	0.302839	0.0258842
NM_020935.1	USP37	0.302839	0.0433034
NM_025238.3	BTBD1	0.30279	0.0807344
NM_007265.1	ECD	0.302749	0.0535352
NM_018445.4	SELS	0.302656	0.0234916
NM_002640.3	SERPINB8	0.302615	0.0348553
NM_198336.1	INSIG1	0.302581	0.0567697
NM_020197.1	SMYD2	0.302565	0.0211452
NR_001562.1	ANXA2P1	0.302306	0.0273057
NM_001011537.1	FYTTD1	0.302152	0.155415
NM_199482.2	MOBKL3	0.302038	0.0261171
NM_014999.2	RAB21	0.302012	0.0500374
NM_006097.3	MYL9	0.301856	0.187835
XR_018676.1	LOC647954	0.301798	0.0339042
XR_015517.2	LOC731542	0.301691	0.172489
NM_015702.2	MMADHC	0.301636	0.0535261
NM_006167.2	NKX3-1	0.301549	0.0744585
NM_001039091.1	PRPS2	0.301459	0.0796981
NR_024063.1	ZSCAN12L1	0.301451	0.0204816
NM_005805.3	PSMD14	0.301426	0.113304
NM_022652.2	DUSP6	0.301351	0.218886
NM_020801.1	ARRDC3	0.301318	0.0222194
NM_153256.2	C10orf47	0.301269	0.0243413
NM_005773.2	ZNF256	0.301132	0.0471564
NM_001166.3	BIRC2	0.30111	0.104922
XM_942117.1	LOC652595	0.301093	0.0277465
NM_002884.2	RAP1A	0.300938	0.0362292
NM_145333.1	MAP3K7	0.300842	0.0311164
NM_005927.3	MFAP3	0.300792	0.0380728
NM_152295.3	TARS	0.300652	0.0744708
NM_138578.1	BCL2L1	0.300498	0.0307625
NM_016207.2	CPSF3	0.300334	0.102362
NM_005655.1	KLF10	0.300222	0.0241732
NM_006828.2	ASCC3	0.300051	0.033563
NM_031218.2	ZNF93	0.299998	0.0234967
NM_181676.1	PPP2R2B	0.29994	0.0192365
NM_052946.2	NOSTRIN	0.299936	0.0457677
NM_004517.2	ILK	0.299931	0.0262363
NM_001080484.1	KIAA1751	0.299699	0.207443
NM_021140.1	UTX	0.299691	0.0237852
NM_018283.1	NUDT15	0.299639	0.0317911
NM_053067.1	UBQLN1	0.299577	0.02485
NR_002171.1	OR7E156P	0.299451	0.0368756
NM_182687.1	PKMYT1	0.299367	0.0665225
XM_001723141.1	LOC100131261	0.29929	0.0420262
NM_004937.2	CTNS	0.299261	0.0232112
NM_144658.3	DOCK11	0.299219	0.0273304
NM_005827.1	SLC35B1	0.298981	0.0272491
NM_019048.1	ASNSD1	0.298966	0.0215325
NM_024604.1	RPAP3	0.298848	0.027032
NM_016467.3	ORMDL1	0.298809	0.0272363
NM_012342.2	BAMBI	0.298432	0.0339051
NM_002504.3	NFX1	0.298291	0.0332618
NM_201440.1	PPHLN1	0.298201	0.0198305
NM_001839.2	CNN3	0.298038	0.0340871
XR_001514.1	DLEU2	0.297992	0.0249029
NM_005614.3	RHEB	0.297988	0.0393318
NM_001017367.1	C4BPB	0.297986	0.0388851
NM_005779.1	LHFPL2	0.297882	0.0588776
NM_001012413.1	SGOL1	0.29783	0.0327
NM_005455.3	ZRANB2	0.297675	0.0260413
NM_001168.2	BIRC5	0.297484	0.0456002
NM_032985.4	SEC23B	0.297484	0.0301242
NM_012428.2	NPTN	0.29738	0.105961
NM_014779.2	TSC22D2	0.297213	0.031587
NM_184085.1	TRIM55	0.297147	0.0416143
NM_006575.3	MAP4K5	0.296925	0.023705
NM_004561.2	OVOL1	0.296803	0.0892218
NM_004733.2	SLC33A1	0.296595	0.0233003
NM_153634.2	CPNE8	0.296557	0.0211015
NM_032883.1	C20orf100	0.296551	0.0342813
NM_013338.3	ALG5	0.296439	0.145967
NM_014109.2	ATAD2	0.296364	0.0374334
NM_002956.2	CLIP1	0.296361	0.0654584
NM_015999.2	ADIPOR1	0.296255	0.0288386
NM_002431.2	MNAT1	0.296092	0.0367656
NM_000402.3	G6PD	0.296081	0.0317488
NM_004130.2	GYG1	0.296016	0.0514364
NM_006360.3	EIF3M	0.295845	0.170396
NM_005882.3	MAEA	0.295842	0.0709908
NM_057182.1	CCNE1	0.295769	0.0919887
NM_003715.2	USO1	0.295744	0.0676191
NM_006265.1	RAD21	0.295514	0.0623604
NR_003272.1	PSPC1	0.295485	0.0573743
NM_003672.3	CDC14A	0.29542	0.0816356
NM_004503.3	HOXC6	0.295343	0.0385918
NM_021137.3	TNFAIP1	0.295281	0.0273425
NM_001100819.1	MOBKL3	0.295277	0.0278812
NM_014521.2	SH3BP4	0.29509	0.0301626
NM_033412.1	MCART1	0.29479	0.0754403
NM_003651.3	CSDA	0.294719	0.0400119
NM_181573.1	RFC4	0.294572	0.040761
NM_003720.2	PSMG1	0.294571	0.148359
NM_001008218.1	AMY1B	0.294452	0.0397492
NM_012229.2	NT5C2	0.294238	0.0319888
NM_014635.3	GCC2	0.294218	0.0334193
NM_006342.1	TACC3	0.294215	0.0367522
NM_001995.2	ACSL1	0.294079	0.0212155
XM_933679.1	LOC644739	0.294025	0.06104
NM_000399.2	EGR2	0.293955	0.0275479
NM_003128.2	SPTBN1	0.293925	0.149404
NM_201264.1	NRP2	0.293907	0.0390081
NM_002041.4	GABPB1	0.293772	0.069144
NM_014480.1	ZNF544	0.293666	0.0318568
NM_002056.1	GFPT1	0.293568	0.0287465
NM_001896.2	CSNK2A2	0.293482	0.0651188
NM_021223.2	MYL7	0.293401	0.0555595
NM_024106.1	ZNF426	0.293258	0.0213063
XM_001722279.1	RGPD8	0.293151	0.067113
NM_001082968.1	TOM1L2	0.293126	0.0283303
NM_080392.2	PTP4A2	0.293082	0.0515352
NM_022763.3	FNDC3B	0.293071	0.0339042
NM_206853.1	QKI	0.292997	0.0442644
NM_003442.4	ZNF143	0.292745	0.0539745
NM_001008565.1	NUPL1	0.292743	0.0553346
NM_001002257.1	LCLAT1	0.292693	0.0551806
NM_022440.1	MAL	0.292518	0.0423656
NM_001002857.1	ANXA2	0.29251	0.0300328
NM_000927.3	ABCB1	0.29234	0.0243926
NM_002568.3	PABPC1	0.292308	0.636948
NM_032920.1	C21orf124	0.292238	0.0418132
NM_007314.2	ABL2	0.292222	0.0294752
NM_139266.1	STAT1	0.292059	0.0230596
NM_173825.3	RABL3	0.291984	0.0324094
NM_006097.3	MYL9	0.291973	0.0691175
XM_929970.2	TREML3	0.291861	0.0682851
NM_019600.2	KIAA1370	0.291589	0.0273506
NM_177926.1	CSRP2BP	0.291556	0.0480202
NM_002915.3	RFC3	0.291411	0.0444377
NM_152415.1	VPS37A	0.291306	0.0654978
NM_020200.5	PRTFDC1	0.291305	0.0388851
NM_002467.3	MYC	0.291276	0.0586097
NM_012063.1	DNM1L	0.291272	0.0315792
XM_001133729.1	C7orf28A	0.291043	0.0604326
XR_017241.1	LOC646723	0.290968	0.0272363
NM_080625.2	C20orf160	0.290968	0.035409
NM_024116.2	TAF1D	0.290902	0.0881852
NM_022770.2	GINS3	0.29088	0.0370105
NM_003151.2	STAT4	0.290879	0.0267523
NM_001012727.1	AGPAT2	0.290432	0.112308
NR_003030.1	SNORD12	0.290281	0.0277967
NM_012156.2	EPB41L1	0.29019	0.0416188
XM_001124642.1	LOC727726	0.29007	0.0505343
NM_006429.2	CCT7	0.2899	0.0494689
NM_001516.3	GTF2H3	0.289704	0.038757
NM_144778.2	MBNL2	0.289564	0.0594333
NM_016271.3	RNF138	0.289429	0.0472213
NM_014399.3	TSPAN13	0.289369	0.0256852
XR_038468.1	LOC100130746	0.289334	0.0758708
NM_198566.1	C5orf34	0.289332	0.0819396
NM_012319.2	SLC39A6	0.289196	0.0418132
XM_001719856.1	LOC400558	0.289181	0.0599562
NM_003246.2	THBS1	0.28911	0.186667
NM_080656.1	CDKN2AIPNL	0.288969	0.0256971
NM_001080485.1	ZNF275	0.288894	0.0298911
NM_003222.3	TFAP2C	0.288707	0.0991383
NM_017793.2	RPP25	0.288628	0.0325545
NM_153231.2	ZNF550	0.288561	0.0398585
XR_015684.1	LOC732007	0.288528	0.118186
NM_024804.1	ZNF669	0.288468	0.0267033
NM_002958.3	RYK	0.288425	0.02379
NM_014814.1	PSMD6	0.288397	0.0267014
XR_038252.1	LOC649553	0.288146	0.035573
NM_016655.3	GABPB2	0.288055	0.0297881
NM_001080398.1	KIAA0368	0.287984	0.0623236
XR_016912.2	LOC644363	0.287897	0.103507
NM_199483.1	C20orf24	0.287853	0.0240569
NM_020925.2	CACHD1	0.287849	0.025992
NM_005475.1	SH2B3	0.287656	0.0330261
NR_002184.2	RRP7B	0.287601	0.0322797
NM_182644.1	EPHA3	0.287531	0.0301453
NM_018184.2	ARL8B	0.287522	0.0634803
NM_030759.3	NRBF2	0.287236	0.0496082
NM_007135.1	ZNF79	0.287166	0.0630865
NM_001130963.1	TMEM194A	0.28708	0.0248198
NM_022336.2	EDAR	0.286831	0.0581841
XM_001129280.2	LOC729086	0.286818	0.068321
NM_153608.1	ZNF114	0.286773	0.0529442
NM_003601.2	SMARCA5	0.286716	0.0678233
NM_201224.1	DDX47	0.286644	0.0381846
NM_021188.1	ZNF410	0.286529	0.0251398
NM_031966.2	CCNB1	0.286511	0.0782964
NM_003298.3	NR2C2	0.286374	0.0297881
NM_032440.1	LCOR	0.28637	0.115362
NM_020432.2	PHTF2	0.286291	0.0617763
NR_002175.2	TTTY6B	0.286288	0.0514364
XM_496143.2	LOC440359	0.286212	0.0334193
NM_172218.1	SPAG1	0.286063	0.0586411
NM_017652.2	ZNF586	0.285783	0.0433034
NM_002056.1	GFPT1	0.285728	0.0501919
XM_925779.1	LOC653060	0.285726	0.0368406
NM_022476.2	AKTIP	0.285672	0.163301
NM_004986.2	KTN1	0.2854	0.110757
NM_080597.2	OSBPL1A	0.285195	0.0394103
NM_015866.3	PRDM2	0.285142	0.0592938
NM_173797.2	PAPD4	0.285001	0.0514037
XM_001725687.1	LOC100134504	0.284937	0.257408
NM_001221.2	CAMK2D	0.284913	0.0521278
NM_015239.1	AGTPBP1	0.284876	0.0359351
NM_005717.2	ARPC5	0.284713	0.0688771
NM_001274.3	CHEK1	0.284713	0.0346342
NM_017754.3	UHRF1BP1	0.284564	0.0786583
NM_015446.3	AHCTF1	0.284543	0.043995
NM_032351.3	MRPL45	0.284473	0.0805206
NM_000594.2	TNF	0.284422	0.0313652
NM_201624.1	USP33	0.284332	0.06786
NM_018269.1	ADI1	0.284245	0.0615806
XM_001721365.1	LOC100129585	0.284198	0.11557
NM_003136.2	SRP54	0.284131	0.0502618
NM_182966.2	NEDD9	0.283815	0.0283574
NM_201650.1	LRRC23	0.283759	0.0471564
NM_004236.1	COPS2	0.283457	0.0816356
NM_005110.1	GFPT2	0.283432	0.0357975
NM_032178.1	SLC7A6OS	0.283182	0.0499619
NM_002669.2	PLRG1	0.28314	0.0796827
NM_014992.1	DAAM1	0.283135	0.224238
NM_014161.2	MRPL18	0.282962	0.101843
XR_015959.1	LOC729348	0.282835	0.0267547
NM_018443.2	ZNF302	0.28268	0.0380728
NM_024558.2	C14orf138	0.282664	0.102685
NM_201629.1	TJP2	0.282581	0.0290442
NM_017813.2	IMPAD1	0.282538	0.0676141
NM_024520.1	C2orf47	0.282432	0.0507199
NM_021953.2	FOXM1	0.282293	0.06831
NM_001099285.1	PTMA	0.282245	0.312077
NM_007166.2	PICALM	0.282235	0.151397
NM_206928.1	SYTL2	0.282087	0.0473772
NM_001031723.1	DNAJB14	0.282015	0.0846748
NM_005088.2	SFRS17A	0.281991	0.0601377
NM_004924.3	ACTN4	0.281945	0.0416188
NM_012280.2	FTSJ1	0.281877	0.0432922
NM_002167.2	ID3	0.281484	0.0761819
NM_207295.1	MBNL1	0.281478	0.0891672
NM_013326.3	C18orf8	0.281376	0.0360681
XM_001715037.1	LOC644684	0.281249	0.0761915
NM_152270.2	SLFN11	0.281085	0.0362156
NM_003035.2	STIL	0.281058	0.0596527
NM_001077654.1	TNFAIP8	0.280948	0.044732
NM_015888.4	HOOK1	0.28081	0.0573661
NM_015360.3	SKIV2L2	0.28077	0.0655585
NM_006600.2	NUDC	0.280717	0.05828
NM_032830.1	CIRH1A	0.280586	0.0509041
NM_017724.1	LRRFIP2	0.280567	0.054467
NM_012479.2	YWHAG	0.280475	0.174666
NM_130437.2	DYRK1A	0.280443	0.0473982
NM_198514.2	NHLRC2	0.280439	0.0971916
NM_016618.1	KRCC1	0.280337	0.0953866
NM_001023567.2	GOLGA8B	0.280182	0.0537702
NM_022838.2	ARMCX5	0.279978	0.0678233
XM_001719039.1	LOC100131988	0.279907	0.0862213
NM_031953.2	SNX25	0.279854	0.0279928
NM_032177.2	PHAX	0.279775	0.0928648
NM_006627.1	POP4	0.279708	0.0481406
NM_001550.2	IFRD1	0.279687	0.0746462
NM_015959.1	TXNDC14	0.279538	0.0674268
NM_017987.4	RUFY2	0.279513	0.0433034
NM_000701.6	ATP1A1	0.279259	0.0473194
XR_017667.1	LOC440595	0.279063	0.0888188
NM_181715.1	CRTC2	0.278859	0.275774
NM_020473.2	PIGA	0.278801	0.0447076
NM_181845.1	ZNF283	0.278785	0.0563163
NR_000016.1	SNORD36C	0.278676	0.376193
NM_000368.3	TSC1	0.278643	0.0382256
NM_001032730.1	USP48	0.278558	0.0418132
XR_039164.1	LOC341965	0.278442	0.164961
NR_030345.1	MIR614	0.278402	0.0380506
NR_004407.1	RNU11	0.278082	0.035751
NM_032985.4	SEC23B	0.277813	0.0688353
NM_001040025.1	ARL16	0.277566	0.0829349
NM_015213.2	DENND5A	0.277508	0.0362156
NM_032993.1	NOLA1	0.277479	0.130543
NM_003850.1	SUCLA2	0.277443	0.11309
XM_001714921.1	LOC100133923	0.277433	0.075589
NM_133471.1	KIAA1949	0.277313	0.112246
NM_002293.2	LAMC1	0.27715	0.0413728
NM_004339.2	PTTG1IP	0.277099	0.035409
NM_080747.1	KRT72	0.27707	0.0457435
NM_032018.4	C1orf124	0.27696	0.0370301
NM_182490.1	ZNF227	0.276929	0.0762253
NR_001568.1	BCYRN1	0.276899	0.0935701
NM_000392.1	ABCC2	0.27673	0.0330988
NM_001338.3	CXADR	0.276706	0.0482709
NM_006528.2	TFPI2	0.276555	0.053687
NM_001031623.2	ZNF451	0.276499	0.0377415
NM_138578.1	BCL2L1	0.276414	0.0520065
NM_030627.1	CPEB4	0.276225	0.035751
NM_017426.2	NUP54	0.276218	0.055021
NM_012286.1	MORF4L2	0.276074	0.0480065
XM_001719546.1	LOC728809	0.275991	0.0375359
NM_006107.2	CROP	0.275828	0.0922281
NM_018261.3	EXOC1	0.27581	0.0424523
NM_016001.2	UTP18	0.275786	0.0456081
NM_024527.4	ABHD8	0.27556	0.094827
NM_016023.2	OTUD6B	0.275517	0.0971544
XM_001127763.1	LOC730820	0.275513	0.0738063
NM_175874.2	C12orf60	0.275342	0.0557673
XM_944439.2	LOC653994	0.275277	0.0750745
NM_015257.2	TMEM194A	0.275141	0.0619543
NM_031299.3	CDCA3	0.27514	0.0668417
NM_145808.2	MTPN	0.275113	0.25665
NR_002211.1	MEIS3P1	0.275079	0.112217
NM_003858.3	CCNK	0.27505	0.0721145
NM_012081.4	ELL2	0.275019	0.0689232
NM_017644.3	KLHL24	0.275009	0.179941
XR_017355.2	LOC644877	0.274915	0.0636066
NR_004393.1	RNY4	0.274664	0.0539745
NM_003390.2	WEE1	0.274651	0.0572106
NM_016334.2	GPR89A	0.2746	0.0755417
NM_021180.2	GRHL3	0.27456	0.0858951
NM_012388.2	PLDN	0.274558	0.0816356
NM_000210.2	ITGA6	0.274341	0.191629
NM_014992.1	DAAM1	0.274332	0.0985873
NM_004433.3	ELF3	0.274237	0.0393479
NM_152914.2	C17orf103	0.274195	0.0819396
NM_004336.2	BUB1	0.274192	0.0437945
NM_144566.1	ZNF700	0.27399	0.0846353
NM_032485.4	MCM8	0.273883	0.059364
NM_001079870.1	HAP1	0.273805	0.0882034
NM_004134.4	HSPA9	0.273726	0.0414763
NM_002786.2	PSMA1	0.273671	0.0653694
NM_006826.2	YWHAQ	0.273585	0.10121
XM_943107.1	LOC647911	0.273495	0.0663117
NM_013277.2	RACGAP1	0.273445	0.274845
NM_033492.1	CDC2L1	0.273333	0.071056
NM_001001788.2	RAET1G	0.273111	0.0481789
XM_001717228.1	LOC100131531	0.272993	0.0529896
XM_001713724.1	LOC100133607	0.272868	0.172874
NM_003432.1	ZNF131	0.272806	0.128388
NM_016078.4	FAM18B	0.272377	0.169687
NM_018256.2	WDR12	0.272235	0.0546011
NM_018068.2	PIWIL2	0.272212	0.0422373
NM_014947.3	FOXJ3	0.272211	0.0655103
NM_002439.2	MSH3	0.272201	0.0564349
NM_174921.1	C4orf34	0.272142	0.0705741
NM_002358.2	MAD2L1	0.272015	0.0807307
NM_002802.2	PSMC1	0.271915	0.0525287
NM_003164.3	STX5	0.271885	0.0557135
XR_039142.1	LOC728408	0.271853	0.255193
XM_927868.1	LOC644774	0.271842	0.223387
XR_019339.1	LOC643668	0.271835	0.0373482
NM_001247.1	ENTPD6	0.271826	0.0504721
NM_007034.3	DNAJB4	0.271811	0.034065
NM_014455.2	RNF115	0.271775	0.0480202
NM_183381.1	RNF13	0.271533	0.0953731
NM_001080415.1	SR140	0.271441	0.126655
NM_198080.2	MSRB3	0.271327	0.04607
NM_033210.3	ZNF502	0.271267	0.0511293
NM_001134233.1	C1orf204	0.271253	0.113304
NM_007348.2	ATF6	0.27119	0.0410761
NM_007178.3	STRAP	0.271142	0.169763
NM_173343.1	IL1R2	0.271122	0.0728529
NM_020992.2	PDLIM1	0.270928	0.040627
NM_031304.3	DOHH	0.270891	0.0886307
NM_173343.1	IL1R2	0.270884	0.166601
NM_006007.1	ZFAND5	0.270835	0.0478869
NM_003297.1	NR2C1	0.270619	0.102701
NM_178181.1	CDCP1	0.270515	0.0710484
XM_001713999.1	LOC100130005	0.270465	0.100916
NM_145301.1	FAM18B2	0.270457	0.150669
NM_001418.3	EIF4G2	0.270108	0.0931249
NM_001099858.1	C7orf25	0.269799	0.11868
NM_003937.2	KYNU	0.269786	0.0422709
NM_145303.2	LOC202459	0.269747	0.0400119
NM_001007157.1	PHF14	0.269736	0.0377353
NM_001530.2	HIF1A	0.269725	0.0718583
NM_014164.4	FXYD5	0.269644	0.050868
NM_005245.3	FAT1	0.269559	0.064056
XM_001129414.1	LOC731751	0.269395	0.20742
NM_202468.1	GIPC1	0.269322	0.0638196
XM_001722897.1	LOC650515	0.269291	0.122402
NM_003840.3	TNFRSF10D	0.269252	0.0514364
XM_001128133.1	OCLN	0.269211	0.0768752
NM_152408.1	C5orf37	0.269194	0.0424523
XM_946119.1	EHMT1	0.269164	0.0458915
NM_006009.2	TUBA1A	0.269153	0.0466458
NM_017612.2	ZCCHC8	0.269113	0.0751494
XM_941060.1	LOC651816	0.269101	0.0933453
NM_016824.3	ADD3	0.269008	0.0774035
NM_198549.1	FAM73A	0.268925	0.164961
NM_024078.1	NOC4L	0.268774	0.236828
NM_207345.2	CLEC9A	0.268771	0.251933
NM_004856.4	KIF23	0.268766	0.0754857
NM_031915.1	SETDB2	0.268752	0.0530023
NM_152271.3	LONRF1	0.268645	0.104475
NM_030809.1	CSRNP2	0.268641	0.143248
NM_014181.1	HSPC159	0.268595	0.0858321
NM_153675.1	FOXA2	0.268434	0.0731675
NM_178324.1	SPTLC1	0.268391	0.0826866
NM_004852.2	ONECUT2	0.268315	0.706966
XM_498987.2	LOC441054	0.268255	0.0418132
XM_941676.1	LOC649209	0.268247	0.0458915
NM_015061.2	JMJD2C	0.268151	0.0881852
NM_014752.1	SPCS2	0.268136	0.114437
NM_005414.2	SKIL	0.268061	0.0428103
NM_003425.2	ZNF45	0.268043	0.068369
NM_001034194.1	EXOSC9	0.26796	0.0806734
NM_133486.1	MBNL3	0.26773	0.139178
XR_018287.2	LOC399988	0.267729	0.0397424
NM_016823.2	CRK	0.267705	0.070748
NM_002706.4	PPM1B	0.267581	0.0917534
NM_001008738.2	FNIP1	0.26753	0.071031
NM_032796.2	SYAP1	0.26751	0.0663735
XM_943707.1	LOC649431	0.267353	0.0604123
NM_018229.2	MUDENG	0.267175	0.0746882
NM_020642.3	C11orf17	0.267172	0.105299
NM_001013620.3	ALG10B	0.267163	0.0507324
NM_014444.2	TUBGCP4	0.266911	0.150798
NM_138777.2	MRRF	0.266718	0.171366
NM_199250.1	C19orf48	0.266547	0.0749513
NM_015058.1	KIAA0564	0.266533	0.0660068
NM_024045.1	DDX50	0.266515	0.0602052
XM_001720643.1	LOC389765	0.266514	0.153285
XR_016204.2	LOC345645	0.266312	0.0510536
NM_016513.3	ICK	0.266285	0.0680354
NM_001005849.1	SUMO2	0.266021	0.0908333
XM_001726273.1	LOC100132032	0.266011	0.0854218
NM_001225.3	CASP4	0.266008	0.0845451
NM_001083112.1	GPD2	0.26599	0.237754
NM_023080.1	C8orf33	0.265907	0.102545
NM_002166.4	ID2	0.26585	0.199488
NM_000360.3	TH	0.265839	0.164801
NM_001080493.2	ZNF823	0.265777	0.0461458
NM_145034.1	TOR1AIP2	0.265473	0.0494689
XM_932156.1	LOC644377	0.26543	0.0678233
NM_000900.2	MGP	0.265363	0.0647754
NM_012242.2	DKK1	0.265255	0.153889
NM_001101.2	ACTB	0.265067	0.0497919
XR_015319.1	LOC728564	0.264966	0.105961
NM_080737.1	SYTL4	0.26488	0.051308
NM_005775.3	SORBS3	0.264851	0.071031
NM_199176.1	MRRF	0.264816	0.100916
XM_001713723.1	LOC100133876	0.264553	0.091333
NM_016508.2	CDKL3	0.26455	0.0525123
NM_199189.1	MATR3	0.264414	0.12343
NM_006412.3	AGPAT2	0.264302	0.0797928
NM_001032296.2	STK24	0.264235	0.169749
NM_001527.2	HDAC2	0.264215	0.112967
NM_015690.2	STK36	0.264209	0.0546361
NM_002951.2	RPN2	0.26416	0.0586149
XR_037881.1	LOC399804	0.264135	0.0479345
NM_007010.2	DDX52	0.264128	0.0708679
NM_004125.2	DNAJC25-GNG10	0.264018	0.115365
NM_001037231.1	LOC285735	0.263902	0.0478164
NM_013451.3	MYOF	0.263805	0.0514364
NM_001079673.1	FNDC3A	0.263753	0.138185
NM_001039770.1	FLJ45032	0.263744	0.0601793
NM_015045.1	KIAA0261	0.26368	0.0544874
NM_001428.2	ENO1	0.263474	0.0784933
NM_017652.2	ZNF586	0.263464	0.0532433
NM_020394.3	ZNF695	0.263364	0.11906
NM_033027.2	AXUD1	0.263333	0.053649
XM_929154.1	LOC646198	0.263329	0.074039
NM_178324.1	SPTLC1	0.263328	0.0717106
NM_153371.3	LNX2	0.263077	0.0414667
NR_002739.1	SNORD56	0.263069	0.111308
NM_024546.2	C13orf7	0.262968	0.0678203
NM_145911.1	ZNF23	0.262871	0.0785135
NM_032814.3	RNFT2	0.262851	0.0475259
XM_942159.1	LOC652620	0.262811	0.0718189
NM_001005209.1	TMEM198	0.262758	0.0627535
NM_006773.3	DDX18	0.262654	0.0602052
NM_017481.2	UBQLN3	0.262534	0.0478413
NM_000527.2	LDLR	0.262435	0.0849841
	ERCC-00160	0.262404	0.132591
NM_130776.1	XAGE3	0.262204	0.0709908
NM_206999.1	CNOT1	0.262133	0.051308
NM_017719.3	SNRK	0.261895	0.0459784
NM_001077440.1	BCLAF1	0.261871	0.115978
NM_018992.2	KCTD5	0.261821	0.136228
NM_020374.2	C12orf4	0.261762	0.0494689
NM_004071.2	CLK1	0.261623	0.0554831
NM_138421.2	SAAL1	0.261591	0.0746401
NM_022755.4	IPPK	0.261486	0.100602
NM_024840.2	ZNF613	0.261479	0.0778859
NM_023039.2	ANKRA2	0.261455	0.0530646
NM_014584.1	ERO1L	0.261423	0.0901907
NM_182849.1	CCNB1IP1	0.261421	0.100245
NM_174909.3	TMEM167A	0.261307	0.0768752
NM_001846.2	COL4A2	0.261281	0.0750975
NM_016623.3	FAM49B	0.261257	0.27528
NM_001100417.1	UBR7	0.261194	0.0769178
NM_002907.2	RECQL	0.261186	0.0806884
NM_022831.2	AIDA	0.261129	0.0771279
XM_001722214.1	LOC100134189	0.261107	0.0550992
NM_004034.1	ANXA7	0.26106	0.0448185
NM_014394.2	GHITM	0.260786	0.0535578
NM_005902.3	SMAD3	0.260739	0.0456208
NM_203286.1	PVRL1	0.260715	0.0568749
NM_006310.2	NPEPPS	0.260606	0.184264
XR_018506.1	LOC648398	0.26048	0.0826866
NM_001029862.1	ANKRD30B	0.260437	0.100193
XM_932165.1	LOC643201	0.260409	0.0903362
NM_002537.2	OAZ2	0.260347	0.280437
NM_153742.3	CTH	0.260281	0.0813055
NM_015200.1	PDS5A	0.260224	0.0678233
NM_015634.2	KIAA1279	0.260125	0.322377
XM_941319.1	UNQ6975	0.259992	0.158466
NM_133368.1	RSPRY1	0.259913	0.0609836
NM_012175.3	FBXO3	0.259835	0.172591
NM_021229.3	NTN4	0.259423	0.121077
NM_001123168.1	FAM72A	0.259383	0.159
NM_002629.2	PGAM1	0.259338	0.0652534
NM_030922.5	NIPA2	0.259309	0.101403
NM_006845.2	KIF2C	0.259301	0.0590593
NM_012406.3	PRDM4	0.259269	0.0852447
NM_001042426.1	CENPA	0.259168	0.0822986
XR_038800.1	LOC100132658	0.258822	0.400828
NM_018622.5	PARL	0.258751	0.0645257
NR_002190.1	SUMO1P3	0.258744	0.136791
NM_012388.2	PLDN	0.258615	0.0733777
NM_005977.2	RNF6	0.258598	0.0576855
NM_173602.2	DIP2B	0.258414	0.0859389
NM_018241.2	TMEM184C	0.258367	0.0741135
NM_024948.2	FAM188A	0.258247	0.115365
NM_006930.3	SKP1	0.258131	0.0734079
NM_016407.2	C20orf43	0.257863	0.107914
NM_025004.2	CCDC15	0.2578	0.0586097
NM_002210.2	ITGAV	0.257792	0.149014
NM_013262.3	MYLIP	0.257774	0.0665021
NM_002523.1	NPTX2	0.257515	0.0837757
XM_930579.2	LOC653820	0.257355	0.0762253
NM_001085400.1	RELL1	0.257354	0.133162
NM_003819.2	PABPC4	0.257343	0.0570739
NM_022895.1	C12orf43	0.257325	0.0749524
NM_004836.4	EIF2AK3	0.257215	0.149644
XM_001717652.1	LOC728741	0.257139	0.134943
NM_139076.2	FAM175A	0.257063	0.292756
NM_000674.1	ADORA1	0.256995	0.0930229
NM_182505.3	C9orf85	0.256861	0.137548
NM_172373.2	ELF1	0.25674	0.0509041
NM_201277.1	CNN2	0.256689	0.0740739
NM_001099678.1	LRRC58	0.256572	0.0929341
NM_153768.1	CABYR	0.256564	0.0890239
XM_001721031.1	LOC100129660	0.256538	0.0928965
NM_003304.4	TRPC1	0.256434	0.075237
NM_002198.1	IRF1	0.256432	0.0594333
NM_015528.1	RNF167	0.256353	0.0796261
NM_032557.4	USP38	0.256344	0.0480065
NM_002867.2	RAB3B	0.256042	0.0815255
NM_173518.2	C8orf45	0.256011	0.0765705
NM_003764.2	STX11	0.256004	0.0674867
NR_003498.1	HBII-52-45	0.255874	0.0578274
NM_138440.2	VASN	0.255803	0.0850845
NM_024920.3	DNAJB14	0.255778	0.100147
NM_017626.3	DNAJB12	0.255634	0.151391
NM_032832.4	LRP11	0.255485	0.105961
NM_020156.1	C1GALT1	0.255429	0.115366
NM_006756.2	TCEA1	0.255414	0.170136
NM_018988.2	GFOD1	0.255258	0.0610034
NM_181575.3	AUP1	0.255159	0.18633
NM_018193.2	FANCI	0.255131	0.0849841
NM_001098800.1	MAGED4	0.255046	0.0665279
NM_033407.2	DOCK7	0.25504	0.0947218
XR_038862.1	LOC644745	0.255014	0.107413
NM_003951.2	SLC25A14	0.254918	0.0768008
NM_138927.1	SON	0.254838	0.14805
NM_024640.3	YRDC	0.254838	0.066507
NM_001034.1	RRM2	0.254738	0.0579076
NM_001316.2	CSE1L	0.254656	0.0909115
NM_001029891.2	PGAM4	0.254613	0.0834223
NR_000037.1	TRQ1	0.254593	0.100133
NM_015292.1	ESYT1	0.254583	0.0816845
XR_015449.2	LOC729090	0.254499	0.172476
NM_016441.1	CRIM1	0.254423	0.205821
NM_205850.2	SLC24A5	0.254417	0.0900993
NM_021127.1	PMAIP1	0.254276	0.0665225
NM_139314.1	ANGPTL4	0.254261	0.107442
NM_018999.2	FAM190B	0.254205	0.114651
NM_017655.4	GIPC2	0.254141	0.0529442
NM_005156.4	ROD1	0.253794	0.167773
NM_080597.2	OSBPL1A	0.253677	0.103618
NM_019555.1	ARHGEF3	0.253645	0.0816356
NM_004865.2	TBPL1	0.253609	0.119158
NM_001002292.1	GPR177	0.253417	0.0889932
NM_014254.1	TMEM5	0.253376	0.0549726
NM_001024912.1	CEACAM1	0.253269	0.0845613
NM_024057.2	NUP37	0.25325	0.0745777
NM_175883.1	OR7D2	0.253222	0.104182
NM_007068.2	DMC1	0.253212	0.190485
NM_024295.3	DERL1	0.2531	0.0767005
NM_001018073.1	PCK2	0.253063	0.064496
NM_001002010.1	NT5C3	0.252933	0.105055
NM_203437.2	AFTPH	0.252929	0.289775
XM_926821.1	LOC643501	0.252911	0.129215
NM_004330.1	BNIP2	0.252807	0.148991
NM_016121.3	KCTD3	0.252764	0.119998
XM_944246.2	LOC648695	0.252762	0.148612
NM_031431.2	COG3	0.252707	0.0967264
XM_942362.1	LOC652734	0.25261	0.187372
NM_015456.2	COBRA1	0.25256	0.0964379
NM_016262.3	TUBE1	0.252437	0.0539352
NM_032776.1	JMJD1C	0.252404	0.107298
NM_001748.3	CAPN2	0.252358	0.0773427
NM_018428.2	UTP6	0.252347	0.0919887
NM_017864.2	INTS8	0.25228	0.166777
XM_001130839.1	NR1D2	0.251876	0.113852
NM_024667.1	VPS37B	0.251759	0.131895
NM_144721.3	THAP6	0.251743	0.0741333
NM_001033028.1	CYFIP1	0.251723	0.0622997
NM_001679.2	ATP1B3	0.251594	0.0903072
NM_005190.3	CCNC	0.251536	0.133463
NM_138701.1	C7orf11	0.251481	0.301746
NM_130434.3	DPP8	0.25146	0.0601377
NM_001011663.1	PCGF6	0.251393	0.166448
XM_001715234.1	LOC100131738	0.251242	0.100799
NM_152594.1	SPRED1	0.25116	0.0958739
NM_003164.3	STX5	0.251084	0.122099
NM_016472.3	C14orf129	0.251067	0.0726131
NM_005886.2	KATNB1	0.251006	0.134595
NM_006022.2	TSC22D1	0.250706	0.193673
NM_005908.3	MANBA	0.250684	0.125003
NM_002692.2	POLE2	0.250667	0.117562
XM_001128017.1	LOC730996	0.250639	0.142778
XM_928180.1	LOC643284	0.250629	0.0771279
NM_004705.2	PRKRIR	0.250558	0.0867209
NM_153267.3	MAMDC2	0.250532	0.128501
NM_002486.4	NCBP1	0.250488	0.107785
NM_032844.1	MASTL	0.250458	0.0860335
NM_006447.2	USP16	0.250409	0.175642
NM_173602.2	DIP2B	0.250378	0.104475
NM_001743.3	CALM2	0.250181	0.0610034
NM_004862.2	LITAF	0.250103	0.118602
NM_145175.1	FAM84A	0.250068	0.0698365
XM_928862.1	LOC645891	0.249895	0.107628
XM_001714505.1	LOC100133516	0.249835	0.13043
NM_018983.3	GAR1	0.249817	0.110275
XM_927762.1	LOC644656	0.249778	0.13902
XR_036947.1	LOC100130308	0.249772	0.229654
NM_001082.3	CYP4F2	0.24964	0.110264
NM_139029.1	CD151	0.249618	0.116188
NM_182700.2	SP8	0.249493	0.0881852
NM_015161.1	ARL6IP1	0.249455	0.0729337
XM_001126212.1	C7orf28B	0.249454	0.126655
NR_026555.1	GDEP	0.249391	0.121621
NM_014279.4	OLFM1	0.249366	0.0812355
XM_376965.3	LOC642399	0.24931	0.126749
NM_147156.3	SGMS1	0.2493	0.116706
NM_175842.1	SMOX	0.249158	0.115362
NM_138484.2	SGOL1	0.249043	0.0834223
XM_939893.1	LOC650803	0.249033	0.114295
NM_001080140.1	CT47A7	0.248859	0.0741762
NM_012180.2	FBXO8	0.248774	0.06038
XM_001133585.1	LOC729317	0.248595	0.173369
NM_014043.2	CHMP2B	0.248535	0.0880138
NM_018293.1	ZNF654	0.248312	0.150111
NM_024576.3	OGFRL1	0.248212	0.16297
NM_004876.2	ZNF254	0.248188	0.126078
NR_002602.1	SNORD37	0.248145	0.0953866
NM_001040157.1	KIAA1712	0.248122	0.067609
NM_018221.3	MOBKL1B	0.248017	0.198895
NM_005445.3	SMC3	0.247945	0.0622997
XR_016034.2	LOC729960	0.247931	0.0801062
NM_005180.5	BMI1	0.247929	0.0658862
NM_002035.1	FVT1	0.247834	0.0896256
NM_002816.3	PSMD12	0.247824	0.181525
NM_018447.1	TMEM111	0.247794	0.0983846
NM_001004065.3	AKAP2	0.247699	0.119941
XR_018477.1	LOC648987	0.247692	0.132955
NM_004227.3	CYTH3	0.247674	0.128973
NM_018423.1	STYK1	0.247658	0.0762166
XM_940614.1	LOC648966	0.247556	0.0786233
NM_152791.3	ZNF555	0.247497	0.097718
XM_944301.1	LCE1E	0.247417	0.0703992
NM_025202.2	EFHD1	0.247367	0.0622324
NM_001029896.1	WDR45	0.247361	0.0692458
NM_001015891.1	TAF9	0.247232	0.171133
NM_198219.1	ING1	0.247186	0.0802152
NM_001006940.1	ALG3	0.247116	0.118186
NM_015677.1	SH3YL1	0.24703	0.139353
XM_937902.2	LOC648822	0.246943	0.0794015
NM_006027.3	EXO1	0.246883	0.0746401
NM_002271.4	IPO5	0.246693	0.101253
NM_181762.1	UBE2A	0.246591	0.0665225
NM_007113.2	TCHH	0.246586	0.108815
NM_014275.3	MGAT4B	0.246578	0.117057
NM_022785.2	EFCAB6	0.246554	0.123574
NM_001042414.1	PSPC1	0.246547	0.0916853
XM_001720737.1	LOC100131716	0.246462	0.0960608
NM_001136232.1	SEC13	0.246427	0.206183
NM_006138.4	MS4A3	0.24641	0.140637
NM_001039367.1	ATP6V1E1	0.246401	0.107928
NM_182541.2	TMEM31	0.246311	0.072903
NM_018233.3	OGFOD1	0.246257	0.107337
NM_000949.2	PRLR	0.246226	0.0715782
NM_020213.1	PARP6	0.24622	0.0885296
XM_001129792.1	LOC729148	0.246196	0.0603162
XR_037093.1	LOC100132804	0.246195	0.0671962
XR_019393.1	LOC387820	0.246166	0.0718559
XR_015428.2	LOC728532	0.246145	0.111762
NM_198542.1	ZNF773	0.246124	0.132904
NM_004725.2	BUB3	0.246094	0.116441
NM_018047.1	RBM22	0.245965	0.097509
NM_145859.1	PDCD10	0.245945	0.107914
NM_004153.2	ORC1L	0.245668	0.0934859
NM_002685.2	EXOSC10	0.245608	0.163301
NM_181803.1	UBE2C	0.245556	0.135925
NM_002936.3	RNASEH1	0.24547	0.125951
XM_929254.1	LOC646317	0.245426	0.491407
NM_001253.2	CDC5L	0.245368	0.272197
NM_001211.4	BUB1B	0.245302	0.207049
NM_001025930.2	TTLL3	0.245297	0.134531
NM_002276.3	KRT19	0.245239	0.182139
NM_006631.2	ZNF266	0.244945	0.103104
NM_015913.2	TXNDC12	0.244916	0.109986
NM_014395.1	DAPP1	0.244875	0.0816356
NM_018233.3	OGFOD1	0.244814	0.0673788
NM_024598.2	C16orf57	0.244798	0.107814
NM_016338.3	IPO11	0.244765	0.134595
NM_030940.3	ISCA1	0.244753	0.068369
NM_001655.3	ARCN1	0.244704	0.0610034
NM_014153.2	ZC3H7A	0.244624	0.0806734
XM_942509.2	LOC652826	0.244597	0.182083
NM_016355.3	DDX47	0.244514	0.11902
NM_001660.2	ARF4	0.244421	0.207443
XR_017898.1	LOC401127	0.244312	0.451752
NM_020799.2	STAMBPL1	0.244268	0.0763242
NM_006393.1	NEBL	0.244222	0.111778
XM_944729.1	SDC3	0.244046	0.0655585
NM_017548.3	CDV3	0.243894	0.165422
XM_930445.1	LOC653537	0.24387	0.109408
NM_015517.3	HINFP	0.243803	0.104079
NM_014161.2	MRPL18	0.24376	0.118514
NM_000228.2	LAMB3	0.243755	0.182288
XM_926231.1	P704P	0.243695	0.180621
NM_005760.2	CEBPZ	0.243569	0.114185
XM_931236.1	LOC653125	0.243551	0.077889
NM_014319.3	LEMD3	0.243503	0.104124
NM_001001485.1	ATP2C1	0.243386	0.254274
NM_002204.1	ITGA3	0.243302	0.155824
NM_198833.1	SERPINB8	0.243254	0.0655585
NM_002645.2	PIK3C2A	0.243233	0.134943
NM_012418.1	FSCN2	0.243077	0.140404
XR_039146.1	LOC100133277	0.243064	0.31084
NM_170665.2	ATP2A2	0.242831	0.115472
NM_001072.3	UGT1A6	0.242801	0.118211
NM_007358.2	MTF2	0.242626	0.184649
XR_036905.1	LOC100132863	0.242554	0.275675
NM_022145.3	CENPK	0.242471	0.107914
NM_030938.2	TMEM49	0.242449	0.0828392
NM_007065.3	CDC37	0.242314	0.115528
NM_012091.2	ADAT1	0.242313	0.105662
NM_020714.2	ZNF490	0.242231	0.092741
NM_003069.2	SMARCA1	0.242228	0.134212
NM_012067.2	AKR7A3	0.242195	0.104182
NR_024462.1	LOC100190938	0.242157	0.217311
NM_203391.1	GK	0.242141	0.0832012
NM_024953.2	C12orf30	0.24214	0.0920034
NM_001005518.1	OR6C65	0.242104	0.130691
NM_017844.2	ANKMY1	0.2421	0.0733178
NM_003875.2	GMPS	0.24209	0.178648
NM_002835.2	PTPN12	0.242061	0.0786334
NM_005789.2	PSME3	0.242057	0.107914
[truncated: 42,029 more rows]

## Sheet: GSE2964
RefSeq.Transcript.ID	Gene.Symbol	logFC	adj.P.Val
NM_001039954 /// NM_001276687	MT1HL1	4.85585	0.103361
NM_001282948 /// NM_004241 /// NM_032776 /// XM_005269622 /// XM_005269624 /// XM_005269626 /// XM_005269627 /// XM_005269628 /// XM_006717707	JMJD1C	4.22685	0.148661
	PRO2964	3.98058	0.12083
NM_001025108 /// NM_002285 /// XM_005263942 /// XM_005263943 /// XM_005263945 /// XM_006712523	AFF3	3.74495	0.120962
	BC045789	3.72731	0.161038
NR_104182	LOC100506142	3.65327	0.103361
NM_000419	ITGA2B	3.64989	0.119319
NM_207361	FREM2	3.51588	0.158824
NM_001136262	ATXN7L3B	3.47211	0.179416
NM_144778 /// NM_207304 /// XM_005254018 /// XM_005254019 /// XM_005254020 /// XM_005254021 /// XM_005254022 /// XM_006719912	MBNL2	3.47011	0.347938
NM_021194	SLC30A1	3.43922	0.180769
NM_001224 /// NM_032982 /// NM_032983	CASP2	3.43451	0.25572
NM_000090	COL3A1	3.40519	0.289463
NM_022051 /// XM_005273166 /// XM_005273167 /// XM_006711782	EGLN1	3.38649	0.194559
NM_003340 /// NM_181886 /// NM_181887 /// NM_181888 /// NM_181889 /// NM_181890 /// NM_181891 /// NM_181892 /// NM_181893 /// XM_005263200 /// XM_005263205 /// XM_006714297 /// XM_006714298 /// XM_006714299 /// XM_006714300 /// XM_006714301	UBE2D3	3.38414	0.128289
NM_001113511 /// NM_001113512 /// NM_001113513 /// NM_003899 /// NM_145735 /// XM_005254085 /// XM_005254086 /// XM_005254087 /// XM_005254088 /// XM_005254089 /// XM_005254090 /// XM_005254091 /// XM_005254092 /// XM_005254093 /// XM_005254094 /// XM_005254095 /// XM_006719956 /// XM_006719957 /// XM_006719958 /// XM_006719959 /// XM_006719960	ARHGEF7	3.38044	0.324827
NM_001184879 /// NM_001184881 /// NM_001184882 /// NM_003874 /// XR_241101	CD84	3.35517	0.297999
NM_001205315 /// NM_001205316 /// NM_024636	STEAP4	3.34097	0.103361
NR_110058	LOC101927735	3.32206	0.103361
NR_026552 /// NR_026553	LINC00161	3.318	0.120962
	RP5-1007H16.1	3.29644	0.229577
NM_005222	DLX6	3.28461	0.103361
NM_001941 /// NM_024423	DSC3	3.28455	0.304109
NM_000721 /// NM_001205293 /// NM_001205294	CACNA1E	3.24126	0.438294
XR_159283	LOC400590	3.23727	0.487864
NM_021955	GNGT1	3.23496	0.262564
NM_001134367 /// NM_001134368 /// NM_003043 /// NR_103507 /// XM_006713307 /// XR_427286	SLC6A6	3.23106	0.334114
NM_005951	MT1H	3.22936	0.0457318
NM_001195483 /// NM_024628	SLC12A8	3.22198	0.136987
	AK054988	3.21989	0.397844
NM_013449 /// XM_005268596 /// XM_005268597 /// XM_005268599 /// XM_005268600 /// XM_005268602 /// XM_005268603 /// XM_005268604 /// XM_006719207 /// XM_006719208	BAZ2A	3.18575	0.260628
NM_022465 /// XM_005269086 /// XM_005269087 /// XM_005269089 /// XM_005269090 /// XM_005269091 /// XM_005269092 /// XM_005269093 /// XM_005269096 /// XM_006719561 /// XM_006719562	IKZF4	3.14894	0.231564
NM_003128 /// NM_178313 /// XM_005264517 /// XM_005264518 /// XM_006712087	SPTBN1	3.14005	0.181448
NM_001920 /// NM_133503 /// NM_133504 /// NM_133505 /// NM_133506 /// NM_133507 /// XM_005268693 /// XM_006719270	DCN	3.10999	0.498572
NM_001270380 /// NM_001270381 /// NM_182969 /// XM_005273765 /// XM_005273766 /// XM_005273767 /// XM_005273768 /// XM_005273769 /// XM_005273770 /// XM_005273771 /// XM_005273773 /// XM_005273774 /// XM_006718432 /// XM_006718433 /// XM_006718434 /// XM_006718435 /// XM_006718436	XRRA1	3.09024	0.12083
NM_001127350 /// NM_017638 /// XM_003846750 /// XM_005245914	LOC100996782 /// MED18	3.0876	0.106957
NM_173513 /// NR_024079	LINC00471	3.08429	0.103361
NM_001160130 /// NM_001160132 /// NM_001160133 /// NM_001160134 /// NM_019842	KCNQ5	3.07081	0.197801
NM_001008226 /// XM_005254317 /// XM_005254318 /// XM_005254319 /// XM_006720475 /// XM_006720476	FAM154B	3.06563	0.450046
NM_013361 /// XM_006723365 /// XM_006723366	ZNF223	3.06414	0.24829
	TCRA /// TCRVA13 /// TRAV22 /// TRAV22	3.06118	0.367935
NM_001199922 /// NM_018978 /// NM_170601 /// XM_005271592	SIAE	3.05858	0.428444
NM_023073 /// XM_005248345 /// XM_005248346 /// XM_005248347 /// XM_005248349 /// XM_005248350 /// XM_005248353 /// XM_006714489 /// XM_006714490 /// XM_006714491 /// XR_241711 /// XR_427661	C5orf42	3.05183	0.128289
NM_005417 /// NM_198291	SRC	3.04956	0.17025
NM_005953	MT2A	3.04766	0.0990256
NM_182609 /// XM_005258860 /// XM_005258862 /// XM_005258863	ZNF677	3.04635	0.364324
NM_005288 /// XM_005266360	GPR12	3.04171	0.305532
NM_033122	CABS1	3.04149	0.387854
NM_032172 /// XM_005249882 /// XM_005249883 /// XM_006715790 /// XM_006715791	USP42	3.03012	0.157924
NM_181644	MFSD4	3.01664	0.280433
NM_001166005 /// NM_001166006 /// NM_001166007 /// NM_004437 /// NM_203342 /// NM_203343 /// XM_005245753 /// XM_005245757 /// XM_005245760 /// XM_005245761 /// XM_005245763 /// XM_005245764 /// XM_005245765 /// XM_005245767 /// XM_005245768 /// XM_005245769 /// XM_005245770 /// XM_005245772 /// XM_005245773 /// XM_005245774 /// XM_006710434 /// XM_006710435 /// XM_006710436 /// XM_006710437 /// …	EPB41	3.00443	0.136795
NM_001102664 /// NM_014964 /// NM_148921 /// NR_046824 /// XM_005256539 /// XM_006721475 /// XM_006721476	EPN2 /// EPN2-IT1	3.00397	0.103361
XM_379378	LOC401220	2.99737	0.4156
NM_001258419 /// NM_020929 /// NR_047673 /// NR_047674	LRRC4C	2.99036	0.357037
NM_001184993 /// NM_031277 /// NM_031994 /// XM_005266473 /// XM_006719846 /// XM_006719847 /// XM_006719848 /// XM_006719849 /// XM_006719850 /// XM_006719851 /// XM_006719852 /// XM_006719853	RNF17	2.98912	0.267223
NM_001145306 /// NM_001259 /// XM_006715835 /// XM_006715836	CDK6	2.98876	0.346173
NM_001205281 /// XM_005258397 /// XM_006722960 /// XM_006722961	PPP5D1	2.97703	0.207571
NR_038303 /// NR_038304 /// NR_038305 /// NR_038306 /// NR_038307 /// NR_038308	LINC01094	2.96851	0.299336
NM_021083	XK	2.96328	0.324827
NM_001166005 /// NM_001166006 /// NM_001166007 /// NM_004437 /// NM_203342 /// NM_203343 /// XM_005245753 /// XM_005245757 /// XM_005245760 /// XM_005245761 /// XM_005245763 /// XM_005245764 /// XM_005245765 /// XM_005245767 /// XM_005245768 /// XM_005245769 /// XM_005245770 /// XM_005245772 /// XM_005245773 /// XM_005245774 /// XM_006710434 /// XM_006710435 /// XM_006710436 /// XM_006710437 /// …	EPB41	2.96142	0.269016
NM_001257408 /// NM_001257409 /// NM_001257410 /// NM_001257411 /// NM_001257412 /// NM_001257413 /// NM_001257414 /// NM_001284514 /// NM_001284515 /// NM_001284516 /// NM_012481 /// NM_183228 /// NM_183229 /// NM_183230 /// NM_183231 /// NM_183232	IKZF3	2.95763	0.103361
NR_033423	LOC1720	2.94379	0.345052
NM_003901 /// XM_005270263 /// XM_006718052 /// XM_006718053	SGPL1	2.9361	0.179416
NR_108077	SMAD1-AS2	2.93496	0.32906
NM_001291415 /// NM_001291416 /// NM_001291417 /// NM_001291418 /// NM_001291421 /// NM_021140 /// NR_111960 /// XM_005272655 /// XM_005272656 /// XM_005272657 /// XM_005272658 /// XM_005272659 /// XM_005272660 /// XM_005272661 /// XR_430507	KDM6A	2.93407	0.394254
NR_002323 /// NR_110492 /// NR_110493	TUG1	2.93106	0.311314
NM_001039840 /// XM_005262276	CHIC1	2.93032	0.37513
NM_001145336 /// NM_001145337 /// NM_001145339 /// NM_001145340 /// NM_001278462 /// NM_002392 /// NM_006878 /// NM_006879 /// NM_006880 /// NM_006881 /// NM_006882 /// NM_032739 /// XM_005268872 /// XM_006719399 /// XM_006719400	MDM2	2.92956	0.221553
	IGHA1 /// IGHG1 /// IGHM /// IGHV3-23 /// IGHV4-31	2.92387	0.153391
NM_033179	OR51B4	2.92102	0.1908
NM_018031 /// XM_005264837	WDR6	2.91824	0.413821
NM_000204 /// XM_005262975 /// XM_005262976 /// XM_006714209 /// XM_006714210	CFI	2.91723	0.103361
NM_024867 /// NM_144722 /// XM_005248376 /// XM_005248377 /// XM_005248378 /// XM_006714500 /// XM_006714501	SPEF2	2.90831	0.400087
NM_021194	SLC30A1	2.9055	0.0457318
NM_001139488 /// NM_015376 /// NM_170672 /// XM_005264246 /// XM_005264247	RASGRP3	2.88229	0.180518
NM_001039762 /// XM_005252694	FAM196A	2.8808	0.302438
NM_001184734 /// NM_001184735 /// NM_014010 /// NM_198186 /// NM_198187 /// NM_198188	ASTN2	2.87679	0.14553
NM_001012455 /// XM_005248950	ZSCAN23	2.8736	0.180518
NM_003221 /// XM_006715176 /// XM_006715177 /// XM_006715178	TFAP2B	2.87318	0.437424
NM_005949	MT1F	2.86959	0.120962
NM_001082959 /// NM_005505	SCARB1	2.8678	0.137184
NM_002336 /// XM_006719078 /// XR_429034 /// XR_429035	LRP6	2.86678	0.163515
NM_001114396 /// NM_002262 /// NM_007334 /// XM_005253363 /// XM_006719065 /// XM_006719066 /// XM_006719067 /// XM_006719068	KLRD1	2.85168	0.277097
NM_001187	BAGE	2.84602	0.448476
NM_017759	INO80D	2.84307	0.307756
NM_005952	MT1X	2.83847	0.0457318
NM_001282948 /// NM_004241 /// NM_032776 /// XM_005269622 /// XM_005269624 /// XM_005269626 /// XM_005269627 /// XM_005269628 /// XM_006717707	JMJD1C	2.83542	0.167117
NM_001130045 /// NM_153254 /// XM_005244737 /// XM_005244738 /// XM_006710547 /// XM_006710548 /// XM_006710549 /// XR_426596	TTLL10	2.83126	0.207515
NM_000850 /// NM_147148 /// NM_147149 /// NR_024538	GSTM4	2.82889	0.103361
NM_000867 /// XM_005246520 /// XM_006712482	HTR2B	2.81633	0.338961
NM_022901	LRRC19	2.81217	0.355997
NM_001142474 /// NM_001142475 /// NM_001142476 /// NM_001142477 /// NM_001142478 /// NM_001142479 /// NM_001142480 /// NM_001142481 /// NM_001142482 /// NM_001142483 /// NM_004772 /// XM_006714732 /// XM_006714733	NREP	2.80403	0.317693
NR_120581 /// XR_246499 /// XR_247752 /// XR_252995	LOC101929517	2.79757	0.308046
NM_001039083 /// NM_001103154 /// NM_001113738 /// NM_001288811 /// NM_001288812 /// NM_001288813 /// NM_016632 /// NR_003653 /// XM_005256917 /// XM_005256918 /// XM_005257439 /// XM_005257440 /// XM_005257441 /// XM_005275670 /// XM_005275671 /// XM_005275672 /// XM_005275673 /// XM_006725627 /// XM_006725628 /// XM_006725629 /// XM_006725630 /// XR_429866 /// XR_429895 /// XR_430776	ARL17A /// ARL17B /// LOC100294341	2.7947	0.166338
NM_198844 /// NM_199321 /// XM_005257031	ZPBP2	2.79315	0.209369
NM_030632 /// XM_005258356	ASXL3	2.79279	0.210312
NR_015364	LOC441204	2.79111	0.0707762
NM_207645 /// XM_005271544	C11orf87	2.79081	0.386889
NM_001256627 /// NM_001256629 /// NM_001256630 /// NM_001282218 /// NM_003957 /// NR_046331 /// XM_005253218 /// XM_005253220 /// XM_006718374 /// XM_006718375 /// XM_006718376 /// XM_006718377 /// XM_006718378 /// XM_006718379 /// XR_242831 /// XR_428859 /// XR_428860 /// XR_428861	BRSK2	2.78708	0.156839
NM_000088 /// XM_005257058 /// XM_005257059 /// XM_006721703	COL1A1	2.7858	0.375133
NM_001203260 /// NM_001203261 /// NM_001203262 /// NM_001282406 /// NM_023930	KCTD14 /// NDUFC2-KCTD14	2.77132	0.317693
NR_036511 /// NR_036512	LOC100129917	2.76682	0.410629
NM_001202498 /// NM_003344 /// NM_182697	UBE2H	2.76556	0.503409
NM_001040159 /// NM_001204352 /// NM_001204353 /// NM_001204354 /// NM_001204355 /// NM_001204356 /// NM_001204358 /// NM_001204359 /// NM_001251967 /// NM_016950 /// XM_005263041	SPOCK3	2.76215	0.108038
NM_001039618 /// NM_021212 /// NR_028024 /// NR_028025 /// NR_028026 /// NR_028027 /// XM_005274135 /// XM_005274136 /// XM_005274138 /// XM_006718642 /// XM_006718643 /// XM_006718644 /// XM_006718645	CREBZF	2.76139	0.350509
NM_001128148 /// NM_003234	TFRC	2.75348	0.225674
NM_153234	LIX1	2.75288	0.152475
NM_001244134 /// NM_005204 /// XM_005252364 /// XM_005252366 /// XM_006717377	MAP3K8	2.74318	0.103361
NM_002449 /// XM_006714868	MSX2	2.7411	0.143223
NM_017801	CMTM6	2.74037	0.549832
NM_001144769 /// NM_001144770 /// NM_001144771 /// NM_001723 /// NM_015548 /// NM_020388 /// NM_183380 /// XM_005249310 /// XM_005249311 /// XM_005249312 /// XM_005249313 /// XM_005249314 /// XM_005249315 /// XM_005249316 /// XM_005249317 /// XM_005249318 /// XM_005249319 /// XM_005249320 /// XM_005249322 /// XM_005249323 /// XM_005249324 /// XM_005249325 /// XM_005249326 /// XM_006715169	DST	2.73939	0.272169
NM_001199860 /// NM_001199861 /// NM_001199862 /// NM_001199863 /// NM_003636 /// NM_172130 /// XM_005263511 /// XM_005263512 /// XM_005263513 /// XM_005263514	KCNAB2	2.73938	0.297095
NM_021961	TEAD1	2.73559	0.510724
NM_001193431 /// NM_012411 /// NM_015967 /// XM_005270738	PTPN22	2.73214	0.485021
NM_001025068 /// NM_001025069 /// NM_001267616 /// NM_001267617 /// NM_001267618 /// NM_001267619 /// NM_016300 /// NM_198399 /// XM_005264810 /// XM_005264811 /// XM_005264812 /// XM_005264813 /// XM_005264815 /// XM_005264816 /// XM_006712942 /// XM_006712943 /// XM_006712944 /// XM_006712945	ARPP21	2.72917	0.43559
NM_153347	TMEM86A	2.72855	0.153391
NM_001292018 /// NM_001292019 /// NM_004762 /// NM_017456 /// XM_006722180 /// XM_006722181 /// XM_006722182 /// XM_006722183 /// XM_006722184 /// XM_006722185	CYTH1	2.72692	0.22369
NM_001286485 /// NM_001286486 /// NM_003834 /// NM_183337 /// XR_429649	RGS11	2.72269	0.246456
	RP11-680F8.4	2.71022	0.377964
NM_001271851 /// NM_022157	RRAGC	2.70984	0.48754
NM_001143830 /// NM_005256 /// NM_177553	GAS2	2.70679	0.366393
NM_001159596 /// NM_017693	BIVM	2.70518	0.543754
NM_001113561 /// NM_178532 /// XM_006714589 /// XM_006714590 /// XM_006714591	RNF180	2.70373	0.397371
NM_001256090 /// NM_001256091 /// NM_001256092 /// NM_001256093 /// NM_001256094 /// NM_001880 /// NR_045768 /// NR_045769 /// NR_045770 /// NR_045771 /// NR_045772 /// NR_045773 /// NR_045774	ATF2	2.69551	0.214076
NM_001254740 /// NM_004727 /// XM_005254778 /// XM_005254779 /// XM_005254780 /// XM_005254781 /// XM_006720764 /// XM_006720765 /// XM_006720766 /// XM_006720767 /// XM_006720768 /// XM_006720769	SLC24A1	2.69515	0.311887
NM_080831	DEFB129	2.69427	0.344018
NM_003221 /// XM_006715176 /// XM_006715177 /// XM_006715178	TFAP2B	2.69316	0.320157
NM_001112724 /// NM_001287740 /// NM_145001	STK32A	2.6905	0.347972
NM_173683	XKR6	2.6847	0.14553
NM_001224 /// NM_032982 /// NM_032983	CASP2	2.6808	0.188845
NM_003635 /// XM_005270255 /// XM_005270256 /// XM_006718046	NDST2	2.67509	0.484796
NM_080927	DCBLD2	2.67265	0.254411
NM_001141979 /// NM_001141980 /// NM_005657 /// XM_005254634 /// XM_005254635 /// XM_006720666	TP53BP1	2.6681	0.196912
NM_001012733 /// NM_001012734 /// NM_020133 /// XM_005267052 /// XM_005267053 /// XM_005267054 /// XM_005267055 /// XM_006715512 /// XM_006715513 /// XM_006715514 /// XM_006715515	AGPAT4	2.66672	0.188845
NM_139245 /// XM_006713507	PPM1L	2.66366	0.212304
NM_194319 /// NR_003127 /// NR_024055 /// NR_024056 /// NR_024057 /// NR_033418	ZNF542P	2.65924	0.449232
NM_001136127 /// NM_001278252 /// NM_015569 /// XM_005245079 /// XM_005245080 /// XM_005245081 /// XM_005245082 /// XM_005245084 /// XM_006711268	DNM3	2.65869	0.556139
NM_130773 /// NM_138996 /// XM_006712258	CNTNAP5	2.65577	0.343571
NM_001038628 /// NM_003781 /// NM_033167 /// NM_033168 /// NM_033169 /// XM_005247859 /// XM_005247861 /// XM_005247862 /// XM_005247864 /// XM_006713802 /// XM_006713803 /// XM_006713804 /// XM_006713805 /// XM_006713806	B3GALNT1	2.65349	0.54502
NM_001083615 /// NM_001171642 /// NM_138995 /// NR_045682 /// NR_045683 /// NR_045684 /// XM_006712299	MYO3B	2.64319	0.284178
NM_014332 /// NR_045617	SMPX	2.64283	0.210927
NR_104294	LOC100422212	2.64118	0.166287
NM_001190956 /// NM_014237 /// XR_247133 /// XR_430697	ADAM18	2.64076	0.240666
NR_021493	LINC00930	2.63931	0.347938
NM_001278463 /// NM_001278464 /// NM_001278465 /// NM_001278466 /// NM_005690 /// NM_012062 /// NM_012063 /// XM_005253282 /// XM_005253283	DNM1L	2.63855	0.329123
NM_018380	DDX28	2.63587	0.362063
NM_001085379 /// NR_015431 /// NR_024153 /// NR_034120 /// NR_109850 /// NR_109851 /// NR_109852 /// NR_109853 /// NR_109854 /// NR_109855 /// NR_110472 /// NR_110473	LINC-PINT	2.63538	0.441429
NM_000812	GABRB1	2.63537	0.361354
NR_104185	LOC440416	2.62768	0.454702
NM_000771 /// XM_006717644	CYP2C9	2.62499	0.414872
NM_006750 /// NM_130845 /// XM_005256120	SNTB2	2.62379	0.209369
NM_004921 /// NR_024604	CLCA3P	2.62278	0.538902
NM_004490 /// XM_005246477 /// XM_006712457 /// XR_427085	GRB14	2.61829	0.231824
NM_080832	PABPC5	2.61686	0.52818
NM_001205254 /// NM_001205255 /// NM_002538 /// XM_006714512 /// XM_006726213	OCLN	2.61015	0.34514
NM_001243027 /// NM_001243028 /// NM_001626 /// XM_006723081 /// XM_006723082 /// XM_006723083 /// XM_006723084 /// XM_006723085	AKT2	2.6062	0.246491
NR_026771	DKFZP434L187	2.60583	0.210141
NM_001035003 /// NM_001035004 /// NM_025221 /// NM_147181 /// NM_147182 /// NM_147183 /// XM_005248190	KCNIP4	2.60582	0.120962
NM_001199022 /// NM_014711 /// XM_005255719 /// XM_005255721 /// XM_006721105	CCP110	2.60457	0.350697
NM_003034 /// XM_005253469 /// XM_005253470	ST8SIA1	2.60432	0.427477
NM_020937 /// XM_005267929	FANCM	2.59901	0.471363
NM_002972 /// XM_005261931 /// XM_005261932 /// XM_005261934 /// XM_005261935	SBF1	2.59824	0.256676
NM_001945	HBEGF	2.59675	0.303003
NM_005924	MEOX2	2.59061	0.457671
NM_005481 /// XM_006722600	MED16	2.58529	0.120962
NM_017439 /// XM_005250446 /// XM_005250448 /// XM_005250449 /// XM_005250450 /// XR_242248	GSAP	2.58477	0.356929
NM_003097 /// NM_005678 /// NM_022804 /// NM_022805 /// NM_022806 /// NM_022807 /// NM_022808 /// NR_001293 /// NR_003299 /// NR_003305 /// NR_003319 /// NR_003336 /// NR_003343 /// NR_003361 /// NR_022011 /// NR_023915 /// XR_250593 /// XR_426491	IPW /// LOC101930404 /// PWARSN /// SNORD107 /// SNORD115-13 /// SNORD115-26 /// SNORD115-7 /// SNORD116-22 /// SNORD116-28 /// SNORD116-4 /// SNRPN /// SNURF	2.58383	0.512549
NM_007231	SLC6A14	2.5821	0.320013
NM_001112706 /// NM_033128	SCIN	2.57907	0.386368
NM_001133 /// XM_006714122	AFM	2.57139	0.495424
NM_001271043 /// NM_001271044 /// NM_002501 /// XM_005259917 /// XM_005259918 /// XM_005259919 /// XM_005259920 /// XM_005259921 /// XM_005259922 /// XM_006722760	NFIX	2.5621	0.103361
NM_002424 /// XM_006718841	MMP8	2.56173	0.469951
NM_001260511 /// NM_001260512 /// NM_001267598 /// NM_020300 /// NM_145764 /// NM_145791 /// NM_145792 /// NR_048545 /// NR_048547 /// XM_006719079 /// XM_006719080	MGST1	2.5563	0.446221
NM_001165924 /// NM_004098	EMX2	2.55384	0.387722
NM_001284400 /// NM_144598 /// XM_005254861 /// XM_006720388 /// XM_006720389 /// XM_006720390 /// XM_006720391 /// XR_429443	LRRC28	2.55371	0.418653
NM_000672 /// NM_001102470 /// XM_005262731 /// XR_244619	ADH6	2.55327	0.106957
NM_001173484 /// NM_006393 /// NM_016365 /// NM_213569 /// XM_005252342 /// XM_005252343 /// XM_005252344 /// XR_242691	NEBL	2.54888	0.257745
NM_005575 /// NM_175920	LNPEP	2.5477	0.342748
NR_030165 /// NR_046103	LOC349160 /// MIR490	2.54544	0.339439
NM_182609 /// XM_005258860 /// XM_005258862 /// XM_005258863	ZNF677	2.54085	0.5003
NM_024306	FA2H	2.54023	0.537421
NR_110204 /// NR_110205 /// NR_110206	LOC101927027	2.53867	0.468482
NM_001013676 /// NM_021090 /// NM_153050 /// NM_153051 /// XM_005261803 /// XM_005261804 /// XM_005261805 /// XM_005261806 /// XM_005261807 /// XM_005261808 /// XM_005261809	MTMR3	2.53599	0.0457318
NM_001134367 /// NM_001134368 /// NM_003043 /// NR_103507 /// XM_006713307 /// XR_427286	SLC6A6	2.53562	0.303003
NM_000732 /// NM_001040651	CD3D	2.53068	0.373343
NM_001160100 /// NM_006984 /// NM_182848	CLDN10	2.5305	0.480476
NM_014442 /// XR_243922	SIGLEC8	2.53005	0.103361
NM_016422	RNF141	2.52754	0.293929
	OR52K3P	2.52446	0.246491
NM_004108 /// NM_015837 /// NM_015838 /// NM_015839 /// XM_006717015	FCN2	2.52097	0.248243
NR_046681 /// XR_245071 /// XR_245072 /// XR_249420 /// XR_249421 /// XR_251391 /// XR_251392	PDZRN3-AS1	2.51988	0.29562
NM_001178129 /// NM_012431 /// XM_006716187	SEMA3E	2.51635	0.344784
NR_027036	LINC00899	2.5136	0.397675
NM_006379 /// XM_005250113	SEMA3C	2.51207	0.508536
NM_001013644 /// NR_027002 /// NR_046135 /// NR_046136 /// NR_046137 /// NR_046138 /// NR_046139 /// NR_111933 /// NR_111934 /// NR_111950 /// NR_111951 /// NR_111952 /// NR_111953 /// XM_005276189 /// XM_005277490 /// XR_254365 /// XR_426842 /// XR_426843 /// XR_431279 /// XR_431280 /// XR_431281	FAM231D /// LINC00869 /// LOC388692	2.51188	0.447046
NM_001001971 /// NM_001143773 /// NM_001166698 /// NM_198215 /// XM_005269618 /// XM_005269619 /// XM_006717702 /// XM_006717703	FAM13C	2.50954	0.367935
NM_152731 /// XM_005248889 /// XM_005248890	BEND6	2.507	0.377679
NM_000670	ADH4	2.50658	0.346831
NR_024360	ZFHX4-AS1	2.49979	0.46013
NM_001256758 /// NM_152470 /// NR_046357 /// XM_006722480	RNF165	2.49696	0.344018
NM_001017977 /// NM_001198956 /// NM_001198957 /// NM_018442 /// XM_005245331 /// XM_005245332 /// XM_005245333	DCAF6	2.49477	0.273704
NM_015113 /// XM_005256560 /// XM_005256561 /// XM_005256562 /// XM_006721485 /// XM_006721486 /// XR_429813	ZZEF1	2.49464	0.135275
NM_005315	GSC2	2.49388	0.345049
NM_001135934 /// NM_001135935 /// NM_001135936 /// NM_001286665 /// NM_001286666 /// NM_001286667 /// NM_006475 /// XM_005266231 /// XM_005266232	POSTN	2.49258	0.297641
NM_015565 /// XM_006723987	LTN1	2.49189	0.354989
NM_001130916 /// NM_004612 /// XM_005252150	TGFBR1	2.49112	0.336587
NM_001261463 /// NM_006175 /// NM_198060 /// XM_005269864 /// XM_005269865 /// XM_005269867 /// XM_006717870	NRAP	2.48953	0.340881
NM_001164342 /// NM_001164343 /// NM_001164344 /// NM_001164345 /// NM_001164346 /// NM_001164347 /// NM_015642 /// NR_121662 /// XM_005247339 /// XM_005247340 /// XM_005247341 /// XM_005247342 /// XM_005247343 /// XM_006713577 /// XM_006713578 /// XM_006713579 /// XM_006713580 /// XM_006713581 /// XM_006713833	ZBTB20	2.48844	0.248649
NM_001195303 /// NM_001254748 /// NM_001254749 /// NM_003617 /// NM_025226 /// NR_045630	RGS5	2.48837	0.306835
NM_002090	CXCL3	2.48826	0.109147
NR_026646 /// XR_245830 /// XR_253341 /// XR_424580 /// XR_424581 /// XR_424582 /// XR_429490 /// XR_433056	LOC101928818 /// PWRN1	2.48652	0.504882
NM_001128608 /// NM_001265611 /// NM_014994 /// NR_049761 /// NR_049762 /// XM_006720438 /// XM_006720439	MAPKBP1	2.48504	0.481558
	RP11-214N1.1	2.47923	0.508536
NM_016626	MEX3C	2.47582	0.406089
NM_018439	IMPACT	2.47032	0.5003
NM_001286547 /// NM_001286548 /// NM_001286549 /// NM_032606 /// XM_005269190 /// XM_005269191 /// XM_005269192 /// XM_005269194 /// XM_006719648 /// XM_006719649 /// XM_006719650 /// XM_006719651	CAPS2	2.46906	0.263645
NM_001929 /// NM_080915 /// NM_080916 /// NM_080917 /// NM_080918 /// XM_005264173 /// XM_005264174 /// XR_244926	DGUOK	2.46332	0.390432
NM_001166693 /// NM_005935 /// XM_005263007 /// XM_005263008 /// XM_005263009 /// XM_005263010 /// XM_005263011 /// XM_005263012 /// XM_005263013	AFF1	2.4609	0.344578
NR_027098 /// NR_027099 /// NR_027100	LINC00486	2.46036	0.368847
NM_001083592 /// NM_005012	ROR1	2.45908	0.473066
XR_039953 /// XR_039955	LOC727916	2.45789	0.276099
NM_002588 /// NM_018914 /// NM_032091 /// NM_032092 /// NM_032402 /// NM_032403	PCDHGA11 /// PCDHGC3	2.45682	0.39064
NM_001098627 /// NM_001098629 /// NM_001098630 /// NM_001242452 /// NM_032643 /// XM_005250317 /// XM_006715974	IRF5	2.45653	0.457597
NM_002089	CXCL2	2.45492	0.523908
NM_139318 /// NM_172375 /// NM_172376	KCNH5	2.45459	0.414697
NM_001193335 /// NM_017680	ASPN	2.45186	0.481558
NM_001170738 /// NM_015232	IQSEC3	2.45124	0.345026
NM_001105541 /// NM_005382	NEFM	2.44887	0.307517
NR_033900 /// NR_033901	F11-AS1	2.44503	0.347938
NR_046392	LINC00507	2.43848	0.185942
NM_015329 /// XM_005259837 /// XM_005259838 /// XM_006722711 /// XR_430132	MAU2	2.43833	0.438726
	BC039319	2.43768	0.450522
XR_424618 /// XR_429543 /// XR_433109	LOC102724938	2.43722	0.299557
NR_028389	ACVR2B-AS1	2.43585	0.137184
NM_001003799 /// NM_001003806 /// XM_006715732	TARP /// TRGC2 /// TRGV9	2.43388	0.213296
NM_018439	IMPACT	2.43301	0.34199
NM_001135051 /// NM_020940	FAM160B1	2.42982	0.477711
NM_001042758 /// NM_001170637 /// NM_015326 /// XM_005277510 /// XM_005277511 /// XM_005277512 /// XM_005277513 /// XM_005277514 /// XM_005277515 /// XM_006711246 /// XM_006711247	SRGAP2	2.42979	0.484963
NM_014671 /// XM_005249564 /// XM_005249565	UBE3C	2.42675	0.299149
NM_004637	RAB7A	2.42661	0.348222
NM_001114123 /// NM_001257168 /// NM_005229	ELK1	2.42573	0.256598
NM_001193451 /// NM_175861 /// XM_005253498 /// XM_005253499 /// XM_005253500 /// XM_005253501 /// XM_005253502 /// XM_006719156	TMTC1	2.42166	0.308046
NR_046094	LINC01146	2.42039	0.689174
NM_001040451 /// NM_001040452 /// NM_025158 /// XM_005265993 /// XM_006714921 /// XM_006714922 /// XR_245276 /// XR_245277	RUFY1	2.41152	0.500187
NM_001010940 /// XM_005251705	C9orf135	2.41099	0.267223
NM_001017368 /// NM_057178 /// NR_037713 /// NR_037714	RAD51L3-RFFL /// RFFL	2.40989	0.526731
NM_002612	PDK4	2.4084	0.392425
NM_001432	EREG	2.40531	0.188845
NM_002076	GNS	2.40448	0.312088
NM_006178 /// NR_040116 /// XM_006721929 /// XM_006725276 /// XM_006725626	NSF	2.40407	0.501079
NM_033655 /// XM_005251585 /// XM_005251586 /// XM_006716871 /// XM_006716872 /// XM_006716873 /// XM_006716874 /// XM_006716875 /// XM_006716876 /// XR_428430	CNTNAP3	2.40276	0.213296
NR_108043	PARD3-AS1	2.40108	0.30713
NM_001013615	LURAP1	2.39881	0.325448
NM_001184998 /// NM_001184999 /// NM_014647 /// NM_019081 /// XM_005255704 /// XM_005255705 /// XM_005255706 /// XM_005255707 /// XM_005255708 /// XM_005255709 /// XM_006720986 /// XM_006725215 /// XM_006725216 /// XM_006725217 /// XM_006725218 /// XM_006725219 /// XM_006725220 /// XM_006725221	KIAA0430	2.39741	0.410773
NR_027103	LINC00620	2.39641	0.24238
NM_005312 /// NM_198679 /// XM_005272185 /// XM_005272186 /// XM_005272191 /// XM_005272195 /// XM_006717067 /// XM_006717068 /// XM_006717069 /// XM_006717070 /// XM_006717071 /// XM_006717072 /// XM_006717073 /// XM_006717074	RAPGEF1	2.39603	0.362063
NM_020392 /// NR_002568	NAG18	2.39556	0.456808
NM_005063	SCD	2.39403	0.413605
NM_001098398 /// NM_004371	COPA	2.39318	0.103361
	BC047615	2.38994	0.182345
NR_108095	LOC100240728	2.38314	0.390642
NM_001040649 /// NM_004300 /// NM_007099 /// NM_177554 /// NR_024080 /// XR_426957	ACP1	2.3816	0.206091
NM_003119 /// NM_199367 /// XM_005256321 /// XM_006721264 /// XM_006721265 /// XM_006721266 /// XR_253599	LOC101930112 /// SPG7	2.38152	0.464157
NM_001077442 /// NM_001077443 /// NM_004500 /// NM_031314 /// XM_006720124 /// XM_006720125 /// XM_006720126	HNRNPC	2.38119	0.420975
NR_002802 /// NR_028272 /// NR_030343	MIR612 /// NEAT1	2.38088	0.12083
NR_027349 /// NR_027350	MIR17HG	2.38064	0.471668
NM_207352 /// XM_005262935 /// XM_006714184	CYP4V2	2.3797	0.22601
NM_178816 /// NM_201377 /// NR_026939 /// NR_026940 /// NR_026941	CASC2	2.37575	0.345191
NM_015541	LRIG1	2.36988	0.220828
NM_005952	MT1X	2.36986	0.0977911
NM_002581 /// XM_006717129	PAPPA	2.36984	0.321328
NM_001024847 /// NM_003242 /// XM_006713316	TGFBR2	2.3668	0.405854
NM_015896 /// XM_005265216	ZMYND10	2.36478	0.322531
NM_001146003 /// NM_024800 /// NM_145910 /// XM_005247783 /// XM_005247785 /// XM_006713749 /// XM_006713750 /// XM_006713751	NEK11	2.36448	0.373343
NM_001005340 /// NM_002510 /// XM_005249578	GPNMB	2.36367	0.518315
NR_026876	STL	2.36197	0.566121
NM_003170 /// XM_005258026 /// XM_005258027 /// XM_006722042	SUPT6H	2.36176	0.52829
NM_000488 /// XM_005245198	SERPINC1	2.35613	0.340665
NR_028350 /// XR_426506	LOC441454	2.35561	0.289463
NM_007011 /// NM_152924 /// XM_005254832 /// XM_005254833	ABHD2	2.3547	0.52818
NM_001286631 /// NM_001286632 /// NM_018605 /// NM_022118 /// XM_005266491 /// XM_005266492 /// XM_005266493 /// XM_005266494 /// XM_005266496 /// XM_005266497 /// XM_005266498 /// XM_005266499 /// XM_005266501 /// XM_006719855 /// XM_006719856 /// XM_006719857 /// XM_006719858 /// XM_006719859 /// XM_006719860	RBM26	2.35413	0.470648
NR_110694 /// XR_243987 /// XR_248556 /// XR_253880	LOC101927411	2.35061	0.292683
NM_017633	FAM46A	2.3447	0.52829
NM_178470	DCAF12L1	2.34311	0.128289
NM_001135178 /// NM_032347 /// XM_006722558 /// XM_006722559	ZNF397	2.34273	0.209369
	KRT8P17 /// KRT8P17	2.33984	0.417071
NM_001253835 /// NM_001553	IGFBP7	2.33965	0.326224
NM_032589 /// NM_203428 /// NM_203429 /// NR_026838 /// NR_026839 /// NR_026840 /// NR_026841 /// NR_026842	DSCR8	2.33608	0.358493
NM_001039970 /// NM_001278236 /// NM_001278238 /// NM_001278239 /// NM_006906 /// NM_032781	PTPN5	2.33388	0.180114
NM_002922	RGS1	2.33276	0.304157
NM_053053	TADA1	2.33191	0.404404
NM_001193502	TCF24	2.32989	0.613762
	BC022892	2.32847	0.462918
NM_015132 /// XM_005249672 /// XM_005249673 /// XM_005249674	SNX13	2.32843	0.447046
NR_108040	LINC00702	2.32804	0.53406
NM_014106	ZNF770	2.32519	0.365797
NM_001134405 /// NM_001134406 /// NM_138290 /// XM_005250156 /// XM_005250157 /// XM_005250158	RUNDC3B	2.32473	0.0856924
NM_001136038 /// NM_001164309 /// NM_018355 /// NR_028343 /// XM_006723267 /// XM_006723268 /// XM_006723269 /// XM_006723270 /// XM_006723271 /// XM_006723272 /// XM_006723273 /// XM_006723274 /// XM_006723275 /// XM_006723276 /// XM_006723277 /// XM_006723278 /// XM_006723279 /// XM_006723280 /// XM_006723281 /// XM_006723282	ZNF415	2.32107	0.434102
NM_001039362 /// NM_144583 /// XR_426949	ATP6V1C2	2.31749	0.444789
	RP1-217P22.2	2.31728	0.377679
NM_021139 /// XM_005265700 /// XM_005265701	UGT2B4	2.31709	0.459924
	AP000462.1	2.31682	0.120962
NM_001193416 /// NM_001193417 /// NM_001356 /// NM_024005	DDX3X	2.31479	0.377692
NR_027412 /// NR_027413	LINC00910	2.31335	0.499629
NR_110413 /// XR_250674 /// XR_424047	LOC101929148	2.31322	0.544615
	RP11-416I2.1	2.31203	0.251433
NR_027294	FAM201A	2.3111	0.366393
NM_001271028 /// NM_021153 /// NR_073130 /// XM_006722440 /// XM_006722441	CDH19	2.30921	0.345191
NM_031889 /// XM_006714056	ENAM	2.3071	0.308046
NM_033123 /// NR_073075 /// XM_005253519 /// XM_005253520 /// XM_005253521 /// XM_005253522 /// XM_005253523 /// XM_005253524 /// XM_005253526 /// XM_006719162 /// XR_429038	PLCZ1	2.30622	0.223103
NR_110842 /// XR_241963 /// XR_249933 /// XR_251951	LOC101927950	2.3056	0.469951
NM_004398	DDX10	2.30244	0.377033
NM_182699	DDX53	2.30185	0.372203
NM_001017440 /// NM_031468 /// XM_006716146	CALN1	2.3009	0.460454
NM_000345 /// NM_001146054 /// NM_001146055 /// NM_007308	SNCA	2.29918	0.462842
NM_002834 /// NM_080601 /// XM_006719526 /// XM_006719527	PTPN11	2.29889	0.206091
NR_120636 /// XR_242721 /// XR_247494 /// XR_252696	LOC101928298	2.29875	0.431618
NM_001024683 /// NM_145271 /// XM_005255138 /// XM_005255139 /// XM_005255140	ZNF688	2.29702	0.297999
NM_001130009 /// NM_182625 /// XM_005262613 /// XM_006712005 /// XM_006712006	GEN1	2.295	0.136795
NM_001031715 /// NM_001284347 /// NM_001284348 /// NM_001284349 /// NM_022784	IQCH	2.29367	0.565065
NM_001184734 /// NM_001184735 /// NM_014010 /// NM_198186 /// NM_198187 /// NM_198188	ASTN2	2.29154	0.596809
	RP11-550I24.2	2.29148	0.531373
NM_005815 /// XM_005259705	ZNF443	2.29051	0.239667
NM_001130064 /// NM_002045	GAP43	2.29012	0.490578
NM_021948 /// NM_198427	BCAN	2.28987	0.324827
NM_000965 /// NM_001290216 /// NM_001290217 /// NM_001290266 /// NM_001290276 /// NM_001290277 /// NM_001290300 /// NM_016152 /// NR_110892 /// NR_110893	RARB	2.28836	0.181807
NM_024677	NSUN7	2.28488	0.312354
NM_015312 /// NM_032202 /// XM_005263282 /// XM_005263283 /// XM_005263284 /// XM_005263285 /// XM_005263286 /// XM_005263287 /// XM_005263288 /// XM_005263289 /// XM_005263290 /// XM_005263291 /// XM_005263292 /// XM_006714342 /// XM_006714343 /// XM_006714344	KIAA1109	2.28427	0.566927
NR_002802 /// NR_028272 /// NR_030343	MIR612 /// NEAT1	2.28409	0.38971
NM_014004 /// NM_032088	PCDHGA8	2.2822	0.435954
NR_023389 /// NR_023390 /// XR_250507 /// XR_428574 /// XR_432472	LINC00476 /// LOC101930476	2.28214	0.210312
NM_001243027 /// NM_001243028 /// NM_001626 /// XM_006723081 /// XM_006723082 /// XM_006723083 /// XM_006723084 /// XM_006723085	AKT2	2.28143	0.399979
NM_018222 /// XM_005253015	PARVA	2.27775	0.47608
NM_015305 /// XR_429300 /// XR_429301 /// XR_429302	ANGEL1	2.27715	0.297999
NM_004140 /// XM_005256643 /// XM_005256644	LLGL1	2.27675	0.235549
NM_198284 /// NR_026999 /// XR_242175 /// XR_252215 /// XR_428140 /// XR_432151	LINC00265 /// LOC101929038	2.27513	0.229597
NM_001357 /// NM_030588 /// NR_033302	DHX9	2.27477	0.0790311
	LOC340178	2.27472	0.311314
NM_004297	GNA14	2.27313	0.297999
NM_018165 /// NM_018313 /// NM_181041 /// NM_181042 /// XM_005265275 /// XM_005265279 /// XM_005265280 /// XM_005265282 /// XM_005265283 /// XM_005265288 /// XM_006713220 /// XM_006713221 /// XM_006713222 /// XM_006713223 /// XM_006713224 /// XM_006713225 /// XM_006713226 /// XM_006713227 /// XM_006713228 /// XM_006713229 /// XM_006713230 /// XM_006713231 /// XM_006713232 /// XM_006713233 /// XM_…	PBRM1	2.27259	0.636795
NM_207332 /// XM_005266020 /// XM_006716234 /// XM_006716235	ERICH1	2.27225	0.466237
NM_006068 /// XM_005262636 /// XM_005262637	TLR6	2.27065	0.196912
NR_038421	LINC01220	2.26829	0.49638
NR_039974	VWA8-AS1	2.26784	0.450046
NM_014126 /// XR_108926 /// XR_113207 /// XR_171764	C9orf38	2.26729	0.41529
NM_152414	BHLHE22	2.26305	0.468722
NM_002834 /// NM_080601 /// XM_006719526 /// XM_006719527	PTPN11	2.26223	0.321046
NM_001195517 /// NM_005521	TLX1	2.25974	0.289463
NM_024560 /// XM_005269150 /// XM_005269151 /// XM_006719601	ACSS3	2.25858	0.61334
NM_001085384 /// NM_003444 /// NR_110974 /// NR_110975 /// XM_006723364 /// XR_243957 /// XR_430210 /// XR_430211	ZNF154	2.25654	0.444358
NM_001145811 /// NM_001145819 /// NM_017508 /// NM_033326	SOX6	2.25603	0.361354
NM_177454 /// XM_005246362	FAM171B	2.2555	0.52756
NM_018969	GPR173	2.25441	0.272628
NR_015395 /// NR_024373	MIR4435-1HG /// RP11-181E10.3	2.24978	0.580626
NM_001128626 /// NM_001128627 /// NM_020148 /// XM_005258121 /// XM_005258122 /// XM_006722333 /// XM_006722334	SPIRE1	2.2489	0.582501
NM_003508	FZD9	2.24759	0.108038
NM_001102406 /// NM_001253884 /// NM_025144 /// XM_005263245 /// XM_005263246 /// XM_005263247 /// XM_005263248 /// XM_006714326	ALPK1	2.24659	0.372802
NM_007153	ZNF208	2.24575	0.525661
NM_001006657 /// NM_020779 /// XR_426989	WDR35	2.24359	0.502027
	IGHA1 /// IGHA2 /// IGHD /// IGHG1 /// IGHG3 /// IGHG4 /// IGHM /// IGHV4-31	2.23943	0.400566
NM_005694	COX17	2.23877	0.547435
NM_001357 /// NM_030588 /// NR_033302	DHX9	2.23849	0.103361
NM_152453 /// XM_005254168	TMCO5A	2.23784	0.542048
XR_108752 /// XR_112988 /// XR_171632	LOC100506236	2.23592	0.371282
NM_130759	GIMAP1	2.2346	0.419863
NM_001105250 /// NM_001272020 /// NM_004796 /// NM_138970 /// NR_073546 /// NR_073547 /// XM_005268218 /// XM_006720322 /// XM_006720323	NRXN3	2.23319	0.340665
NM_175907 /// XM_005266686 /// XM_005266687	ZADH2	2.23313	0.32691
NR_024052 /// NR_024053 /// NR_102326 /// NR_102327	HCG18	2.23022	0.481829
NM_173808	NEGR1	2.22863	0.409911
NM_001172698 /// NM_001172699 /// NM_133263 /// XM_005268372	PPARGC1B	2.22846	0.365797
NM_001256944 /// NM_001830	CLCN4	2.22664	0.353126
NM_207332 /// XM_005266020 /// XM_006716234 /// XM_006716235	ERICH1	2.22446	0.235549
NM_024646 /// XM_006710898	ZYG11B	2.22307	0.120962
NM_018013 /// XM_005267041 /// XM_005267042	SOBP	2.22082	0.41208
NM_001010892 /// NM_001161664 /// XM_006715469	RSPH4A	2.2162	0.509972
NM_001032281 /// NM_006287 /// XM_005246818 /// XM_005246819 /// XM_005246820 /// XM_006712720	TFPI	2.21568	0.5003
NM_000847 /// XM_006715072	GSTA3	2.21386	0.2498
NM_001033044 /// NM_001033056 /// NM_002065 /// XM_006711278	GLUL	2.21317	0.53298
NM_001136021 /// NM_001258292 /// NM_001258294 /// NM_001258295 /// NM_001258296 /// NM_001258297 /// NM_012340 /// NM_173091 /// XM_005260413	NFATC2	2.21188	0.159157
NM_000390 /// NM_001037312 /// NM_001145414 /// XM_006724615	CHM	2.21112	0.469951
NM_199289 /// XM_006719807 /// XM_006719808 /// XM_006719809	NEK5	2.20662	0.525412
NM_001195677 /// NM_004738 /// NR_036633 /// XM_006723888	VAPB	2.20595	0.490757
NM_001171093 /// NM_144635 /// XM_005247113 /// XM_005247114 /// XM_005247115	FAM131A	2.20534	0.433703
NM_001029862 /// NM_001145029 /// XM_006722325	ANKRD30B	2.20451	0.534498
NM_001079812 /// NM_005219 /// XM_005268384	DIAPH1	2.20447	0.458375
NM_015884	MBTPS2	2.20384	0.397844
NM_004752	GCM2	2.20366	0.452663
NM_021161 /// NM_138317 /// NM_138318	KCNK10	2.20354	0.289463
NM_000818 /// NM_001134366	GAD2	2.20329	0.361354
NM_001271783 /// NM_001271784 /// NM_018099	FAR2	2.20277	0.220321
NM_001041	SI	2.20273	0.570541
NM_001220765 /// NM_001220766 /// NM_001220767 /// NM_001220768 /// NM_001220769 /// NM_001220770 /// NM_001220771 /// NM_001220772 /// NM_001220773 /// NM_001220774 /// NM_001220775 /// NM_001220776 /// NM_001291837 /// NM_001291838 /// NM_001291839 /// NM_001291840 /// NM_001291841 /// NM_001291842 /// NM_001291843 /// NM_001291844 /// NM_001291845 /// NM_001291846 /// NM_001291847 /// NM_006060	IKZF1	2.20142	0.120962
	AK093256 /// RP3-486I3.7	2.20091	0.480919
	AC018755.17	2.20058	0.452663
NR_110134	LOC101928909	2.19918	0.555056
NM_198179	QRFPR	2.19909	0.289463
NM_001142725 /// NM_080663	ERI2	2.19584	0.222471
NM_007153	ZNF208	2.19576	0.524263
NM_001145454 /// NM_005563 /// NM_152497 /// NM_203399 /// NM_203401	STMN1	2.19569	0.340665
NM_033225	CSMD1	2.19385	0.517253
NM_004447 /// XM_005253339 /// XM_005253340 /// XM_006719057	EPS8	2.19088	0.356054
NM_015155 /// XM_005252431 /// XM_005252432 /// XM_005252433 /// XM_005252435 /// XM_006717436	LARP4B	2.19039	0.347088
NM_182832	PLAC4	2.18957	0.427477
NR_104668	LOC101928505	2.18939	0.202143
NM_173462 /// XM_005268184 /// XM_005268185 /// XR_429333	PAPLN	2.18843	0.490577
NM_002030	FPR3	2.18828	0.432706
NM_001048252 /// NM_001127385	CTXN3	2.18697	0.443056
NM_000573 /// NM_000651 /// XM_005273064 /// XM_006711166 /// XM_006711167 /// XM_006711168	CR1	2.18456	0.531786
NM_017734	PALMD	2.18351	0.299378
NR_022008	PWAR5	2.18158	0.414872
NM_018509	LRRC59	2.18117	0.346947
NM_001271893 /// NM_057179 /// XM_006712242	TWIST2	2.18094	0.524555
NM_003285	TNR	2.17881	0.481588
NM_001173408 /// NM_001173431 /// NM_015311 /// XM_005246421 /// XM_005246423 /// XM_005246424 /// XM_005246425 /// XM_005246427 /// XM_006712386 /// XM_006712387	OBSL1	2.17852	0.349491
NM_017504	OR2M4	2.1782	0.456808
NM_001024074 /// NM_001024075 /// NM_006895 /// XM_005263654	HNMT	2.17788	0.46635
NM_001018057 /// NM_013253 /// NM_015881 /// XM_006718177 /// XM_006718178 /// XM_006718179 /// XM_006718180	DKK3	2.17767	0.365739
NM_000102	CYP17A1	2.17736	0.179416
NR_045216	LOC100652770	2.17735	0.657241
NM_018397 /// XM_006713250 /// XM_006713251 /// XM_006713252	CHDH	2.17716	0.504882
NM_001198843 /// NM_001198844 /// NM_001198845 /// NM_001198846 /// NM_002896	RBM14-RBM4 /// RBM4	2.17706	0.423991
NM_002737 /// XM_006721972 /// XR_243672 /// XR_243673	PRKCA	2.16762	0.447499
	RP1-78O14.1	2.16675	0.482921
NM_001286490 /// NM_001286491 /// NM_032892 /// NR_104455 /// XM_005254729 /// XM_005254730	FRMD5	2.16643	0.411079
NM_004106	FCER1G	2.16596	0.577697
NM_207015 /// XM_005247264 /// XM_006713560	NAALADL2	2.16407	0.331567
NM_001127671 /// NM_002310	LIFR	2.16406	0.509574
NM_001111077 /// NM_003379 /// XM_006715561	EZR	2.16294	0.103361
NM_001025108 /// NM_002285 /// XM_005263942 /// XM_005263943 /// XM_005263945 /// XM_006712523	AFF3	2.16238	0.340665
NM_001040260 /// NM_001040261 /// NM_152619 /// NR_036614 /// XM_005262785 /// XM_005262786 /// XR_244621	DCLK2	2.16121	0.12083
NM_001042576 /// NM_004587	RRBP1	2.16059	0.238483
	AX747191	2.15957	0.324827
NM_003060 /// XM_005272055 /// XM_006714676 /// XR_427718	SLC22A5	2.15883	0.172855
NM_001033503 /// NM_016103 /// XM_006714641	SAR1B	2.15762	0.306005
	RP3-333B15.4	2.15737	0.112121
NR_002832 /// NR_033312 /// NR_033313 /// NR_033314 /// NR_033315	BDNF-AS	2.15383	0.649091
NM_001286790 /// NM_144571 /// XM_005262877	CNOT6L	2.15165	0.259221
NM_021977 /// XM_005267106 /// XM_005267107 /// XR_245546	SLC22A3	2.15165	0.582937
NM_001160100 /// NM_006984 /// NM_182848 /// XR_243057 /// XR_247960 /// XR_253195	CLDN10 /// LOC101927308	2.15085	0.463624
NM_007192	SUPT16H	2.14889	0.28826
NM_001278736 /// NM_002985	CCL5	2.14737	0.390396
	AC017002.2	2.14531	0.336024
NM_152696 /// NM_181358 /// NM_198268 /// NM_198269 /// XM_005270609 /// XM_005270610 /// XM_005270611 /// XM_005270612 /// XM_005270613 /// XM_006710443	HIPK1	2.14525	0.350405
NM_004412 /// NM_176081 /// NM_176083 /// NM_176084 /// NM_176085 /// NM_176086 /// XM_005252372 /// XM_005252373 /// XM_005252374 /// XM_005252375 /// XM_005252376 /// XM_005252378 /// XM_006717388	TRDMT1	2.14381	0.457451
NM_001080489 /// XM_006724532	GLOD5	2.14344	0.494728
NR_046198	LOC339622	2.14094	0.471363
NM_003701 /// NM_033012	TNFSF11	2.14046	0.255909
NM_001165252 /// NM_033184	KRTAP2-3 /// KRTAP2-4	2.14005	0.20065
NM_015431	TRIM58	2.1396	0.366514
NM_080474 /// XM_005266778	SERPINB12	2.13951	0.519821
NR_110685 /// XR_241126 /// XR_248620 /// XR_250879	LOC101928009	2.13909	0.484824
NM_000949 /// NM_001204314 /// NM_001204315 /// NM_001204316 /// NM_001204317 /// NM_001204318 /// NR_037910 /// XM_006714484	PRLR	2.1388	0.137184
NM_001282431 /// NM_005737	ARL4C	2.13776	0.281438
NM_147195 /// XM_006716749	ANKRD18A	2.13697	0.574876
NR_038872	LINC00317	2.13587	0.432599
NM_018086 /// XM_005246661 /// XM_005246662	FIGN	2.13546	0.425216
NM_001166005 /// NM_001166006 /// NM_001166007 /// NM_004437 /// NM_203342 /// NM_203343 /// XM_005245753 /// XM_005245757 /// XM_005245760 /// XM_005245761 /// XM_005245763 /// XM_005245764 /// XM_005245765 /// XM_005245767 /// XM_005245768 /// XM_005245769 /// XM_005245770 /// XM_005245772 /// XM_005245773 /// XM_005245774 /// XM_006710434 /// XM_006710435 /// XM_006710436 /// XM_006710437 /// …	EPB41	2.13504	0.209369
NM_001455 /// NM_201559 /// NR_026718 /// XM_005266867 /// XM_005266868	FOXO3 /// FOXO3B	2.13489	0.431334
NM_006606 /// NM_153328 /// XM_005260652	RBBP9	2.13479	0.41208
NM_001159860 /// NM_001159861 /// NM_152478 /// XM_005258558 /// XM_005258559	ZNF583	2.13374	0.555794
NM_031438 /// XM_005272095 /// XM_005272096 /// XM_005272097	NUDT12	2.13326	0.564019
NR_027142 /// NR_027143 /// NR_027144 /// NR_027145 /// NR_037626 /// NR_037627	LIMS3-LOC440895 /// LOC100288570 /// LOC100507334 /// LOC440895	2.13251	0.42226
XR_425242 /// XR_430320 /// XR_433615	LOC101927098	2.13247	0.482501
NM_001198546 /// NM_001198547 /// NM_001198548 /// NM_001198549 /// NM_001282527 /// NM_003787 /// XM_006722563 /// XM_006722564 /// XM_006722565 /// XM_006722566 /// XM_006722567 /// XM_006722568	NOL4	2.13232	0.448112
NM_003446	ZNF157	2.13098	0.385971
NM_016037	UTP11L	2.13017	0.620688
NM_016577	RAB6B	2.12978	0.376829
	FAR1P1 /// FAR1P1	2.12973	0.401212
NM_001042599 /// NM_005235 /// XM_005246375 /// XM_005246376 /// XM_005246377 /// XM_006712364	ERBB4	2.12869	0.22396
NM_001170806 /// NM_173549	ERICH5	2.12334	0.521506
NM_015423	AASDHPPT	2.12309	0.34188
NM_001007561 /// XM_005258515 /// XM_005258516	IRGQ	2.12282	0.392413
NM_006136	CAPZA2	2.12194	0.466887
NM_004090	DUSP3	2.11853	0.194559
NR_048576	EPN2-AS1	2.11744	0.435763
NM_001135648 /// NM_001291981 /// NM_001291982 /// NM_001291983 /// NM_001291984 /// NM_002844 /// XM_005267082 /// XM_005267085 /// XM_005267086 /// XM_006715535 /// XM_006715536 /// XM_006715537 /// XM_006715538 /// XM_006715539 /// XM_006715540 /// XM_006715541 /// XM_006725019 /// XM_006725020 /// XM_006725021 /// XM_006725022 /// XM_006725023 /// XM_006725024 /// XM_006725025 /// XM_00672502…	PTPRK	2.11743	0.556139
NM_000133 /// XM_005262397 /// XM_006724742	F9	2.11723	0.568368
NM_001258379 /// NM_001258380 /// NM_003615 /// XM_005265598 /// XM_005265599 /// XM_005265600 /// XM_005265601 /// XM_006713421 /// XR_245166	SLC4A7	2.11516	0.546319
NM_182520 /// XM_005261354 /// XM_005261357 /// XM_005261358 /// XM_006724142 /// XM_006724143 /// XM_006724144 /// XM_006724145	C22orf15	2.11513	0.516047
NM_001001688 /// NR_029679 /// NR_039604 /// NR_046105	MIR137 /// MIR137HG /// MIR2682	2.11465	0.384256
NM_014556 /// NM_153717 /// XM_005247952 /// XM_006713865 /// XM_006713866 /// XM_006713867 /// XR_427471 /// XR_427472 /// XR_427473 /// XR_427474 /// XR_427475 /// XR_427476 /// XR_427477	EVC	2.10863	0.535434
NM_022481 /// XM_005268497 /// XM_005268498 /// XM_005268499 /// XM_005268500 /// XM_006714791 /// XM_006714792 /// XM_006714793	ARAP3	2.10816	0.103361
NM_001130058 /// NM_152697 /// XM_006710444 /// XM_006710445	SLC44A5	2.10752	0.517694
NM_001166108 /// NM_001166109 /// NM_001166110 /// NM_016081 /// XM_005262861 /// XM_005262862 /// XM_005262863 /// XM_005262864 /// XM_005262865 /// XM_005262866	PALLD	2.10708	0.546319
NM_004567 /// XM_005265230 /// XM_005265231	PFKFB4	2.10532	0.342863
	AL109706	2.10464	0.536119
NR_045196	SNHG18	2.10228	0.328015
NM_001008844 /// NM_004415	DSP	2.10137	0.299557
NM_022761	C11orf1	2.1004	0.532455
NM_000445 /// NM_201378 /// NM_201379 /// NM_201380 /// NM_201381 /// NM_201382 /// NM_201383 /// NM_201384 /// XM_005250976 /// XM_005250977 /// XM_005250978 /// XM_005250979 /// XM_005250980 /// XM_005250981 /// XM_005250982 /// XM_005250983 /// XM_005250984 /// XM_006716588 /// XM_006716589 /// XM_006716590 /// XM_006716591	PLEC	2.09987	0.373078
NM_001040002 /// NM_004527 /// NM_013999	MEOX1	2.09814	0.328015
NM_001271946 /// NM_003062 /// XR_427809	SLIT3	2.0967	0.308092
	AC000111.3	2.09582	0.555056
NM_015074 /// NM_183416	KIF1B	2.09483	0.456808
	IGHA1 /// IGHD /// IGHG1 /// IGHG3 /// IGHM /// IGHV4-31	2.09349	0.532099
NM_203408	FAM47A	2.09253	0.386889
NM_004915 /// NM_016818 /// NM_207174 /// NM_207627 /// NM_207628 /// NM_207629 /// NM_207630	ABCG1	2.0923	0.569734
NM_012288	TRAM2	2.09011	0.537914
NM_002015	FOXO1	2.08609	0.450046
NM_005618 /// XM_005266934 /// XM_006725014	DLL1	2.08443	0.356642
NM_138441 /// XM_006715327	MB21D1	2.08378	0.474506
NM_006236	POU3F3	2.08326	0.580803
NM_022900 /// XM_006716092 /// XM_006716093	CASD1	2.08325	0.519992
NM_001164342 /// NM_001164343 /// NM_001164344 /// NM_001164345 /// NM_001164346 /// NM_001164347 /// NM_015642 /// NR_121662 /// XM_005247339 /// XM_005247340 /// XM_005247341 /// XM_005247342 /// XM_005247343 /// XM_006713577 /// XM_006713578 /// XM_006713579 /// XM_006713580 /// XM_006713581 /// XM_006713833	ZBTB20	2.08263	0.294303
NR_026646 /// XR_245830 /// XR_253341 /// XR_424580 /// XR_424581 /// XR_424582 /// XR_429490 /// XR_433056	LOC101928818 /// PWRN1	2.08173	0.442536
NM_194298	SLC16A9	2.07883	0.120962
NM_015446 /// NR_077058 /// XM_006711758 /// XM_006711759 /// XR_426916	AHCTF1 /// AHCTF1P1	2.07861	0.22617
NM_001098843	CXorf30	2.07724	0.324827
NM_001039664 /// NM_003790 /// NM_148965 /// NM_148966 /// NM_148967 /// NM_148968 /// NM_148969 /// NM_148970 /// NM_148974	TNFRSF25	2.07648	0.265978
XR_132552 /// XR_133493 /// XR_171733	LOC100288310	2.0745	0.136987
NM_198505	ATP13A5	2.0745	0.486184
NM_001290307 /// NM_001290309 /// NM_001290310 /// NM_001290312 /// NM_001903 /// XM_005271898 /// XM_005271899 /// XM_006714536	CTNNA1	2.07443	0.362786
NR_046677	SYNPR-AS1	2.07329	0.434865
NM_001257137 /// NM_001257138 /// NM_031483 /// XM_005260570 /// XM_006723881 /// XM_006723882 /// XR_244153 /// XR_430315	ITCH	2.0731	0.491146
NM_001080455 /// NM_001206920	SLC35F4	2.073	0.34188
NM_006242	PPP1R3D	2.0725	0.27087
NM_001040712 /// NM_001171025 /// NM_002839 /// NM_130391 /// NM_130392 /// NM_130393 /// XM_006716813 /// XM_006716814 /// XM_006716815 /// XM_006716816 /// XM_006716817 /// XM_006716818 /// XM_006716819 /// XM_006716820 /// XM_006716821 /// XM_006716822 /// XM_006716823 /// XM_006716824 /// XM_006716825 /// XM_006716826 /// XM_006716827 /// XM_006716828 /// XM_006716829 /// XM_006716830 /// XM_…	PTPRD	2.06794	0.690559
NM_025237	SOST	2.067	0.609234
NM_001005386 /// NM_005722	ACTR2	2.06649	0.492509
NM_000177 /// NM_001127662 /// NM_001127663 /// NM_001127664 /// NM_001127665 /// NM_001127666 /// NM_001127667 /// NM_001258029 /// NM_001258030 /// NM_198252 /// XM_005251940 /// XM_005251943 /// XM_005251944 /// XM_005251945 /// XM_006717075 /// XM_006717076 /// XM_006717077 /// XM_006717078 /// XM_006717079	GSN	2.06613	0.415846
NM_000612 /// NM_001007139 /// NM_001042376 /// NM_001127598 /// NM_001291861 /// NM_001291862 /// NR_003512	IGF2 /// INS-IGF2	2.06576	0.557292
NM_001013746 /// NM_001282359 /// NM_001282360 /// NM_016220 /// NR_104148 /// NR_104149 /// XM_005250401 /// XM_006716022	ZNF107	2.06476	0.355841
NM_004473	FOXE1	2.06242	0.502333
NR_002802 /// NR_028272 /// NR_030343	MIR612 /// NEAT1	2.062	0.128289
NM_003955	SOCS3	2.06182	0.51566
NM_001184763 /// NM_144624 /// NM_175866	UHMK1	2.06172	0.161038
NM_004302 /// NM_020327 /// NM_020328 /// XM_006719685	ACVR1B	2.06135	0.555383
NR_110106	LOC101926928	2.06046	0.589214
NR_001564	XIST	2.05986	0.429536
NM_005014	OMD	2.05964	0.191684
NM_001030059 /// XM_005269592 /// XM_006717685 /// XM_006717686 /// XM_006717687 /// XM_006717688	PPAPDC1A	2.05782	0.202143
NM_003246	THBS1	2.05394	0.555959
NM_152622 /// XM_005248448	MIER3	2.0533	0.4217
NM_133636 /// XM_005262711 /// XM_005262712 /// XM_005262713 /// XM_005262714 /// XM_005262716 /// XM_006714076 /// XM_006714077	HELQ	2.05161	0.271398
	AC092667.2	2.05122	0.414872
	LOC286068	2.0508	0.339439
NM_001270938 /// NM_138347 /// NR_073102	ZNF551	2.04986	0.615663
NM_001270942 /// NM_001270943 /// NM_001270944 /// NM_003709 /// NR_073108 /// XM_005246926 /// XM_006712815 /// XM_006712816	KLF7	2.04983	0.634499
NM_001135212 /// NM_016105 /// NM_181342 /// XM_005246638 /// XR_241312 /// XR_241313	FKBP7	2.04973	0.384614
	CEACAMP3 /// CEACAMP3	2.04967	0.580603
	BC032415	2.04849	0.108038
NM_152510 /// XM_006724146 /// XM_006724147	HORMAD2	2.04544	0.48351
NM_001102651 /// NM_152303 /// XM_006722634 /// XM_006722635	ZNF554	2.04538	0.418653
NM_003466 /// NM_013951 /// NM_013952 /// NM_013953 /// NM_013992	PAX8	2.045	0.152475
NM_001144888 /// NM_006340 /// NM_017450 /// NM_017451 /// XM_005256943 /// XM_005256944 /// XM_005256945 /// XM_005256948 /// XM_006721635 /// XM_006721636 /// XM_006721637 /// XM_006721638 /// XR_429867	BAIAP2	2.04421	0.31635
NM_015726 /// NR_028103 /// NR_028104 /// NR_028105 /// NR_028106	DCAF8	2.04297	0.449374
NM_031887 /// NR_003921	PMCHL1	2.03898	0.324827
NM_015382 /// XM_005267502 /// XM_005267503	HECTD1	2.03867	0.496881
NM_198963	DHX57	2.03862	0.538349
NM_001010925 /// NR_026868	ANKRD19P	2.03858	0.384614
NM_015348 /// XM_005263909 /// XM_005263910 /// XM_005263911 /// XM_005263912 /// XR_427080	TMEM131	2.03734	0.47544
NM_001198836 /// NM_001198837 /// NM_006328 /// NM_032886	RBM14	2.03533	0.103361
NM_001119 /// NM_001286645 /// NM_014189 /// NM_014190 /// NM_176801 /// XM_005247933 /// XM_005247934 /// XM_005247935 /// XM_005247936 /// XM_005247937	ADD1	2.03522	0.633109
XR_245766 /// XR_248001 /// XR_253257	LOC101927702	2.03503	0.154362
NM_001024683 /// NM_145271 /// XM_005255138 /// XM_005255139 /// XM_005255140	ZNF688	2.0344	0.429479
NM_001287054 /// NM_001287055 /// NM_003439 /// XM_005250565 /// XM_006716112	ZKSCAN1	2.03249	0.131708
NM_015641 /// NM_152829 /// XM_005250258	TES	2.03226	0.152206
NM_001282236 /// NM_004196 /// XM_005268156 /// XM_005268157 /// XM_005268158 /// XM_005268159 /// XM_005268160	CDKL1	2.03177	0.437662
NM_012082 /// XM_005250850	ZFPM2	2.03129	0.392409
NR_120526 /// NR_120527 /// XR_109075 /// XR_132959 /// XR_171887 /// XR_424220 /// XR_424221 /// XR_424222 /// XR_428891 /// XR_428892 /// XR_428893 /// XR_432700 /// XR_432701 /// XR_432702	LOC100506675	2.02834	0.370098
NM_000406 /// NM_001012763	GNRHR	2.02756	0.582035
NM_006914	RORB	2.02458	0.583737
NM_001017980	VMA21	2.02409	0.66428
NM_205859 /// XM_005251914	OR2K2	2.02354	0.514141
NM_001243597 /// NM_016952	CDON	2.02293	0.145595
NR_034115	STXBP5-AS1	2.02173	0.530648
NR_024456	LOC100190986	2.02167	0.137184
NM_001039643 /// NM_001163391 /// NM_014724 /// NR_028077 /// XM_006715282 /// XM_006715283 /// XM_006715284 /// XR_427859	ZSCAN12	2.01822	0.529384
NM_001168278 /// NM_001168280 /// NM_015472	WWTR1	2.01808	0.510724
NM_004057	S100G	2.01745	0.235549
NM_001256672 /// NM_001256673 /// NM_001256674 /// NM_001256675 /// NM_001256676 /// NM_001256677 /// NM_004809 /// XM_005254792 /// XM_005254793 /// XM_006720771 /// XM_006720772 /// XM_006720773 /// XM_006720774	STOML1	2.01576	0.377679
NM_001037553 /// NM_020132 /// XM_005261159 /// XM_005261160 /// XM_006724029 /// XM_006724030 /// XM_006724031 /// XM_006724032	AGPAT3	2.01481	0.258962
NM_080879 /// XM_005262083	RAB40A	2.01432	0.321046
NM_133445	GRIN3A	2.01291	0.546967
NM_001172309 /// NM_144573 /// XM_005271322 /// XM_005271323 /// XM_005271324 /// XM_005271325 /// XM_005271326 /// XM_005271327	NEXN	2.01283	0.490923
NM_002562 /// NM_177427 /// NR_033948 /// NR_033949 /// NR_033950 /// NR_033951 /// NR_033952 /// NR_033953 /// NR_033954 /// NR_033955 /// NR_033956	P2RX7	2.01018	0.401212
NM_001242385 /// NM_001242957 /// NM_005906 /// XM_006715098 /// XR_427831	MAK	2.00926	0.430407
NM_144975 /// XM_005257934	SLFN5	2.00788	0.375203
NM_024665 /// XM_005247771 /// XM_005247772 /// XM_005247775 /// XM_005247776 /// XM_006713745 /// XM_006713746	TBL1XR1	2.00695	0.481829
NM_024893 /// XM_006723626 /// XM_006723627 /// XM_006723628	SYNDIG1	2.00588	0.456017
NM_005554 /// NM_005555 /// NM_173086	KRT6A /// KRT6B /// KRT6C	2.0057	0.514922
NM_004123	GIP	2.00443	0.372598
NM_001286638 /// NM_153251 /// NR_104486 /// NR_104487 /// XM_006719795 /// XM_006719796 /// XM_006719797 /// XM_006719798 /// XR_429215	ZDHHC20	2.00438	0.120962
NM_001282985 /// NM_025195 /// XM_006716496 /// XM_006716497 /// XR_428373	TRIB1	2.00435	0.373078
NM_002175	IFNA21	2.00389	0.444789
NM_001042481 /// NM_001267046 /// NM_001267047 /// NM_152330 /// XM_006720029 /// XM_006720030	FRMD6	2.0038	0.289463
NM_000410 /// NM_139002 /// NM_139003 /// NM_139004 /// NM_139005 /// NM_139006 /// NM_139007 /// NM_139008 /// NM_139009 /// NM_139010 /// NM_139011 /// XM_006715075 /// XR_241893	HFE	2.00299	0.362492
NM_018342 /// XM_005263110 /// XM_005263112 /// XM_006714254 /// XM_006714255	TMEM144	2.00088	0.526406
	AC100830.4	2.0007	0.399619
NR_038386	LINC01125	1.99972	0.312781
	BC037892 /// RP11-1129I3.1	1.99766	0.556029
NM_181712	KANK4	1.99614	0.318689
NM_194286	SRRM4	1.99465	0.339718
	RP11-102L12.2	1.9943	0.666079
NM_001282495 /// NM_001282496 /// NM_001282497 /// NM_001282498 /// NM_001282499 /// NM_024325 /// XM_006723625	ZNF343	1.99415	0.350887
NM_003215 /// XM_005248123 /// XM_006714027	TEC	1.99407	0.518315
NM_004799 /// NM_007323 /// NM_007324	ZFYVE9	1.99312	0.540405
NM_032427	MAML2	1.99201	0.49173
NM_001040100 /// NM_145035	SPTSSB	1.99089	0.583258
NM_003670	BHLHE40	1.99071	0.324827
NM_000686	AGTR2	1.99031	0.432599
NM_001166496 /// NM_003051	SLC16A1	1.99006	0.188367
NM_001128620 /// NM_002576 /// XM_005274025 /// XM_006718572 /// XM_006718573 /// XM_006718574 /// XM_006718575 /// XM_006718576	PAK1	1.99003	0.600705
NM_001204869 /// NM_001204870 /// NM_003882 /// NM_080838 /// NR_037944 /// XM_006716680	WISP1	1.98932	0.445923
NM_001005386 /// NM_005722	ACTR2	1.9887	0.142273
NM_001009612	C20orf202	1.98624	0.469138
NM_003672 /// NM_033312 /// NM_033313 /// XM_005271294 /// XM_005271296	CDC14A	1.98622	0.681214
NM_001004307 /// NM_001145636 /// XM_005270805 /// XM_005270806 /// XM_006710603 /// XM_006710604 /// XR_246261 /// XR_246262 /// XR_246263 /// XR_246264	C1orf228	1.98548	0.58329
NM_001134405 /// NM_001134406 /// NM_138290 /// XM_005250156 /// XM_005250157 /// XM_005250158	RUNDC3B	1.98494	0.414446
NM_000092 /// XM_005246281 /// XM_005246282 /// XM_006712246 /// XM_006712247 /// XM_006712248 /// XM_006712249 /// XM_006712250 /// XM_006712251 /// XM_006712252 /// XR_427065 /// XR_427066 /// XR_427067 /// XR_427068	COL4A4	1.98453	0.45156
NM_003747 /// XM_006716263	TNKS	1.98419	0.526868
	LOC157931	1.98367	0.263646
NM_001944	DSG3	1.98303	0.643063
NM_014909 /// XM_006720080	VASH1	1.98164	0.555959
NM_015156 /// XM_005267453	RCOR1	1.98134	0.520575
	CTD-2619J13.17	1.98117	0.248976
NM_153031 /// NR_026830	SATB2-AS1	1.98011	0.478146
NM_018711	SVOP	1.97973	0.31155
NM_007008 /// NM_020532 /// NM_153828 /// NM_207520 /// NM_207521 /// XM_005264434	RTN4	1.9793	0.444477
NM_001010986 /// NM_173694 /// XM_005262405 /// XM_006724751 /// XM_006724752 /// XM_006724753	ATP11C	1.9787	0.409824
NM_144696 /// NM_182766 /// NR_073544 /// XM_006711157 /// XM_006711158 /// XM_006711159 /// XM_006711160 /// XM_006711161	AXDND1	1.97819	0.623972
NM_001353	AKR1C1	1.97749	0.138365
XR_245045 /// XR_431452	LOC101928457	1.97747	0.579043
NM_017590	ZC3H7B	1.97671	0.466671
NM_001704 /// XM_005248752 /// XM_005248753 /// XM_006715534	BAI3	1.97668	0.493122
NM_002318	LOXL2	1.97644	0.373343
	RP11-495P10.9	1.9764	0.192819
NM_001034832 /// NM_001040612 /// NM_005636 /// NM_175729 /// XM_006726844	SSX4 /// SSX4B	1.9748	0.548885
NM_001205206 /// NM_001205207 /// NM_003056 /// NM_194255 /// XM_005261164 /// XR_244332 /// XR_249004 /// XR_254049	LOC101928717 /// SLC19A1	1.97441	0.500814
NM_019090	MAP10	1.97389	0.404285
NM_001190964 /// NM_001190965 /// NM_003453 /// NM_197968 /// XM_005266517 /// XM_005266518 /// XM_005266519 /// XM_005266520 /// XM_005266521 /// XM_006719864	ZMYM2	1.9726	0.108326
NR_038853	LOC441461	1.9722	0.606342
NM_001166116 /// NM_003275	TMOD1	1.97064	0.179416
NR_024595	DNM1P35	1.9703	0.318824
NM_005063	SCD	1.97026	0.179416
NM_021229	NTN4	1.96837	0.460787
NM_001135 /// NM_013227 /// XM_006720419	ACAN	1.96791	0.324827
NM_001288973 /// NM_001288974 /// NM_001288975 /// NM_003474 /// NM_021641	ADAM12	1.9666	0.311314
NM_022042 /// NM_134425 /// NM_213613 /// XM_006713856 /// XM_006713857 /// XM_006713858	SLC26A1	1.96656	0.551881
NM_001127208 /// NM_017628 /// XM_005263082 /// XM_006714242 /// XM_006714243 /// XR_244633 /// XR_244634 /// XR_427546 /// XR_427547	TET2	1.96652	0.469951
NM_015626 /// NM_134264 /// NM_134265 /// XM_005257963 /// XR_243778 /// XR_429881	WSB1	1.96621	0.26362
NM_021240	DMRT3	1.96429	0.468732
NM_001081955 /// NM_001165933 /// NM_003835	RGS9	1.96391	0.34514
NM_012404	ANP32D	1.96386	0.450968
NM_053002 /// XM_006713487	MED12L	1.96184	0.585546
NM_001242884 /// NM_001287603 /// NM_001287604 /// NM_003443 /// XM_005245986 /// XM_005245987	ZBTB17	1.9618	0.299557
NM_139058	ARX	1.96072	0.507672
NM_005119 /// XM_005271371 /// XR_246308	THRAP3	1.96066	0.530601
NM_001039132 /// NM_001544 /// NM_022377	ICAM4	1.95941	0.24238
NM_006366	CAP2	1.95933	0.559904
NM_006729 /// NM_007309	DIAPH2	1.95867	0.492796
NM_001033723 /// NM_032651 /// XM_005251279 /// XM_006716464	ZNF704	1.95778	0.271651
XR_078450 /// XR_078764	LOC100132686	1.95589	0.531977
NM_001170750 /// NM_001170751 /// NM_001170752 /// NM_006307	SRPX	1.95466	0.648568
NM_198078 /// NR_027273 /// NR_119384 /// NR_119385	ZNF295-AS1	1.95455	0.553293
NM_032248 /// NR_023391	CYP4F30P	1.95432	0.643212
NM_001170414 /// NM_001170415 /// NM_001170416 /// NM_001170630 /// NM_004817 /// NM_201629 /// XM_005252311 /// XM_005252312 /// XM_005252313 /// XM_005252314 /// XM_005252315 /// XM_006717324	TJP2	1.95401	0.39196
NM_003745	SOCS1	1.95367	0.504882
NM_001206804 /// NM_002757 /// NM_145160 /// NM_145161 /// NM_145162	MAP2K5	1.95295	0.586499
NM_001291494 /// NM_003638 /// XM_005252633	ITGA8	1.95288	0.462258
NM_173833	SCARA5	1.95251	0.469951
NR_002788	CYP4Z2P	1.95187	0.499208
NM_015688	FAM184B	1.95156	0.502765
	AC018766.6	1.95129	0.444789
NM_006470	TRIM16	1.95099	0.400898
NM_001114086 /// NM_001256023 /// NM_016929 /// NR_045672 /// NR_045673 /// NR_045674 /// XM_006715114 /// XM_006715115	CLIC5	1.95047	0.335101
NM_006713	SUB1	1.94904	0.471363
NR_038440	TBX5-AS1	1.94803	0.446041
NM_001134233	C1orf204	1.94693	0.515233
NR_027420	LOC389834	1.94461	0.435954
NM_013324 /// NM_145071 /// XM_005264846	CISH	1.94445	0.528176
NM_178821 /// XR_241298	DAW1	1.94413	0.346305
	AC104537.2 /// TCEB1P28	1.94295	0.595465
NM_021038 /// NM_207292 /// NM_207293 /// NM_207294 /// NM_207295 /// NM_207296 /// NM_207297 /// XM_005247457 /// XM_005247458 /// XM_005247459 /// XM_005247460 /// XM_005247461 /// XM_005247462 /// XM_005247463 /// XM_005247464 /// XM_005247465 /// XM_005247466 /// XM_005247467 /// XM_005247468 /// XM_005247469 /// XM_005247470 /// XM_005247471 /// XM_005247472 /// XM_005247473 /// XM_005247474…	MBNL1	1.94268	0.160399
NM_001171653 /// NM_014795 /// NR_033258 /// XM_006712881 /// XM_006712882	ZEB2	1.94211	0.108038
	BC034423 /// RP11-966I7.2	1.9415	0.20065
NM_001198542 /// NM_001198543 /// NM_001270974 /// NM_017558 /// NM_032821 /// NR_049745 /// NR_103556 /// XM_005276093 /// XM_006721206	HYDIN /// HYDIN2 /// LOC101930373	1.94012	0.389377
NR_024456	LOC100190986	1.93933	0.116356
NM_001272037 /// NM_144991 /// XM_005261157	TSPEAR	1.93808	0.438993
NM_001195278	TMEM178B	1.93689	0.465963
NM_001030055 /// NM_001173 /// XM_005267635 /// XM_005267636 /// XR_245684	ARHGAP5	1.9366	0.496881
NM_000877 /// NM_001288706 /// XM_005263929 /// XM_005263930 /// XM_005263931 /// XM_005263932 /// XM_005263933 /// XM_005263934 /// XR_244889	IL1R1	1.9359	0.559481
NM_001081438 /// NM_001278426 /// NM_001278427 /// NM_001278428 /// NM_001278429 /// NM_001278430 /// NM_006847 /// XM_005277050 /// XM_005277282 /// XM_005277284 /// XM_006726145 /// XM_006726257 /// XM_006726292 /// XM_006726293	LILRB4	1.93569	0.462113
NM_001271844 /// NM_001271845 /// NM_001271846 /// NM_019020 /// XM_005257049 /// XM_005257050 /// XM_005257052 /// XM_006721694 /// XM_006721695	TBC1D16	1.93471	0.509009
NM_153365 /// XM_005248139 /// XM_005248140 /// XM_005248141 /// XM_005248142 /// XR_241676	TAPT1	1.9326	0.60907
NM_001271783 /// NM_001271784 /// NM_018099	FAR2	1.93232	0.368961
NM_001159330 /// NM_001282290 /// NM_174919 /// NM_199282 /// XM_005257127 /// XM_005257128 /// XM_005275641 /// XM_005275642 /// XM_006721745 /// XM_006721746 /// XM_006721747 /// XM_006721748 /// XM_006721749 /// XM_006721750 /// XM_006725259 /// XM_006725260 /// XM_006725261 /// XM_006725262 /// XM_006725608 /// XM_006725609 /// XM_006725610 /// XM_006725611 /// XM_006725612 /// XM_006725613 /…	ARHGAP27	1.93212	0.428764
NM_019601	SUSD2	1.9321	0.333322
NM_005909 /// NM_032010 /// XM_005248507	MAP1B	1.93156	0.179416
NM_001282757 /// NM_001282758 /// NM_001282759 /// NM_013293 /// XM_005249725 /// XM_006715713	TRA2A	1.9315	0.583899
NM_012347 /// NM_033480 /// NM_033481 /// XM_005248995 /// XM_005248996 /// XM_006715050 /// XM_006715051	FBXO9	1.93099	0.653483
NM_014289	CAPN6	1.92984	0.534071
XM_002344087 /// XM_002344740	LINC00567	1.92918	0.373975
NM_001190726 /// NM_032918	RERG	1.92894	0.548388
NM_031442	TMEM47	1.92772	0.450775
NM_016519	AMBN	1.92742	0.231564
NM_001257376 /// NM_001283031 /// NM_001283032 /// NM_001283033 /// NM_016106 /// NM_182835 /// XM_005267469 /// XR_429299	SCFD1	1.92734	0.657241
NM_001171109 /// NM_001171110 /// NM_001171111 /// NM_173698 /// XM_006724641	FAM133A	1.9257	0.555959
	IGHG1 /// IGHM	1.92427	0.390396
NM_019044 /// XM_006712597 /// XM_006712598 /// XM_006712599 /// XM_006712600	CCDC93	1.92369	0.504563
NM_001123040	ARIH2OS	1.92307	0.369972
NM_002112	HDC	1.92298	0.423991
NM_015909 /// NR_052013	NBAS	1.92296	0.572286
NR_034119	LINC00460	1.92252	0.619737
NM_001190720 /// NM_001190721 /// NM_001190722 /// NM_001242778 /// NM_001556 /// NR_033818 /// NR_033819 /// NR_040009 /// XM_005273490 /// XM_005273491 /// XM_005273492 /// XM_005273493 /// XM_005273494 /// XM_005273495 /// XM_005273496 /// XM_005273498 /// XM_005273499	IKBKB	1.92228	0.393287
NM_014442 /// XR_243922	SIGLEC8	1.92213	0.21997
NM_001114 /// NM_001286057 /// XM_005255779 /// XM_005255780 /// XM_005255781 /// XM_005255782 /// XM_005255783 /// XM_005255784 /// XM_005255785 /// XM_005255786 /// XM_006721128	ADCY7	1.92203	0.229597
NM_002855 /// NM_032767 /// NM_203285 /// NM_203286	PVRL1	1.92128	0.365174
NM_025059 /// XM_006715568	CCDC170	1.91997	0.487518
NM_001146102 /// NM_001146103 /// NM_001146104 /// NM_001146105 /// NM_001146106 /// NM_031458 /// XM_005247820	PARP9	1.91984	0.460052
NM_001102562	MARCH11	1.91976	0.499792
NM_153634 /// XR_245896	CPNE8	1.91895	0.423991
NM_000457 /// NM_001030003 /// NM_001030004 /// NM_001258355 /// NM_001287182 /// NM_001287183 /// NM_001287184 /// NM_175914 /// NM_178849 /// NM_178850 /// XM_005260407	HNF4A	1.9184	0.297641
NM_001253866 /// NM_014263 /// NM_139312 /// NM_139313	AV2S1A1 /// TRAV12-2 /// TRAV12-2 /// YME1L1	1.91775	0.423991
NM_031282 /// XR_241099	FCRL4	1.9169	0.598542
NR_110550 /// XR_424511 /// XR_429371 /// XR_432988	LOC102723809	1.9169	0.425216
XR_425417 /// XR_427051 /// XR_431445	LOC100996506	1.91601	0.493545
NM_004232 /// XM_005266783 /// XM_006722577	SOCS6	1.9158	0.349491
NM_001099280 /// NM_001099281 /// NM_001288814 /// NM_032450 /// XM_006716626 /// XM_006716627 /// XM_006716628 /// XM_006716629 /// XM_006716630 /// XM_006716631 /// XM_006716632 /// XM_006716633 /// XM_006716634 /// XM_006716635 /// XM_006716636 /// XR_428380 /// XR_428381	MROH1	1.91505	0.525661
NM_001271815 /// NM_007052 /// NM_013954 /// NM_013955	NOX1	1.91494	0.454617
NM_178498 /// XM_006718155 /// XM_006718156 /// XM_006718157	SLC5A12	1.91493	0.450046
NR_108067 /// NR_108068 /// NR_108069	LINC00836	1.91477	0.435763
NM_001031682 /// NM_001039966 /// NM_001098201 /// NM_001505	GPER1	1.91438	0.414872
NM_001289097 /// NM_032876 /// NM_198086	AJUBA	1.91273	0.565065
NM_014469	RBMXL2	1.91143	0.389343
NM_001127357 /// NM_001127358 /// NM_001127359 /// NM_001127360 /// NM_020432 /// XM_005250508 /// XM_005250509 /// XM_006716063	PHTF2	1.91092	0.276358
NM_001010000 /// NM_030672 /// XM_005258144 /// XM_005258145 /// XM_005258146	ARHGAP28	1.9106	0.339439
NM_001001410	TSR3	1.91054	0.495518
NM_139169	TRUB1	1.90971	0.307756
NM_001190956 /// NM_014237 /// XR_247133 /// XR_430697	ADAM18	1.90904	0.543775
NM_014668 /// NM_033090 /// NM_148903 /// XM_005246192 /// XM_005246195 /// XM_005246196 /// XM_005246197 /// XM_006711904 /// XM_006711905 /// XM_006711906 /// XM_006711907 /// XM_006711908 /// XR_426961	GREB1	1.90712	0.418653
NM_032021	TMEM133	1.90568	0.486115
NM_005345 /// NM_005346	HSPA1A /// HSPA1B	1.90471	0.516411
NM_018086 /// XM_005246661 /// XM_005246662	FIGN	1.90382	0.597272
NM_001038628 /// NM_003781 /// NM_033167 /// NM_033168 /// NM_033169 /// XM_005247859 /// XM_005247861 /// XM_005247862 /// XM_005247864 /// XM_006713802 /// XM_006713803 /// XM_006713804 /// XM_006713805 /// XM_006713806	B3GALNT1	1.9027	0.251433
NM_001142301 /// NM_153704 /// NR_024522 /// XM_006716685 /// XM_006716686 /// XM_006716687 /// XR_428387 /// XR_428388	TMEM67	1.89989	0.289463
NM_002943 /// NM_134260 /// NM_134261 /// NM_134262 /// XM_005254584	RORA	1.89959	0.393013
NM_005249	FOXG1	1.89864	0.328568
NM_003241 /// XM_005265419	TGM4	1.89618	0.33394
NM_001448	GPC4	1.8959	0.542465
NM_001261435 /// NM_001261436 /// NM_139158 /// XM_005246781 /// XM_005246782 /// XM_005246783 /// XM_006712696 /// XM_006712697	CDK15	1.89525	0.461297
NM_001015045 /// NM_001265578 /// NM_001265579 /// NM_001265580 /// NM_014883 /// XM_005262681 /// XM_005262682 /// XM_005262683 /// XM_005262684 /// XM_005262685 /// XM_006714057	FAM13A	1.89524	0.534805
	RP11-278J20.2	1.89413	0.516411
NM_001256695 /// NM_001256696 /// NM_020229 /// NR_046338	PRDM11	1.89403	0.465596
	RP3-452M16.1	1.89365	0.42651
NM_033257	DGCR6L	1.8915	0.555959
NM_001039479 /// NM_014821 /// XM_005268244 /// XM_006720344	AREL1	1.8906	0.565231
	RP11-157E16.1	1.8895	0.519828
NR_033997	RNF144A-AS1	1.88929	0.671014
	RP11-73M18.7	1.88826	0.520137
NM_001145365 /// NM_014897 /// XM_005257166 /// XM_006721774 /// XM_006721775	ZNF652	1.88702	0.0965214
NR_034159	FLJ30403	1.88666	0.569054
NM_030581 /// XM_005256146 /// XM_005256147	WDR59	1.88631	0.465891
NM_001285444 /// NM_001285445 /// NM_001285447 /// NM_001285448 /// NM_001285449 /// NM_001285450 /// NM_015027 /// XM_005255173 /// XM_005255174 /// XM_005255176 /// XM_006720865 /// XM_006720866	PDXDC1	1.88519	0.600701
NM_021208 /// NR_024032	LINC00474	1.88445	0.490757
NM_001136153 /// NM_004381 /// NM_019105 /// NM_032470	ATF6B /// TNXB	1.8839	0.31155
NM_001145271 /// NM_001145272 /// NM_014479 /// XR_428306	ADAMDEC1	1.88368	0.388396
NM_001126328 /// NM_032622 /// XM_005265785 /// XM_005265786	LNX1	1.88309	0.326428
NM_001144026 /// NM_001144027 /// NM_001144028 /// NM_014434 /// XM_005266066 /// XM_006717056 /// XM_006717057	NDOR1	1.88255	0.398292
NM_005754 /// NM_198395 /// XM_006714749 /// XM_006714750	G3BP1	1.88208	0.120962
NM_001134369 /// NM_001282691 /// NM_006309 /// NM_017724 /// XM_005265538 /// XM_005265539 /// XM_005265540 /// XM_005265550 /// XM_005265551 /// XM_005265553 /// XM_005265554 /// XM_005265555 /// XM_005265556 /// XM_005265557 /// XM_006713385 /// XM_006713386 /// XM_006713387 /// XM_006713388 /// XM_006713389 /// XM_006713390 /// XM_006713391 /// XM_006713392 /// XM_006713393 /// XM_006713394 /…	LRRFIP2	1.88137	0.447524
NM_001003693 /// NM_021246	LY6G6D /// LY6G6F	1.87944	0.248704
NM_006438 /// XM_005250756	COLEC10	1.87911	0.502014
NR_117101 /// NR_117102 /// XR_426355 /// XR_428403 /// XR_432349	CASC11	1.87798	0.103361
NM_001278119 /// NM_001278121 /// NM_001278122 /// NM_006298 /// XM_005249382 /// XM_005249383	ZKSCAN8	1.8757	0.197801
NM_000068 /// NM_001127221 /// NM_001127222 /// NM_001174080 /// NM_023035 /// XR_109571 /// XR_133165 /// XR_172267	CACNA1A /// LOC100507353	1.87563	0.483488
NM_012152 /// XM_006710542	LPAR3	1.87551	0.629016
NM_015717	CD207	1.87543	0.530601
NM_006197 /// XM_005273509 /// XM_005273512 /// XM_005273519 /// XM_005273520 /// XM_005273521 /// XM_006716336 /// XM_006716337 /// XM_006716338 /// XM_006716339 /// XM_006716340 /// XM_006716341 /// XM_006716342 /// XM_006716343 /// XM_006716344 /// XM_006716345 /// XM_006716346 /// XM_006716347 /// XM_006716348 /// XM_006716349 /// XM_006716350 /// XR_428310	PCM1	1.87532	0.482501
NM_001278642 /// NM_005711	EDIL3	1.87272	0.565231
NM_173588 /// XR_242793	IGSF22	1.87123	0.58601
NM_001198915 /// NM_001198916 /// NM_003622 /// NM_177444 /// XM_005253505 /// XM_005253506 /// XM_005253507 /// XM_005253508 /// XM_005253509 /// XM_005253510 /// XM_005253511 /// XM_005253514 /// XM_005253515 /// XM_005253516 /// XM_006719159 /// XM_006719160 /// XM_006719161	PPFIBP1	1.87056	0.67305
NM_014439 /// NM_173202 /// NM_173203 /// NM_173204 /// NM_173205	IL37	1.87029	0.506818
NR_034129	ST8SIA6-AS1	1.86965	0.620287
NR_015383	LOC340357	1.86912	0.454885
	BC048982 /// RP11-1102P16.1	1.86803	0.630539
NM_001079526 /// NM_016260 /// XM_005246383 /// XM_005246384 /// XM_005246385 /// XM_005246386 /// XM_006712366 /// XM_006712367 /// XM_006712368	IKZF2	1.86567	0.47608
NR_015441	LOC652276	1.86542	0.38555
NM_153755 /// XR_040130 /// XR_040132	LINC00334	1.86448	0.137184
NM_004446	EPRS	1.86321	0.272628
NM_178168	OR10A5	1.86265	0.510353
NM_001206938 /// NM_001206941 /// NM_014719 /// XM_005250074 /// XM_005250075 /// XM_005250076 /// XM_005250077 /// XM_006716190 /// XM_006716191 /// XM_006716192 /// XM_006716193	FAM115A	1.8625	0.565231
NM_001286354 /// NM_001286355 /// NM_148963	GPRC6A	1.86209	0.481829
NM_001097589 /// NM_005416	SPRR3	1.86179	0.388467
NM_001006943 /// NM_020526	EPHA8	1.86114	0.593164
NM_020734 /// XM_006719116 /// XM_006719117 /// XM_006719118 /// XM_006719119 /// XM_006719120 /// XM_006719121 /// XM_006719122 /// XM_006719123 /// XM_006719124 /// XM_006719125 /// XM_006719126 /// XM_006719127 /// XM_006719128	RIMKLB	1.86065	0.502372
NR_040043	ISM1-AS1	1.86014	0.2521
NM_001012428 /// NM_001201583 /// NM_080873 /// XM_005274444 /// XM_006724463 /// XM_006724464	ASB11	1.86006	0.553293
NM_001130033 /// NM_001130034 /// NM_001130035 /// NM_001130036 /// NM_021200 /// XM_006718641	PLEKHB1	1.85987	0.188845
NM_002562 /// NM_177427 /// NR_033948 /// NR_033949 /// NR_033950 /// NR_033951 /// NR_033952 /// NR_033953 /// NR_033954 /// NR_033955 /// NR_033956	P2RX7	1.85985	0.469138
NM_080820 /// XM_005260871 /// XM_005260872	DTD1	1.85946	0.420598
NM_021192 /// XR_241309	HOXD11	1.8593	0.525712
	RP11-333I13.1	1.85821	0.543775
NM_001112800 /// NM_001112801 /// NM_001112802 /// NM_001252624 /// NM_021097 /// XM_005264512 /// XM_005264513 /// XM_005264514 /// XM_006712080 /// XM_006712081 /// XM_006712082 /// XM_006712083 /// XM_006712084 /// XM_006712085 /// XM_006712086	SLC8A1	1.85596	0.556767
NM_001040623 /// NM_001258001 /// NM_001258002 /// NM_001258003 /// NM_001258004 /// NM_001258005 /// NM_021797 /// NM_201653 /// XM_006710577	CHIA	1.85549	0.64163
NM_001080494 /// NM_001144832 /// XM_005270641 /// XM_005270643 /// XM_005270644 /// XM_005270645 /// XM_005270646 /// XM_006710471	TTC39A	1.8549	0.437424
NM_001167606 /// NM_006861	RAB35	1.85424	0.354411
NM_181726 /// XM_005262981	ANKRD37	1.85414	0.516411
NM_001003786 /// NM_001003787 /// NM_001003788 /// NM_001165969 /// NM_001165970 /// NM_153335 /// XM_005257797 /// XM_005257798 /// XM_005257799 /// XM_005257800 /// XM_005257801 /// XM_005257803 /// XR_243687 /// XR_243688	STRADA	1.85398	0.539283
NM_001941 /// NM_024423	DSC3	1.8534	0.390642
NM_019058	DDIT4	1.85302	0.103361
	RP11-552F3.10	1.85122	0.502027
NM_001195685 /// NM_194317	LYPD6	1.85098	0.418653
NM_015694 /// XM_005249980 /// XM_005249981	ZNF777	1.85041	0.339439
NM_003058 /// NM_153191	SLC22A2	1.84994	0.340665
NM_001037631 /// NM_005214 /// XR_241294 /// XR_427072	CTLA4	1.84904	0.438712
NM_001134453 /// NM_177986	DSG4	1.84896	0.638899
NM_139015 /// XM_005253841	SPPL3	1.84891	0.5003
NM_001001715 /// NM_001286839 /// NM_005766 /// XM_006719913	FARP1	1.84824	0.563288
NR_034113	DNAJC27-AS1	1.84799	0.325192
	ZFY-AS1 /// ZFY-AS1	1.84724	0.614084
NM_004161 /// NM_015543 /// XM_005264468	RAB1A	1.84693	0.345049
	CR936796	1.84646	0.453937
NM_002991	CCL24	1.84609	0.384608
NM_015268 /// XM_005247245	DNAJC13	1.84484	0.457471
NM_001146202 /// NM_001146203 /// NM_001146204 /// NM_001146205 /// NM_001146206 /// NM_001146207 /// NM_052949 /// NM_170602 /// NM_170603 /// NM_170604	RASGRP4	1.84375	0.548885
NM_002207	ITGA9	1.84348	0.516126
NM_000829 /// NM_001077243 /// NM_001077244 /// NM_001112812 /// NR_046356 /// XM_005271518 /// XM_006718823	GRIA4	1.84334	0.69669
NM_005245 /// XM_005262834 /// XM_005262835 /// XM_006714139	FAT1	1.84131	0.638993
NM_021038 /// NM_207292 /// NM_207293 /// NM_207294 /// NM_207295 /// NM_207296 /// NM_207297 /// XM_005247457 /// XM_005247458 /// XM_005247459 /// XM_005247460 /// XM_005247461 /// XM_005247462 /// XM_005247463 /// XM_005247464 /// XM_005247465 /// XM_005247466 /// XM_005247467 /// XM_005247468 /// XM_005247469 /// XM_005247470 /// XM_005247471 /// XM_005247472 /// XM_005247473 /// XM_005247474…	MBNL1	1.83974	0.461881
NR_038867	ZNF32-AS3	1.83927	0.331796
NM_002514	NOV	1.83879	0.379429
NM_001098398 /// NM_004371	COPA	1.83792	0.601925
NM_001177800 /// NM_004797	ADIPOQ	1.83756	0.543764
NM_001277126 /// NM_001277129 /// NM_033297 /// NM_144687	NLRP12	1.8372	0.485021
NR_033843	LINC01330	1.83683	0.394448
NM_001287347 /// NM_001290403 /// NM_001290404 /// NM_001290405 /// NM_001290406 /// NM_003189 /// XM_005271158 /// XM_005271159 /// XM_005271160 /// XM_006710862 /// XM_006710863	TAL1	1.83579	0.329123
NM_006208 /// XM_005267017	ENPP1	1.83566	0.473666
NM_014205	ZNHIT2	1.83472	0.456906
NM_001013676 /// NM_021090 /// NM_153050 /// NM_153051 /// XM_005261803 /// XM_005261804 /// XM_005261805 /// XM_005261806 /// XM_005261807 /// XM_005261808 /// XM_005261809	MTMR3	1.8342	0.673894
NM_001004126 /// NM_031218	ZNF93	1.83322	0.621685
NM_000767 /// XM_005258569 /// XM_006723050 /// XM_006723051	CYP2B6	1.83296	0.238298
NM_001177842 /// NM_003139	SRPR	1.83226	0.14553
NM_001135098 /// NM_173355 /// XM_005246359	UPP2	1.83208	0.5003
NM_018206 /// XM_005256045	VPS35	1.83194	0.326224
NR_015353	LINC01278	1.83176	0.285135
NM_001277204 /// NM_001277205 /// NM_001277206 /// NM_001277207 /// NM_001277208 /// NM_004154 /// NM_176796 /// NM_176797 /// NM_176798 /// XM_005274022 /// XM_005274023 /// XM_006718571	P2RY6	1.83107	0.39376
NM_001170695 /// NM_001170696 /// NM_001170697 /// NM_001170698 /// NM_001170699 /// NM_032598 /// XM_005256828 /// XM_005256829 /// XM_005256830 /// XM_006721589 /// XM_006721590 /// XM_006721591	SPATA22	1.82837	0.601925
	IGHA1 /// IGHG1 /// IGHM	1.82815	0.4217
NM_007118 /// XM_006714495 /// XR_241714	TRIO	1.82784	0.629989
NM_003471 /// NM_172159 /// NM_172160 /// XM_005247753 /// XM_005247754	KCNAB1	1.8276	0.289463
NM_139209	GRK7	1.82745	0.665735
NM_198281 /// XM_005262936 /// XM_005262937	GPRIN3	1.82734	0.541176
NM_001011713	NAA30	1.82696	0.509483
NM_002169	IFNA5	1.82599	0.519821
NM_001040214 /// NM_153355 /// XM_005266833 /// XM_005266834 /// XR_245508 /// XR_245509 /// XR_427963	NKAIN2	1.82454	0.693895
NR_109804	RBMS3-AS3	1.82284	0.363804
NM_001104587 /// NM_001104588 /// NM_001104589 /// NM_001104590 /// NM_152270 /// XM_005258068 /// XM_006722171	SLFN11	1.82225	0.676281
NM_002833	PTPN9	1.82158	0.456808
NR_036679	AZGP1P1	1.82155	0.500187
NM_001174061 /// NM_014837 /// NM_173156 /// NM_201568 /// NM_201569 /// XM_005245647 /// XM_005245648 /// XM_005245649 /// XM_005245652 /// XM_005245653 /// XM_005245654 /// XM_005245655 /// XM_005245656 /// XM_006711674 /// XM_006711675 /// XM_006711676 /// XM_006711677 /// XM_006711678	SMG7	1.8215	0.555784
NR_040089	LOC100506713	1.82137	0.635015
NM_001145645 /// NM_006573 /// XM_005254029	TNFSF13B	1.82115	0.50563
NM_015886 /// XM_005251255 /// XM_006716453	PI15	1.82075	0.595157
XR_424627 /// XR_424628 /// XR_424629 /// XR_429531 /// XR_429532 /// XR_429533 /// XR_433097 /// XR_433098 /// XR_433099	LOC102724587	1.82027	0.595465
NM_001037671 /// NM_001178097	C12orf74	1.81973	0.281811
NM_001024074 /// NM_001024075 /// NM_006895 /// XM_005263654	HNMT	1.81943	0.525412
NM_016235 /// XM_005255357 /// XM_006721051 /// XM_006721052	GPRC5B	1.81917	0.448989
NM_000599	IGFBP5	1.81822	0.399598
NM_001172766 /// NM_001172767 /// NM_014491 /// NM_148898 /// NM_148899 /// NM_148900 /// NR_033766 /// NR_033767 /// XM_006716179 /// XM_006716180 /// XR_428189	FOXP2	1.8182	0.20065
NM_001130831 /// NM_003644 /// NM_201432 /// NM_201433 /// XM_005256831 /// XM_005256832 /// XM_005256833 /// XM_005256834 /// XM_005256835	GAS7	1.81778	0.583258
NM_001164342 /// NM_001164343 /// NM_001164344 /// NM_001164345 /// NM_001164346 /// NM_001164347 /// NM_015642 /// NR_121662 /// XM_005247339 /// XM_005247340 /// XM_005247341 /// XM_005247342 /// XM_005247343 /// XM_006713577 /// XM_006713578 /// XM_006713579 /// XM_006713580 /// XM_006713581 /// XM_006713833	ZBTB20	1.8168	0.602953
NM_001206615 /// NM_001206616 /// NM_012153 /// XM_005252857 /// XM_005252858 /// XM_005252860 /// XM_005252861 /// XM_005252862 /// XM_006718176	EHF	1.81542	0.627411
NM_003803 /// NM_019856	MYOM1	1.81486	0.509574
NM_198531 /// XM_005266690 /// XM_005266691 /// XM_005266692 /// XM_005266693 /// XM_005266694 /// XM_005266695 /// XM_006722447 /// XM_006722448 /// XM_006722449 /// XM_006722450 /// XR_245458	ATP9B	1.8147	0.521506
NM_001177984 /// NM_014191 /// NM_175894 /// XM_006719556	SCN8A	1.81437	0.651352
NM_001184937 /// NM_001184938 /// NM_001184939 /// NM_020909 /// XM_005263719 /// XM_005263720 /// XM_006712651 /// XM_006712652 /// XM_006712653	EPB41L5	1.81407	0.482501
NM_003323 /// XM_006723345 /// XM_006723346 /// XM_006723347 /// XM_006723348 /// XM_006723349	TULP2	1.81377	0.373343
NM_004657	SDPR	1.81376	0.289463
NR_039981	LINC01004	1.81301	0.521506
NM_006532	ELL	1.81292	0.30987
	IGHG1	1.81255	0.611077
NM_001106 /// XM_005265583	ACVR2B	1.81252	0.297999
NM_001168478 /// NM_001168479 /// NM_001168480 /// NM_001168482 /// NM_001168485 /// NM_022838	ARMCX5	1.81238	0.612034
NM_003026 /// XM_005251549	SH3GL2	1.81225	0.504882
NM_001013721 /// XR_110200 /// XR_112948 /// XR_171613	LOC441179	1.81004	0.619648
NM_001165993 /// NM_001165994 /// NM_182569 /// XM_005257249	GDPD1	1.80972	0.529379
NM_001033026 /// NM_033420 /// XM_005259675 /// XM_005259676 /// XM_005259677 /// XM_005259678 /// XM_005259679 /// XR_244044 /// XR_430159 /// XR_430160	TMEM259	1.80926	0.162214
NR_027108 /// NR_027109	LOC285593	1.80802	0.194559
NR_038907	ALKBH3-AS1	1.80702	0.349127
	RP11-382F24.1 /// RP11-382F24.2	1.8063	0.486826
NM_173800 /// XM_005271919 /// XM_006714571 /// XR_427708	AQPEP	1.80626	0.620848
NM_020247 /// XM_005273201 /// XM_005273202 /// XM_005273203	ADCK3	1.80567	0.29562
NM_001079691 /// NM_001286459 /// NM_001286460 /// NM_001286461 /// NM_052818 /// XM_006719890	N4BP2L1	1.80476	0.581302
NM_006914	RORB	1.80451	0.459631
XR_244831 /// XR_249191 /// XR_249192 /// XR_251148 /// XR_425461 /// XR_427157 /// XR_431472	LOC101927330	1.80419	0.471668
NM_006366	CAP2	1.80305	0.454617
NM_012417 /// NM_181671 /// XM_005257216	PITPNC1	1.80261	0.560617
NM_001113523 /// NM_152615 /// XM_005247159 /// XM_005247160 /// XM_005247161 /// XM_006713518	PARP15	1.80196	0.613122
NM_020805 /// XM_006722512	KLHL14	1.80187	0.507697
NM_001244606 /// NM_032549 /// XM_005250629 /// XM_005250630 /// XM_005250632 /// XM_005250633 /// XM_006716148	IMMP2L	1.80155	0.239667
NM_003032 /// NM_173216 /// NM_173217 /// XM_005247717 /// XM_005247719 /// XM_005247720 /// XM_006713734	ST6GAL1	1.80154	0.108038
NM_014793	LCMT2	1.80109	0.607806
NM_001190964 /// NM_001190965 /// NM_003453 /// NM_197968 /// XM_005266517 /// XM_005266518 /// XM_005266519 /// XM_005266520 /// XM_005266521 /// XM_006719864	ZMYM2	1.80055	0.120962
NM_145180 /// NR_027246	LINC00314	1.80049	0.627037
NM_005328	HAS2	1.80045	0.525854
NR_109915	CTD-2297D10.2	1.799	0.565231
NM_001127892 /// NM_002968 /// XM_006721241	SALL1	1.79837	0.615553
NM_001267585 /// NM_001267586 /// NM_001282540 /// NM_006382 /// NM_031456 /// NR_051988 /// XM_003846595 /// XM_006721420 /// XM_006721421 /// XM_006721422 /// XR_429806	CDRT1 /// FBXW10 /// LOC100996906	1.79797	0.50563
NM_001286760 /// NM_016174 /// XM_005252035 /// XM_005252037 /// XM_006717137	CERCAM	1.79781	0.342748
NM_001167857 /// NM_001167858 /// NM_001197131 /// NM_002481 /// NM_032103 /// NM_032104 /// NM_032105 /// XM_005245199 /// XM_005245200 /// XM_005245201 /// XM_005245202 /// XM_005245204 /// XM_005245205 /// XM_005245206 /// XM_006711339 /// XR_426776	PPP1R12B	1.79615	0.627514
NM_170743 /// NM_173064 /// NM_173065 /// XM_006710394	IFNLR1	1.79503	0.20065
NM_003320 /// NM_177972 /// XM_005253109 /// XM_006718303	TUB	1.79461	0.444905
XR_243067 /// XR_247950 /// XR_253205	LOC283482	1.79429	0.387854
NM_152386 /// XM_005246297	SGPP2	1.79421	0.594403
NR_110074	LOC101928559	1.794	0.594592
NM_001168370 /// NM_014780 /// XM_005249503 /// XM_006715285	CUL7	1.79356	0.541678
NM_001143986 /// NM_024760 /// XM_005259645	TLE6	1.7925	0.339439
NM_021038 /// NM_207292 /// NM_207293 /// NM_207294 /// NM_207295 /// NM_207296 /// NM_207297 /// XM_005247457 /// XM_005247458 /// XM_005247459 /// XM_005247460 /// XM_005247461 /// XM_005247462 /// XM_005247463 /// XM_005247464 /// XM_005247465 /// XM_005247466 /// XM_005247467 /// XM_005247468 /// XM_005247469 /// XM_005247470 /// XM_005247471 /// XM_005247472 /// XM_005247473 /// XM_005247474…	MBNL1	1.79221	0.504479
NM_001008410 /// NM_018234 /// NM_182915 /// XM_006712613 /// XM_006712614 /// XM_006712615	STEAP3	1.79043	0.25302
NM_032229	SLITRK6	1.79035	0.507114
NM_001855	COL15A1	1.79034	0.510605
NM_002836 /// NM_080840 /// NM_080841	PTPRA	1.79014	0.503409
NM_001282757 /// NM_001282758 /// NM_001282759 /// NM_013293 /// XM_005249725 /// XM_006715713	TRA2A	1.78676	0.503457
NM_001001671	MAP3K15	1.78674	0.456808
	RP13-436F16.1	1.78671	0.410773
NM_001289861 /// NM_001289862 /// NM_001289863 /// NM_001289864 /// NM_016831 /// XM_005263520 /// XM_005263521 /// XM_005263522 /// XM_005263523 /// XM_005263524 /// XM_005263527 /// XM_005263528 /// XM_005263529	PER3	1.78668	0.52756
NM_018228	VRTN	1.78656	0.370628
NM_001017916 /// NM_001017917 /// NM_001017918 /// NM_001915 /// XM_005257090 /// XM_005257091 /// XM_005257092 /// XM_006721727	CYB561	1.78624	0.448476
NM_001039656 /// NM_004923 /// XM_006718751 /// XR_428932 /// XR_428933 /// XR_428934	MTL5	1.78617	0.497645
NM_017570	OPLAH	1.78609	0.503457
NM_001135733 /// NM_033285	TP53INP1	1.78524	0.432213
NR_110908 /// XR_243445 /// XR_253542 /// XR_424698	LOC101927272	1.78433	0.519872
NM_001184763 /// NM_144624 /// NM_175866	UHMK1	1.78392	0.331567
NM_000367	TPMT	1.78373	0.480462
NM_021250 /// NM_181879 /// NM_181985 /// NM_181986	LILRA5	1.78358	0.714826
NM_001128166 /// NM_001128167 /// NM_001128168 /// NM_001128172 /// NM_001128173 /// NM_002578 /// XM_005262132 /// XM_005262133 /// XM_006724654 /// XM_006724655 /// XM_006724656 /// XR_244474	PAK3	1.78227	0.413605
NM_001286561 /// NM_006185 /// NR_104476 /// XM_006718562 /// XM_006718563 /// XM_006718564 /// XM_006718565 /// XM_006718566 /// XM_006718567 /// XM_006718568 /// XM_006718569 /// XM_006718570	NUMA1	1.78174	0.554522
NM_033160 /// XM_005272515 /// XM_005272516 /// XM_006716917 /// XM_006716918 /// XM_006716919	ZNF658	1.78165	0.449374
NM_001115016 /// NM_017991 /// NR_047653 /// NR_047654 /// NR_047655 /// NR_047656 /// NR_047657 /// NR_047658 /// XM_005263980 /// XM_005263981 /// XM_005263982 /// XM_005263983 /// XM_005263984 /// XM_005263985 /// XM_005263986 /// XM_005263987 /// XM_005263988 /// XM_005263992 /// XM_006712629 /// XM_006712630 /// XM_006712631 /// XR_244892 /// XR_427101	KANSL3	1.78151	0.557047
NM_001199756 /// NM_006243	PPP2R5A	1.78081	0.51703
NR_120566 /// XR_247268 /// XR_247700 /// XR_252938	LOC101928896	1.77998	0.591171
NR_033932	RGMB-AS1	1.77979	0.589214
NM_020794 /// XM_006710782	LRRC7	1.77933	0.451738
NM_001145155 /// NM_001145156 /// NM_001145157 /// NM_021005	NR2F2	1.779	0.427371
NM_145170 /// XM_005269488 /// XM_005269489 /// XM_006717604 /// XM_006717605 /// XM_006717606 /// XM_006717607 /// XM_006717608 /// XM_006717609 /// XM_006717610 /// XM_006717611 /// XM_006717612 /// XM_006717613 /// XM_006717614 /// XR_428694 /// XR_428695	TTC18	1.77808	0.401212
NM_001098796 /// NM_001098797 /// NM_001098798 /// NM_032883 /// XM_005260586 /// XM_006723884	TOX2	1.77674	0.519838
NM_001114108 /// NM_017904	TTC22	1.7767	0.592726
NM_013304 /// XM_005255914 /// XM_005255915 /// XM_006721185	ZDHHC1	1.77632	0.437424
NM_005949	MT1F	1.77539	0.133989
NM_000550 /// XM_005251574	TYRP1	1.77493	0.253717
NM_018221	MOB1A	1.77466	0.103361
NM_005139 /// XM_005262973	ANXA3	1.77389	0.507986
NM_004157 /// XM_005265313 /// XM_005265314 /// XM_005265315 /// XR_427280	PRKAR2A	1.7727	0.506292
NM_032890 /// XM_005273335 /// XM_005273336 /// XM_006711592 /// XM_006711593 /// XM_006711594 /// XM_006711595	DISP1	1.77243	0.379672
NM_001077624 /// XM_005259772 /// XM_005259773 /// XM_005259775 /// XM_005259776 /// XM_006722658 /// XR_109580 /// XR_111835 /// XR_172264 /// XR_244092 /// XR_248530 /// XR_248531 /// XR_253847 /// XR_430130 /// XR_430170 /// XR_433538	LOC100505555 /// ZNF846	1.77232	0.527819
NM_015382 /// XM_005267502 /// XM_005267503	HECTD1	1.77191	0.338358
NM_033031 /// NM_033670 /// NM_033671 /// XM_006724610	CCNB3	1.77181	0.338489
NM_001005386 /// NM_005722	ACTR2	1.77103	0.137184
NM_030766 /// NM_138722 /// NM_138723 /// NM_138724 /// XM_006719151	BCL2L14	1.77045	0.414794
NM_003950 /// XM_005260139	F2RL3	1.76945	0.509942
NM_022785 /// NM_198856 /// XM_005261704 /// XM_005261705 /// XM_006724296 /// XM_006724297	EFCAB6	1.76915	0.519787
NM_001195303 /// NM_001254748 /// NM_001254749 /// NM_003617 /// NM_025226 /// NR_045630	RGS5	1.76852	0.475086
NM_006133 /// XM_005274230	DAGLA	1.76582	0.384614
NM_006206 /// XM_005265743 /// XM_006714039 /// XM_006714040 /// XM_006714041	PDGFRA	1.76579	0.419945
NM_001080517 /// NM_001292043 /// NM_018187 /// XM_005265299 /// XM_005265301 /// XM_005265303 /// XM_005265307 /// XM_006713235 /// XM_006713236 /// XM_006713237 /// XM_006713238 /// XM_006713239 /// XM_006713240 /// XM_006713241 /// XM_006713242 /// XM_006713243 /// XM_006713244 /// XM_006713245	SETD5	1.76573	0.609575
XR_110056 /// XR_112636 /// XR_171454	USP46-AS1	1.76542	0.539028
NM_031914 /// XM_005268124 /// XM_006720272 /// XM_006720273	SYT16	1.76482	0.71069
NM_001130020 /// NM_001130021 /// NM_005177 /// XM_005257459 /// XM_005257461 /// XM_005257463	ATP6V0A1	1.76449	0.357037
	RP1-100J12.1	1.76426	0.574361
NM_178563 /// XM_006715961 /// XM_006715962 /// XM_006715963	AGBL3	1.7636	0.635913
NM_001287761 /// NM_001287762 /// NM_004213 /// NM_201651 /// XM_005254989 /// XM_005254991 /// XM_005254993	SLC28A1	1.76351	0.487623
	HMGB3P19 /// HMGB3P19	1.76227	0.573507
NM_001199978 /// NM_001199979 /// NM_020359 /// XM_006713712	PLSCR2	1.76055	0.443056
NM_000599	IGFBP5	1.76012	0.598882
NM_001104647 /// NM_018155 /// XM_005247575 /// XM_006713685	SLC25A36	1.7601	0.153391
NM_001258027 /// NM_173535 /// XM_005264172	CLEC4F	1.75818	0.324827
NM_001018116	MURC	1.75738	0.645888
NM_005188	CBL	1.75716	0.414872
NM_003292 /// XM_005245471	TPR	1.75684	0.342748
NM_001130688 /// NM_001130689 /// NM_002129	HMGB2	1.7563	0.377679
NM_032047 /// XM_005247823 /// XM_005247824 /// XM_005247825 /// XM_005247826 /// XM_005247827	B3GNT5	1.7562	0.308046
NM_001012614 /// NM_001328 /// XM_005272261 /// XM_005272262 /// XM_005272263	CTBP1	1.75593	0.502859
NM_001098525 /// NM_001286686 /// NM_001286687 /// NM_018204 /// XM_005266343 /// XM_005266344	CKAP2	1.75538	0.557822
NM_001258415 /// NM_001258416 /// NM_001258417 /// NM_001258418 /// NM_020809 /// XM_005271628 /// XM_006718893	ARHGAP20	1.75536	0.318824
NM_001001894 /// NM_003316 /// NR_030737 /// XM_005261045 /// XM_005261046 /// XM_005261047 /// XM_005261048 /// XM_005261049 /// XM_005261050 /// XM_005261051 /// XM_005261052 /// XM_005261053 /// XM_005261054 /// XM_005261055 /// XM_005261056 /// XM_005261058	TTC3 /// TTC3P1	1.75504	0.128289
NM_016367 /// NM_019855	CABP5	1.7549	0.525412
NM_001172309 /// NM_144573 /// XM_005271322 /// XM_005271323 /// XM_005271324 /// XM_005271325 /// XM_005271326 /// XM_005271327	NEXN	1.75409	0.659655
NM_001048200 /// NM_001278162 /// NM_001278163 /// NM_005734 /// XM_005252729 /// XM_006718120	HIPK3	1.75401	0.502027
NM_001039940 /// NM_021965 /// NR_015361 /// XR_251151 /// XR_251152 /// XR_252577 /// XR_254404 /// XR_427160	LOC101927424 /// LOC101929800 /// LOC440896 /// PGM5	1.75397	0.591287
NR_110045	LOC101927124	1.75333	0.653567
NR_120578 /// XR_246497 /// XR_247750 /// XR_252993	LOC101929473	1.75326	0.557871
NM_001160 /// NM_013229 /// NM_181861 /// NM_181868 /// NM_181869 /// XR_429095	APAF1	1.75317	0.300573
NM_018153 /// NM_032208 /// NM_053034	ANTXR1	1.75288	0.350405
NM_001080 /// NM_170740	ALDH5A1	1.75267	0.108038
NR_037843	HOTTIP	1.75172	0.524206
NM_178039 /// NM_178040 /// NR_027946 /// NR_027948 /// NR_027949	ERC1	1.7515	0.283463
NM_018841	GNG12	1.75132	0.374587
NM_001508	GPR39	1.74997	0.53106
NM_001007565 /// NM_001195478 /// NM_001195479 /// NM_006070 /// XM_005247066 /// XM_006713472 /// XM_006713473	TFG	1.74902	0.209369
NM_001184741 /// NM_005141	FGB	1.74849	0.42226
	HMGB3P30 /// HMGB3P30	1.74722	0.638243
NM_018590 /// XM_005271819 /// XM_005271820 /// XM_005271821	CSGALNACT2	1.7469	0.366393
NM_001040006 /// NM_006706 /// XM_005268365 /// XM_005268366 /// XM_005268367 /// XM_006714754 /// XR_245850	TCERG1	1.74669	0.2521
NM_005164	ABCD2	1.7459	0.684327
NM_001733	C1R	1.74526	0.667532
NM_001253693 /// NM_018298 /// XM_005271003 /// XM_006710750 /// XM_006710751 /// XM_006710752	MCOLN3	1.74288	0.466097
NR_051977	LINC00551	1.74181	0.622655
NM_024524 /// XM_005269357 /// XM_005269358 /// XM_005269360 /// XM_006713742	ATP13A3	1.74177	0.103361
NM_130807	MOB3A	1.74022	0.179909
NM_001271751 /// NM_005795 /// XM_005246231 /// XM_005246232 /// XM_005246234	CALCRL	1.73892	0.659768
NM_000947 /// NM_001282487 /// NM_001282488	PRIM2 /// PRIM2B	1.73886	0.377679
NM_001156474 /// NM_021827 /// XM_005274161 /// XM_005274162	CCDC81	1.73872	0.503591
NM_153330 /// XM_006713519	DNAJB8	1.737	0.503409
NM_001282424 /// NM_144670	A2ML1	1.73686	0.25377
NM_003033 /// NM_173344 /// XM_005251023 /// XM_005251024 /// XM_005251025 /// XM_006716617	ST3GAL1	1.73591	0.498336
NM_001964	EGR1	1.73514	0.628365
NM_001100388 /// NM_207430	C11orf88	1.73421	0.583778
NM_001083 /// NM_033430 /// NM_033437	AX746903 /// PDE5A	1.73322	0.561074
	IGH /// IGHA1 /// IGHA2 /// IGHD /// IGHG1 /// IGHG3 /// IGHM /// IGHV4-31	1.73308	0.342863
NM_080387	CLEC4D	1.73295	0.627564
XR_241663 /// XR_249565 /// XR_251547	LOC339988	1.73285	0.596806
NM_001010972 /// NM_003461 /// XM_005250052 /// XM_005250053	ZYX	1.73274	0.502372
NM_024082 /// NR_033262 /// XM_005274747 /// XM_006724845	PRRG3	1.73097	0.272169
NM_020783	SYT4	1.73093	0.457786
NM_006635 /// XM_005258422 /// XM_006722976	ZNF460	1.73045	0.462571
NM_000615 /// NM_001076682 /// NM_001242607 /// NM_001242608 /// NM_181351	NCAM1	1.7302	0.470648
NR_046525 /// NR_120383 /// NR_120384 /// XR_243061 /// XR_243062 /// XR_243063 /// XR_243064 /// XR_247953 /// XR_247954 /// XR_247955 /// XR_253199 /// XR_253200 /// XR_253201 /// XR_253202	CLYBL-AS1	1.72983	0.23538
NM_001201466 /// NM_031916 /// XM_006714503 /// XM_006714504	ROPN1L	1.72908	0.472821
NM_001170738 /// NM_015232	IQSEC3	1.7289	0.564792
NM_001005851 /// XM_005258590 /// XM_005258591 /// XM_005258592 /// XM_005258593 /// XM_005258595 /// XM_006723072 /// XM_006723073	ZNF780B	1.72812	0.51566
NM_001144070 /// NM_003786 /// NM_020037 /// NM_020038 /// XM_005257763	ABCC3	1.72751	0.497645
XM_003118571 /// XM_003119029 /// XM_003120027	LOC100506699	1.7273	0.68853
NM_145659	IL27	1.72721	0.565231
NM_000291	PGK1	1.72688	0.289463
NM_003413	ZIC3	1.72661	0.34514
NM_001203 /// NM_001256792 /// NM_001256793 /// NM_001256794 /// XM_006714292	BMPR1B	1.72528	0.649718
NM_001282588 /// NM_001282589 /// NM_001282590 /// NM_001282591 /// NM_001282592 /// NM_001282593 /// NM_001282594 /// NM_001282595 /// NM_001282596 /// NM_021181 /// XM_005245386 /// XM_006711471	SLAMF7	1.7247	0.435338
NM_022444	SLC13A1	1.7241	0.697537
NM_020405 /// XM_006721981 /// XM_006721982 /// XM_006721983 /// XM_006721984	PLXDC1	1.72337	0.159157
NM_203400	RPRML	1.72294	0.519726
NR_040111	LOC100505782	1.72287	0.593513
NM_001130014 /// NM_002781	PSG5	1.72167	0.324827
XR_132555 /// XR_133487 /// XR_171723	LOC100507516	1.72146	0.600148
	BC040898 /// RP11-244K5.6	1.72099	0.367935
NM_020433 /// NM_175913 /// XM_006723832 /// XM_006723833	JPH2	1.72093	0.454702
NM_015549 /// XM_005267511 /// XM_005267512 /// XM_005267513 /// XM_006720106 /// XM_006720107 /// XM_006720108	PLEKHG3	1.72083	0.340665
NM_002416	CXCL9	1.71896	0.515933
NM_005406	ROCK1	1.7188	0.381601
NM_003607 /// NM_014826 /// XM_005273317 /// XM_005273318 /// XM_005273320 /// XM_005273321 /// XM_005273322 /// XM_005273323 /// XM_005273324 /// XM_006711834 /// XM_006711835 /// XM_006711836 /// XM_006711837	CDC42BPA	1.7185	0.170753
NM_175056 /// XM_005247110	ZPLD1	1.71803	0.333322
NM_001270837 /// NM_001270841 /// NM_001312 /// NR_073081 /// NR_073082 /// NR_073083 /// NR_073084 /// NR_073085 /// XR_429291	CRIP2	1.71678	0.128289
NM_004134	HSPA9	1.71649	0.565085
NR_110610 /// XR_244240 /// XR_248893 /// XR_253932	LOC101929312	1.71639	0.584822
NM_001001919	OR13C4	1.71603	0.507114
NM_001047841 /// NM_020311 /// XM_005246097 /// XM_005246098 /// XM_006712640	ACKR3	1.71543	0.589022
NM_001142614 /// NM_001142615 /// NM_001142616 /// NM_015252 /// XM_005264225 /// XM_005264226 /// XM_005264227 /// XM_005264228 /// XM_006711971	EHBP1	1.71417	0.418653
NM_018243 /// XM_005263120 /// XM_005263121 /// XM_005263122 /// XM_006714259	SEPT11	1.71403	0.206053
NM_000953 /// NM_001281469 /// XM_005267891	PTGDR	1.71382	0.510724
NM_001286262 /// NM_152772 /// XM_005268766 /// XM_005268767 /// XM_005268768 /// XM_005268769 /// XM_006719323	TCP11L2	1.7136	0.404285
NM_001284292 /// NM_001284293 /// NM_175741	NUTM1	1.71328	0.498685
NM_003862 /// NM_033649	FGF18	1.71306	0.483915
NM_013436 /// NM_205842 /// XM_006712200 /// XM_006712201	NCKAP1	1.71303	0.548787
NM_014726 /// XM_005257859 /// XM_005257860 /// XM_005257861 /// XM_005257862 /// XM_006722199	TBKBP1	1.71255	0.471363
NM_015204 /// XM_006715659 /// XM_006715660 /// XM_006715661 /// XM_006715662	THSD7A	1.71255	0.696502
NM_001270622 /// NM_001270623 /// NM_004731 /// NR_073055 /// NR_073056 /// XM_005269231 /// XM_006719693	SLC16A7	1.71245	0.170753
NM_001204144 /// NM_001204145 /// NM_001204146 /// NM_001204147 /// NM_001204148 /// NM_014707 /// NM_058176 /// NM_058177 /// NM_178423 /// NM_178425 /// XM_006715802 /// XM_006715803	HDAC9	1.71203	0.545951
NM_020724 /// XM_005263150	RNF150	1.71183	0.462235
NM_001145529 /// NM_001204210 /// NM_001204211 /// NM_001204212 /// XM_006721822	TMEM235	1.71178	0.564999
NM_001100818 /// NM_017933	PID1	1.7113	0.420423
NR_040004 /// NR_040005	LINC00960	1.71099	0.615628
NM_001271863 /// NM_001271864 /// NM_001271865 /// NM_018203 /// XM_006711429	KLHDC8A	1.71012	0.182232
NR_033940	LOC100129620	1.70996	0.545069
NM_000353	TAT	1.70966	0.514618
	LOC286382	1.70939	0.317914
NM_001253866 /// NM_014263 /// NM_139312 /// NM_139313	YME1L1	1.70936	0.517694
NM_012134	LMOD1	1.70925	0.548896
NM_032752 /// XM_005273328 /// XM_005273330 /// XM_005273331 /// XM_005273332 /// XM_005273333 /// XM_006711838	ZNF496	1.70868	0.180769
XR_424061	LOC100507395	1.70674	0.311634
	BC047651	1.70628	0.408037
NM_152701	ABCA13	1.70621	0.681098
NM_002788 /// NM_152132 /// NR_038123	PSMA3	1.70596	0.448112
NM_001098721 /// NM_001098722 /// NM_004485 /// XM_006711761 /// XM_006711762	GNG4	1.70549	0.586489
NM_001145306 /// NM_001259 /// XM_006715835 /// XM_006715836	CDK6	1.70412	0.311314
NM_001767 /// XM_005271319 /// XM_005271320	CD2	1.70405	0.437424
NM_001195639 /// NM_052958 /// XM_005251149	C8orf34	1.70382	0.586499
XR_108534 /// XR_133353 /// XR_171435	LOC100505920	1.70347	0.543189
NM_001040159 /// NM_001204352 /// NM_001204353 /// NM_001204354 /// NM_001204355 /// NM_001204356 /// NM_001204358 /// NM_001204359 /// NM_001251967 /// NM_016950 /// XM_005263041	SPOCK3	1.7032	0.70452
NM_001005386 /// NM_005722	ACTR2	1.70294	0.120934
NM_001166055 /// NM_001256283 /// NM_001957 /// NR_045958	EDNRA	1.70109	0.519821
	RP4-742J24.2	1.70068	0.627037
NM_006186 /// NM_173171 /// NM_173172 /// NM_173173 /// XM_005246621 /// XM_005246622 /// XM_005246623 /// XM_006712553 /// XR_427087	NR4A2	1.7004	0.621384
NM_001670 /// XM_005261242 /// XM_005261243 /// XM_005261244 /// XM_006724243 /// XM_006724244 /// XM_006724245 /// XM_006724246 /// XM_006724247 /// XM_006724248 /// XM_006724249 /// XM_006724250 /// XM_006724251	ARVCF	1.69995	0.250722
NM_012101 /// NM_058193 /// XM_005271487 /// XM_005271490	TRIM29	1.69927	0.511177
NM_017813	IMPAD1	1.69908	0.399598
NM_014443 /// XM_006714779	IL17B	1.69753	0.425374
NM_017780 /// XM_005251266 /// XM_005251267 /// XM_006716459 /// XM_006716460	CHD7	1.69739	0.207228
NM_002089	CXCL2	1.69736	0.548386
NM_022050 /// NM_033633 /// NM_033634 /// NM_033635 /// NM_033636 /// NM_033640 /// NR_003654 /// NR_004859	SCAND2P	1.697	0.319365
NM_001172643 /// NM_001172644 /// NM_001172645 /// NM_001271934 /// NM_001271935 /// NM_001272050 /// NM_004614 /// NR_073520 /// NR_073521	TK2	1.69607	0.34514
NR_002834	DUSP5P1	1.69564	0.689375
NM_000125 /// NM_001122740 /// NM_001122741 /// NM_001122742 /// NM_001291230 /// NM_001291241 /// XM_006715374 /// XM_006715375	ESR1	1.69543	0.276099
NM_181808	POLN	1.69493	0.49723
NM_001128929 /// NM_001290039 /// NM_001290040 /// NM_001290065 /// NM_002942 /// XM_005264768 /// XM_005264769 /// XM_006713279	ROBO2	1.69281	0.43544
NM_000525 /// NM_001166290 /// XM_006718226	KCNJ11	1.69213	0.616673
NM_001029875 /// NM_001271890 /// NM_001271891 /// NR_073511 /// XM_005248502 /// XM_006714614	RGS7BP	1.6919	0.528108
	CTD-2251F13.1	1.69156	0.516599
NM_014244 /// NM_021599	ADAMTS2	1.6914	0.187663
XR_109588 /// XR_111845 /// XR_172275	LOC100505851	1.69074	0.576519
NM_002975	CLEC11A	1.69054	0.324827
NM_153003 /// XM_003118558 /// XM_003119969 /// XM_003960365	OFCC1	1.69042	0.589605
NM_001135163 /// NM_052884 /// XM_005258476 /// XM_005258477 /// XR_243888	SIGLEC11	1.6902	0.287077
NM_020199	C5orf15	1.6899	0.443937
NM_001005242 /// NM_004572	PKP2	1.68976	0.576561
NR_027294	FAM201A	1.68952	0.66692
NM_002010	FGF9	1.68922	0.565231
NM_014068	PSORS1C1	1.68917	0.519655
	OR5G1P /// OR5G1P	1.68819	0.520783
NM_022917 /// NM_130793 /// NM_139235	NOL6	1.68649	0.552609
	AP000253.1	1.68453	0.636543
NM_004618 /// XM_005256776 /// XM_005256777	TOP3A	1.68389	0.493712
NM_001061 /// NM_001130966 /// NM_001166253 /// NM_001166254 /// NM_030984 /// NR_029394	TBXAS1	1.68302	0.537332
NM_002081	GPC1	1.683	0.138132
NM_198182 /// XM_005246158 /// XM_005246159 /// XM_006711882 /// XM_006711883 /// XM_006711884	GRHL1	1.68293	0.608077
NR_103753 /// NR_103754 /// NR_103755 /// NR_103756	LINC00491	1.68289	0.569482
	RP11-663N22.1	1.68253	0.188845
NM_001031698 /// NM_012272 /// NR_052006 /// XM_006719324 /// XM_006719325 /// XM_006719326 /// XM_006719327 /// XM_006719328 /// XM_006719329 /// XM_006719330	PRPF40B	1.68203	0.380075
NM_014429 /// XM_005247362	MORC1	1.68184	0.600581
NM_001056 /// NM_176825 /// XM_005264013	SULT1C2	1.68177	0.659439
NM_005100 /// NM_144497 /// XM_005267233 /// XM_005267234 /// XM_005267235	AKAP12	1.67947	0.394928
NM_005321	HIST1H1E	1.67916	0.183546
NR_038233	LINC00919	1.67899	0.29562
NM_001271765 /// NM_004695 /// XM_005257790 /// XM_005257791 /// XM_006722170	SLC16A5	1.67883	0.597723
NM_001104548 /// XM_006711486	MIR205HG	1.67828	0.615029
NM_001143828 /// NM_001160166 /// NM_021624	HRH4	1.67792	0.504882
NM_004341 /// XM_005264555 /// XM_005264556 /// XM_005264557 /// XM_005264558 /// XM_006712101	CAD	1.67756	0.555984
NM_003619 /// XM_005263318	PRSS12	1.67727	0.420598
NM_001145354 /// NM_013255 /// XM_005250355 /// XM_005250356 /// XM_006715992 /// XM_006715993	MKLN1	1.67716	0.546319
NM_003122 /// XM_005268501	SPINK1	1.67668	0.657241
NR_104643	FLJ32255	1.67555	0.668566
NM_001080744 /// NM_001080745 /// NM_001346	DGKG	1.67489	0.581214
NM_000875 /// NM_001291858 /// NM_152452 /// XM_005254896 /// XM_005254897 /// XM_006720486 /// XM_006720487	IGF1R	1.67489	0.492471
	MGAT4C	1.67483	0.513922
NM_001286732 /// NM_001286733 /// NM_024719 /// XM_005268333 /// XM_005268334 /// XM_006719979 /// XM_006719980	GRTP1	1.67416	0.655374
NM_000569 /// NM_000570 /// NM_001127592 /// NM_001127593 /// NM_001127595 /// NM_001127596 /// NM_001244753 /// NM_001271035 /// NM_001271036 /// NM_001271037 /// XM_006710063 /// XM_006710064 /// XM_006711211	FCGR3A /// FCGR3B	1.6739	0.217227
NM_145314	UCMA	1.67367	0.569482
NM_001145001 /// NM_001166167 /// NM_001166168 /// NM_001166169 /// NM_001166170 /// NM_001166171 /// NM_014397 /// XM_005251664 /// XM_006716934 /// XM_006716935 /// XM_006716936	NEK6 /// RP11-121A14.3	1.67314	0.434102
NM_000410 /// NM_139002 /// NM_139003 /// NM_139004 /// NM_139005 /// NM_139006 /// NM_139007 /// NM_139008 /// NM_139009 /// NM_139010 /// NM_139011 /// XM_006715075 /// XR_241893	HFE	1.67295	0.523829
NM_012164 /// XM_005251908 /// XM_005251910 /// XM_005251912 /// XM_005251913 /// XM_006717049 /// XM_006717050 /// XM_006717051	FBXW2	1.6727	0.456839
NM_001005336 /// NM_001288737 /// NM_001288738 /// NM_001288739 /// NM_004408 /// XM_005251763 /// XM_005251764 /// XM_005251768 /// XM_005251769 /// XM_006716992 /// XM_006716993 /// XM_006716994 /// XR_242572 /// XR_242573	DNM1	1.67262	0.358493
NM_001080392 /// XR_428180 /// XR_431079	KIAA1147	1.67258	0.355401
NR_034180	POU5F1P4	1.67243	0.41208
NM_001174081 /// NM_001174082 /// NM_001174083 /// NM_017852	NLRP2	1.67164	0.477929
	LOC283454	1.67113	0.26362
NM_032604 /// NM_152870 /// XR_244963 /// XR_244964 /// XR_244966	ABHD1	1.67074	0.50563
NR_033201 /// NR_033202 /// NR_033203 /// NR_033204 /// NR_033205 /// NR_110329 /// NR_110330 /// NR_110331	HOXB-AS3	1.67032	0.498473
NM_001032360 /// NM_001272101 /// NM_002429 /// NM_022790 /// NM_022792 /// NR_073606 /// XM_006719401 /// XR_429102	MMP19	1.67014	0.548386
NM_006547 /// XM_006715638 /// XM_006715639	IGF2BP3	1.67	0.120962
NM_018224 /// NR_047701 /// XM_005249804 /// XM_005249806 /// XM_005249807 /// XM_006715751 /// XM_006715752 /// XR_242093 /// XR_242094 /// XR_242095 /// XR_428082 /// XR_428083	COA1	1.66949	0.505246
NM_015044 /// XR_429674	GGA2	1.6689	0.103361
	RNU2-22P	1.66878	0.589919
NM_005461	MAFB	1.66764	0.626032
NM_031275	TEX12	1.66754	0.319365
	RP11-304C12.3	1.66753	0.527563
NR_110147	LOC101927123	1.6672	0.53561
NM_001025105 /// NM_001271741 /// NM_001271742 /// NM_001892	CSNK1A1	1.66697	0.61375
NM_001193480 /// NM_022568 /// NM_170771 /// XM_006715551	ALDH8A1	1.66686	0.656424
NR_120398 /// XR_172020 /// XR_243076 /// XR_247940	LOC101060553	1.66683	0.502791
NM_000336 /// XM_005255467	SCNN1B	1.66606	0.315096
NM_016546 /// XM_005253385 /// XM_005253386 /// XM_005253387 /// XM_006719084 /// XM_006719085	C1RL	1.66572	0.439942
NM_003956	CH25H	1.66519	0.645627
NM_002661 /// XR_243482 /// XR_248240 /// XR_253577	PLCG2	1.6649	0.179416
NM_001195098 /// NM_001195099 /// NM_015199 /// XM_005264996 /// XM_005264997 /// XM_005264998 /// XM_006713074 /// XM_006713075 /// XM_006713076	ANKRD28	1.66489	0.103361
NM_001146189 /// NM_001146190 /// NM_017757 /// XM_005266726 /// XM_006722500 /// XM_006722501	ZNF407	1.66461	0.555238
NM_016190 /// XM_006711346	CRNN	1.66434	0.247358
NM_001282949 /// NM_001282950 /// NM_001282951 /// NM_001282952 /// NM_022730 /// XM_006712692 /// XM_006712693	COPS7B	1.66281	0.48136
NM_001098519 /// NM_152759	LRRC43	1.66276	0.430968
NM_033364 /// XM_006713807 /// XM_006713808 /// XM_006713809 /// XR_427386 /// XR_427387	MAATS1	1.6624	0.552263
NM_001077196 /// NM_001077197 /// NM_001077358 /// NM_016953	PDE11A	1.66088	0.699011
NM_001040275 /// NM_001040276 /// NM_001214902 /// NM_001214903 /// NM_001271876 /// NM_001271877 /// NM_001291712 /// NM_001291723 /// NM_001437 /// NR_073496 /// NR_073497 /// NR_073505 /// XM_006720075 /// XM_006720076	ESR2 /// RP11-544I20.2	1.66077	0.443221
NM_001128204 /// NM_001128205 /// NM_001128206 /// NM_015170 /// XM_006716438 /// XM_006716439 /// XM_006716440 /// XM_006716441 /// XM_006716442	SULF1	1.65992	0.436224
NM_001797 /// XM_005255761 /// XM_005255762 /// XM_005255763 /// XM_005255764 /// XM_005255766 /// XM_005255767	CDH11	1.65983	0.394448
NM_001290360 /// NM_024007 /// NM_182708 /// XM_005265832 /// XM_005265833 /// XM_005265834 /// XM_006714827	EBF1	1.65955	0.173172
	RP11-161I6.2	1.65918	0.53648
NM_001079516 /// XM_005270059 /// XM_005270060 /// XM_006717952	ASAH2B	1.65912	0.340665
NR_037694 /// NR_037695 /// NR_037696	LOC100286922	1.65875	0.526131
NM_018268 /// XM_005248551 /// XM_005248552 /// XM_006714656 /// XR_427715	WDR41	1.65842	0.52066
NM_138694 /// NM_170724	PKHD1	1.65725	0.538393
NR_024052 /// NR_024053 /// NR_102326 /// NR_102327	HCG18	1.65699	0.60589
NM_001277201 /// NM_014385 /// NM_016543 /// NR_102350 /// XM_006723140	SIGLEC7	1.65675	0.27759
NM_001145412 /// NM_001145413 /// NM_006164	NFE2L2	1.65601	0.213259
NM_001014796 /// NM_006182 /// XM_005245221 /// XM_006711344 /// XM_006711345	DDR2	1.65339	0.350405
NM_001195296 /// NM_001195297 /// NM_138731 /// XM_005267352 /// XM_005267353 /// XM_006720045	MIPOL1	1.65312	0.705835
NM_001257096 /// NM_006192	PAX1	1.65256	0.468722
NM_001135954 /// NM_001261450 /// NM_001261451 /// NM_031432 /// XM_005272224 /// XM_005272225 /// XR_246602 /// XR_246603	UCK1	1.65225	0.464157
NM_015354	NUP188	1.65204	0.482501
NM_001285829 /// NM_001287424 /// NM_001287435 /// NM_004364	CEBPA	1.65126	0.234537
NM_001291501 /// NM_148674 /// XM_005261566 /// XR_244368	SMC1B	1.65056	0.365174
	RP11-402G3.5	1.65013	0.181807
NM_002933 /// NM_198232 /// NM_198234 /// NM_198235	RNASE1	1.64998	0.672878
NM_014247 /// XM_005263358 /// XM_005263359 /// XM_005263360 /// XM_005263361 /// XM_006714420 /// XM_006714421 /// XM_006714422	RAPGEF2	1.64932	0.525854
NM_001252148 /// NM_001252150 /// NM_001252151 /// NM_001252152 /// NM_018375 /// XM_005267834	SLC39A9	1.64931	0.239988
NM_016076 /// XM_005273154	DESI2	1.6491	0.421622
NM_004852	ONECUT2	1.64896	0.614917
NM_000127	EXT1	1.64819	0.427477
	RP11-307O13.1	1.64757	0.636402
NM_001271156 /// NM_138465 /// NM_173832	GLI4 /// ZFP41	1.64743	0.448476
NM_001278593 /// NM_001278594 /// NM_005589	ALDH6A1	1.64574	0.509932
NM_000232 /// XM_006714046 /// XM_006714047 /// XM_006714048 /// XM_006714049	SGCB	1.64455	0.682359
NM_001085377 /// NM_002387 /// XM_005271991 /// XM_006714617	MCC	1.64384	0.596487
NM_001159330 /// NM_001282290 /// NM_174919 /// NM_199282 /// XM_005257127 /// XM_005257128 /// XM_005275641 /// XM_005275642 /// XM_006721745 /// XM_006721746 /// XM_006721747 /// XM_006721748 /// XM_006721749 /// XM_006721750 /// XM_006725259 /// XM_006725260 /// XM_006725261 /// XM_006725262 /// XM_006725608 /// XM_006725609 /// XM_006725610 /// XM_006725611 /// XM_006725612 /// XM_006725613 /…	ARHGAP27	1.64329	0.677973
NM_014760	TATDN2	1.64304	0.616965
NM_001002810 /// NM_001002811 /// NM_001002812 /// NM_001195260 /// NM_001195261 /// NM_001198832 /// NM_001198834 /// NM_014644 /// NM_022359 /// XM_005272981 /// XM_005277442 /// XM_005277443 /// XM_005277446 /// XM_006711642 /// XM_006711643 /// XM_006711644 /// XM_006711645 /// XM_006711646 /// XM_006711647 /// XM_006711648 /// XM_006711649 /// XM_006711650 /// XM_006711651 /// XM_006711652 /…	PDE4DIP	1.64259	0.630638
NM_001172173 /// NM_024969 /// XM_005246865	CSRNP3	1.64221	0.2498
NM_032133 /// XM_005257725 /// XM_005257726 /// XM_006722133 /// XM_006722134 /// XM_006722135	MYCBPAP	1.64215	0.48899
NM_052911 /// XM_006722379 /// XR_243845	ESCO1	1.64209	0.336648
NM_015725	RDH8	1.64137	0.486107
	RP11-748H22.1	1.64068	0.597272
XR_243166 /// XR_248115 /// XR_253390	LOC101928907	1.63894	0.561394
NM_018230	NUP133	1.63892	0.274108
NM_002426	MMP12	1.63889	0.702497
NR_033979 /// NR_110458 /// NR_110459 /// NR_110460 /// NR_110461 /// NR_110462 /// NR_110463 /// NR_110464 /// NR_110465 /// NR_110466 /// NR_110467 /// NR_110468	HAGLR	1.63883	0.338489
NM_001111077 /// NM_003379 /// XM_006715561	EZR	1.63849	0.103361
NM_173505	ANKRD29	1.63778	0.519828
NM_004232 /// XM_005266783 /// XM_006722577	SOCS6	1.63773	0.700923
NM_005359	SMAD4	1.63771	0.471745
NM_017812	CHCHD3	1.63622	0.447676
NM_001003803 /// NM_001003805 /// NM_015684 /// NR_033761 /// XM_005267537 /// XM_005267538 /// XM_005267539 /// XR_245682	ATP5S	1.63607	0.508956
NM_030980 /// XM_005245516 /// XM_005245517 /// XM_005245518 /// XM_006711560 /// XM_006711561	ISG20L2	1.63542	0.560617
	RP11-298D21.2	1.63536	0.651357
NR_122070 /// XR_245211 /// XR_249384 /// XR_251351	LOC729083	1.63518	0.601395
NM_001145649 /// NM_001145650 /// NM_020951 /// NR_027239 /// XM_006723302 /// XM_006723303 /// XM_006723304 /// XM_006723305	ZNF529	1.63515	0.507588
NM_001059	TACR3	1.6351	0.386889
NM_001048200 /// NM_001278162 /// NM_001278163 /// NM_005734 /// XM_005252729 /// XM_006718120	HIPK3	1.6345	0.263645
NM_001256113 /// NM_175075 /// XM_006716231 /// XM_006716232 /// XM_006716233	TDRP	1.63407	0.592045
NM_005396 /// NR_103727	PNLIPRP2	1.63255	0.549832
NM_000617 /// NM_001174125 /// NM_001174126 /// NM_001174127 /// NM_001174128 /// NM_001174129 /// NM_001174130 /// NR_033421 /// NR_033422 /// XM_005268911 /// XM_005268912 /// XM_005268913 /// XM_005268914 /// XM_005268916 /// XR_429104	SLC11A2	1.6322	0.340665
NM_001184797 /// NM_018196 /// XR_247318	TMLHE	1.632	0.520575
NM_001174063 /// NM_001174064 /// NM_001174065 /// NM_001174066 /// NM_001174067 /// NM_015850 /// NM_023105 /// NM_023106 /// NM_023107 /// NM_023108 /// NM_023109 /// NM_023110 /// NM_023111 /// NM_032191 /// XM_006716303 /// XM_006716304 /// XM_006716305 /// XM_006716306 /// XM_006716307 /// XM_006716308 /// XM_006716309 /// XM_006716310 /// XM_006716311 /// XM_006716312 /// XM_006716313 /// X…	FGFR1	1.63149	0.420423
NM_001962 /// XM_006714565	EFNA5	1.63076	0.538665
NM_001128223 /// NM_001290208 /// NM_001290209 /// NM_001290210 /// XM_005264710 /// XM_005264711 /// XM_005264712 /// XM_005264713 /// XM_006712910 /// XM_006712911 /// XM_006712912 /// XM_006712913 /// XR_247340 /// XR_250582	LOC100287610 /// ZNF717	1.62989	0.354008
NM_001243198 /// NM_005338 /// XM_005250304 /// XM_005250305	HIP1	1.62984	0.728408
NM_001258452 /// NM_001258453 /// NM_032807 /// NM_178150 /// XM_006717516 /// XM_006717517	FBXO18	1.62957	0.627967
NM_032681	TRIM51	1.62898	0.580803
XR_108535 /// XR_171446	LOC100507054	1.62873	0.369972
NM_015278 /// XM_005266874 /// XM_005266875 /// XM_006715406	SASH1	1.62871	0.299485
NM_018930 /// NM_019119	PCDHB10 /// PCDHB9	1.62836	0.599816
NM_001004317 /// XM_006715477	LIN28B	1.62762	0.449232
NM_001243093 /// NM_001465 /// NM_199335 /// XM_006714464 /// XM_006714465 /// XM_006714466	FYB	1.6266	0.523416
NR_026790	HCG11	1.62628	0.452584
NM_001048205 /// NM_005132	REC8	1.62608	0.552376
NM_001256063 /// NM_001256064 /// NM_001843 /// NM_175038 /// XM_005268651 /// XM_006719241	CNTN1	1.62528	0.622655
NM_001253727 /// NM_001253728 /// NM_001253729 /// NM_001253730 /// NM_001253732 /// NM_001253733 /// NM_021634 /// NR_045579 /// NR_045580 /// NR_045581 /// NR_045582 /// NR_045583 /// NR_045584	RXFP1	1.62501	0.735541
NM_001004196 /// NM_001004197 /// NM_005944 /// XM_005247481 /// XM_005247482 /// XM_005247483 /// XM_005247484 /// XM_005247485 /// XM_005247486 /// XM_005247487 /// XM_005247488 /// XM_005247489 /// XM_005247490 /// XM_005247491 /// XM_006713648 /// XR_241493	CD200	1.62446	0.600148
	AC074212.6	1.62445	0.482501
NM_020715 /// XM_005267913 /// XM_005267914 /// XM_005267915 /// XM_006720215 /// XM_006720216 /// XM_006720217 /// XM_006720218 /// XM_006720219 /// XR_429319	PLEKHH1	1.62411	0.401123
NM_018011 /// XR_243043 /// XR_429268 /// XR_429269	ARGLU1	1.62368	0.511499
NM_015279 /// XM_006719300 /// XM_006719301	TBC1D30	1.62332	0.566771
NM_022773 /// NR_033645 /// NR_033646 /// NR_036442 /// XM_006720926 /// XM_006720927 /// XM_006720928 /// XM_006720929 /// XM_006720930 /// XR_429646	LMF1	1.62287	0.61898
NM_002511	NMBR	1.62257	0.606342
NM_001256071 /// NM_020914 /// NM_020954 /// XM_005257545 /// XM_005257546 /// XM_006721995 /// XR_243676	RNF213	1.62226	0.463088
NM_145185 /// XM_005272489 /// XM_005272490 /// XM_006722800	MAP2K7	1.62221	0.566521
NM_001166538 /// NM_007161 /// NM_205837 /// NM_205838 /// NM_205839 /// NM_205840 /// NR_029461 /// NR_029462 /// XM_006715206 /// XM_006715207 /// XM_006715208 /// XM_006715209 /// XM_006715210 /// XM_006715211 /// XM_006725043 /// XM_006725044 /// XM_006725045 /// XM_006725046 /// XM_006725047 /// XM_006725048 /// XM_006725049 /// XM_006725522 /// XM_006725523 /// XM_006725524 /// XM_006725525…	LST1	1.62076	0.63356
NM_001160147 /// NM_001160148 /// NM_030637 /// XM_005268102 /// XM_005268103 /// XM_005268104 /// XM_005268105 /// XM_005268108	DDHD1	1.62071	0.684423
NM_001001971 /// NM_001143773 /// NM_001166698 /// NM_198215 /// XM_005269618 /// XM_005269619 /// XM_006717702 /// XM_006717703	FAM13C	1.62056	0.539082
	BC042091 /// RP11-752D24.2	1.62044	0.305532
NM_001197104 /// NM_005933 /// NM_024891 /// XM_006718839 /// XM_006718840	KMT2A	1.62028	0.310986
NM_153003 /// XM_003118558 /// XM_003119969 /// XM_003960365	OFCC1	1.61981	0.712879
NM_001142305 /// NM_016643	ZNF771	1.61965	0.536559
NM_001127384 /// NM_001291133 /// NM_013266 /// XM_005269717 /// XM_006717805 /// XM_006717806 /// XM_006717807	CTNNA3	1.61922	0.52185
NM_001029998 /// NM_001030316 /// NM_032128 /// XM_005263276	SLC10A7	1.61827	0.71069
	RP11-108P20.1	1.61777	0.458733
NM_001008738 /// NM_133372	FNIP1	1.61702	0.317914
NM_001037631 /// NM_005214 /// XR_241294 /// XR_427072	CTLA4	1.61669	0.599205
NM_015898 /// XM_005259570 /// XM_005259571 /// XM_005259572	ZBTB7A	1.61666	0.48131
NR_004053 /// NR_075089 /// NR_075090 /// NR_075091 /// NR_075092 /// NR_075093	SOX2-OT	1.61547	0.503591
NM_007315 /// NM_139266 /// XM_006712718	STAT1	1.61516	0.53086
NM_000114 /// NM_207032 /// NM_207033 /// NM_207034 /// XM_005260312 /// XM_005260313 /// XM_005260314 /// XM_006723734	EDN3	1.61494	0.338358
NM_001034836 /// NM_001163120 /// NM_001163121 /// NM_001163122 /// NM_001163124 /// NM_001163125 /// NM_001163130 /// NM_145654 /// NR_027996 /// NR_027997 /// NR_027998 /// NR_027999 /// NR_028000	RDM1	1.61461	0.31155
NM_002119 /// XM_005249047 /// XM_005272804 /// XM_005274951 /// XM_005275106 /// XM_005275243 /// XM_005275383 /// XM_005275540 /// XM_006715076 /// XM_006725483 /// XM_006725697 /// XM_006725815 /// XM_006725906 /// XM_006725996 /// XM_006726086	HLA-DOA	1.61409	0.229577
NM_032888 /// XM_006717308 /// XM_006717309 /// XM_006717310 /// XR_428542	COL27A1	1.61408	0.565516
NM_001079858 /// NM_001079859 /// NM_001079860 /// NM_001184833 /// NM_001184834 /// NM_001184835 /// NM_001184836 /// NM_001184837 /// NM_005756 /// XM_006724449 /// XM_006724450 /// XM_006724451 /// XM_006724452 /// XM_006724453 /// XM_006724454 /// XM_006724455 /// XM_006724456	GPR64	1.61334	0.671781
NM_001025459 /// NM_024086 /// NR_028335 /// XM_005256801 /// XR_429822	LOC284009 /// METTL16	1.61297	0.48899
NM_005408	CCL13	1.61264	0.526126
NM_001190326 /// NM_022720 /// NR_031706 /// XM_006724268	DGCR8 /// MIR1306	1.61258	0.388734
NM_020791 /// NM_025142	TAOK1	1.61247	0.236409
NM_152501 /// NM_198928 /// NM_198929 /// NM_198930 /// XM_005244930 /// XM_006711191	PYHIN1	1.61228	0.371383
NM_001166340 /// NM_001172109 /// NM_001172110 /// NM_001172111 /// NM_145204 /// XM_005254157	SENP8	1.61187	0.395695
NR_038850	CCDC148-AS1	1.61129	0.572841
NM_001347 /// XM_006713863 /// XR_427469	DGKQ	1.61054	0.556746
NM_001318 /// NM_022579 /// NM_022580 /// NM_022581	CSHL1	1.61005	0.667448
NM_000338 /// NM_001184832 /// XM_005254605 /// XM_005254606 /// XM_006720656	SLC12A1	1.60993	0.315307
NM_139170 /// XM_005255144 /// XM_006720851	C16orf71	1.60901	0.371282
NM_001287807	C20orf62	1.60886	0.553399
NM_001099294 /// XM_005261790 /// XM_006724344	KIAA1644	1.60775	0.619648
NM_001005328 /// NM_030908 /// NR_033942	ARHGEF34P /// OR2A4 /// OR2A7	1.60691	0.52829
NM_001376	DYNC1H1	1.60609	0.554278
NM_001277115	DNAH11	1.60506	0.568785
NM_018397 /// XM_006713250 /// XM_006713251 /// XM_006713252	CHDH	1.60458	0.745913
NM_001039183 /// NM_001079843 /// NM_017766 /// XM_005263479 /// XM_006710712	CASZ1	1.60365	0.502372
NM_000290	PGAM2	1.60338	0.225674
NM_016944	TAS2R4	1.60325	0.460787
NM_001282447 /// NM_025220 /// NM_153202 /// XM_005260843 /// XM_005260851 /// XM_006723632 /// XM_006723633 /// XM_006723634 /// XM_006723635 /// XM_006723636 /// XM_006723637 /// XM_006723638 /// XM_006723639 /// XM_006723640 /// XM_006723641 /// XM_006723642 /// XM_006723643 /// XM_006723644 /// XM_006723645	ADAM33	1.60317	0.390432
XR_244728 /// XR_249672 /// XR_251667	LOC101927490	1.60299	0.624886
NR_002915	SNORA74A	1.60278	0.686602
NM_001163636 /// NM_001280800 /// NM_001518 /// NM_032999 /// NM_033000 /// NM_033001 /// XM_005250291 /// XM_005250296 /// XM_006715939 /// XM_006715940 /// XM_006715941 /// XM_006715942 /// XM_006715943 /// XM_006715944 /// XM_006715945 /// XM_006715946	GTF2I	1.60272	0.167117
NM_001159587 /// NM_001159588 /// NM_133493 /// XM_005248659	CD109	1.60271	0.446208
NM_006617	NES	1.60252	0.390717
NM_001199469 /// NM_020701	ISY1	1.60221	0.336581
NM_001077637 /// NM_001243718 /// NM_001243719 /// NM_002869 /// NM_198896	RAB6A /// WTH3DI	1.6018	0.622655
NM_032569 /// XM_005255637 /// XM_005255638 /// XM_005255639 /// XM_005255640 /// XR_243321	GLYR1	1.60152	0.141516
	IGHA1 /// IGHG1 /// IGHM /// IGHV4-31	1.60045	0.520575
NM_001001919	OR13C4	1.59992	0.141516
	RP11-219B4.3	1.59992	0.550257
NM_001162900 /// NM_001286401 /// NM_145316 /// NR_104442 /// NR_104443	TMEM217	1.59939	0.318824
NM_001170803 /// NM_001170804 /// NM_001170808 /// NM_052879 /// NM_199188 /// NM_199190 /// NR_033200 /// XM_005268613 /// XM_006719215 /// XM_006719216	LARP4	1.5992	0.128289
NM_014616 /// XM_005247241 /// XM_005247242 /// XM_005247243	ATP11B	1.59884	0.324827
NM_022785 /// NM_198856 /// XM_005261704 /// XM_005261705 /// XM_006724296 /// XM_006724297	EFCAB6	1.5988	0.630383
NM_198686 /// XM_005267597	RAB15	1.59813	0.246564
NM_001080527 /// XM_006712539	MYO7B	1.59812	0.604956
NM_001193416 /// NM_001193417 /// NM_001356 /// NM_024005	DDX3X	1.59763	0.326224
NM_001007237 /// NM_001542 /// XM_005270793 /// XM_005270794 /// XM_006710593	IGSF3	1.5974	0.340665
NM_001031847 /// NM_001876 /// XM_005273762 /// XM_005273763	CPT1A	1.59678	0.64111
NM_001291593 /// NM_001291594 /// NM_015102 /// NR_111987 /// XM_006710563 /// XM_006710564 /// XM_006710565 /// XM_006710566 /// XM_006710567 /// XM_006710568 /// XM_006710569 /// XM_006710570 /// XR_244787 /// XR_426599 /// XR_426600 /// XR_426601	NPHP4	1.5967	0.420598
NM_018484	SLC22A11	1.59665	0.555794
NM_017584 /// XM_005261925 /// XR_244455	MIOX	1.59551	0.380075
NM_003785	PAGE1	1.59416	0.527819
	RP11-483C6.1	1.59381	0.619377
NM_001168355 /// NM_003999 /// XM_005248384 /// XM_005248385 /// XM_005248386 /// XM_005248387 /// XM_006714509	OSMR	1.59347	0.210312
NM_002993	CXCL6	1.5932	0.681111
NM_144725 /// XM_005248259 /// XM_006714447 /// XM_006714448 /// XM_006714449	TTC23L	1.59287	0.154976
NM_001267578 /// NM_015602 /// NM_032678	TOR1AIP1	1.59237	0.509483
NM_001197320 /// NM_021960 /// NM_182763	MCL1	1.59048	0.338358
NM_012469 /// XM_006723769	PRPF6	1.59042	0.137342
NM_003328	TXK	1.59036	0.677517
NM_001278736 /// NM_002985	CCL5	1.58946	0.502372
NM_001973 /// NM_021795 /// XM_005244950 /// XM_005244951 /// XR_426764 /// XR_426765 /// XR_426766 /// XR_426767	ELK4	1.5893	0.679965
NR_002802 /// NR_028272 /// NR_030343	MIR612 /// NEAT1	1.58917	0.116356
NM_001009185 /// NM_001205247 /// NM_001205248 /// NM_001205250 /// NM_001205251 /// NM_015256 /// XM_006714579 /// XM_006714580 /// XM_006714581	ACSL6	1.58886	0.641847
NM_001242397 /// NM_002822 /// NM_198974 /// NR_073472 /// NR_073473	TWF1	1.58883	0.473066
NM_006336 /// XM_005251645 /// XM_005251646	ZER1	1.58882	0.364552
NM_002852	PTX3	1.5871	0.444789
NM_001647	APOD	1.58677	0.609651
NM_003112 /// XM_005249828 /// XM_005249829	SP4	1.58669	0.530601
NM_032726 /// XM_005246913 /// XM_005246914 /// XM_005246915 /// XM_006712803 /// XM_006712804 /// XR_241325	PLCD4	1.58646	0.464484
NM_001080465	C17orf98	1.58586	0.551475
	BC032899 /// RP11-396C23.2	1.58524	0.636795
NM_001145051 /// NR_103805	LOC101805491 /// TMEM247	1.58472	0.564314
NM_003505	FZD1	1.5838	0.635015
NM_001244713 /// NM_001244724 /// NM_002874	RAD23B	1.58374	0.103361
NM_024518 /// XM_005267137 /// XM_005267138	ULBP3	1.58294	0.574446
NM_001270660 /// NM_001270661 /// NM_005885	MARCH6	1.58292	0.290085
NR_033927	LINC00184	1.58289	0.350887
NM_018367 /// XM_005274087 /// XM_005274089 /// XM_005274090 /// XM_005274092	ACER3	1.58206	0.736733
NR_027115 /// NR_027116	LOC285768	1.58199	0.517977
NM_001012651 /// NM_005385 /// XM_005265173 /// XM_005265174 /// XM_005265176 /// XM_005265178 /// XM_006713171 /// XM_006713172 /// XM_006713173 /// XM_006713174	NKTR	1.58152	0.302121
NR_033886 /// NR_037404	MIR3610 /// RAD21-AS1	1.58087	0.613416
NM_001207009 /// NM_198458	ZNF497	1.58024	0.499629
XR_245604 /// XR_250057 /// XR_252098	LOC101928326	1.57961	0.643117
NM_153713	LIX1L	1.57959	0.536824
NM_004995	MMP14	1.57754	0.404285
NM_033034 /// NM_033092 /// NM_033093 /// XM_005253183 /// XM_005253184 /// XM_006718358	TRIM5	1.57543	0.589919
NM_006365 /// XM_005244832 /// XM_006711117 /// XM_006711118 /// XM_006711119 /// XR_426755	C1orf61	1.57507	0.534182
NM_001244638 /// NM_032199	ARID5B	1.57433	0.340665
NM_001796 /// XM_005255759 /// XM_005255760	CDH8	1.57394	0.518625
NM_006260	DNAJC3	1.57365	0.128289
NM_002977 /// XM_005246757	SCN9A	1.57348	0.655132
NM_003986 /// XM_005253159 /// XM_005253160 /// XM_005253161 /// XM_005253163 /// XM_006718344	BBOX1	1.57319	0.660756
NM_001003652 /// NM_001135937 /// NM_005901 /// XM_005258259 /// XM_006722451	SMAD2	1.57273	0.4043
NM_004239 /// XM_005268213 /// XM_005268214 /// XM_005268215 /// XM_006720321	TRIP11	1.57261	0.599205
NM_022437 /// XM_005264483 /// XM_006712075	ABCG8	1.57261	0.503409
NM_001062	TCN1	1.57238	0.489905
NM_001025459 /// NM_024086 /// NR_028335 /// XM_005256801 /// XR_429822	LOC284009 /// METTL16	1.5722	0.464157
NM_144778 /// NM_207304 /// XM_005254018 /// XM_005254019 /// XM_005254020 /// XM_005254021 /// XM_005254022 /// XM_006719912	MBNL2	1.57202	0.283463
NM_001039886 /// XM_005258906 /// XM_005258907 /// XM_005258908 /// XM_005258909	ZNF808	1.57179	0.709078
NM_033127	SEC16B	1.57154	0.718849
NM_002819 /// NM_031990 /// NM_031991 /// NM_175847 /// NR_039900 /// XM_005259597 /// XM_005259598 /// XR_244034 /// XR_244035	MIR4745 /// PTBP1	1.57079	0.116356
NM_004194 /// NM_016351 /// NM_021721 /// NM_021722 /// NM_021723 /// XM_005250445 /// XM_006716028 /// XM_006716029	ADAM22	1.57067	0.65119
NM_013336	SEC61A1	1.57025	0.116356
NM_001278529 /// NM_001278530 /// NM_018071 /// XM_005267844	ARHGEF40	1.56956	0.423637
NM_001370 /// NM_173645 /// XM_006711956	DNAH6	1.56925	0.608421
NM_014005 /// NM_031857	PCDHA9	1.56924	0.354411
NM_004235 /// XM_005252305	KLF4	1.56906	0.693895
NM_003241 /// XM_005265419	TGM4	1.56905	0.414872
NM_001002881 /// NM_001178000 /// NM_015040 /// NM_152671 /// XM_006712361 /// XM_006712362 /// XM_006712363	PIKFYVE	1.56851	0.246491
NM_033187	KRTAP4-3	1.56837	0.560617
NR_103753 /// NR_103754 /// NR_103755 /// NR_103756	LINC00491	1.56832	0.520575
NM_002373 /// XM_005254385	MAP1A	1.56801	0.514922
NM_001017967 /// NM_001271329 /// NM_052858	MARVELD3	1.56797	0.420598
NM_012199 /// XM_006710575	AGO1	1.56792	0.326428
NM_015849 /// NM_033440	CELA2A /// CELA2B	1.5679	0.736085
NM_001146335 /// NM_018057 /// NM_182767	SLC6A15	1.56772	0.603389
NM_002213 /// XM_005247436 /// XM_006713630	ITGB5	1.56748	0.638792
NM_020403 /// NM_203487 /// XM_005266406 /// XM_005266407 /// XM_005266408	PCDH9	1.56747	0.565231
NM_001199492 /// NM_014456 /// NM_145341 /// XM_005269702 /// XM_006717767	PDCD4	1.56645	0.653427
NM_004278 /// XM_006721596 /// XR_243571 /// XR_429826 /// XR_429851 /// XR_429852 /// XR_433347 /// XR_433348	LOC102724483 /// PIGL	1.56633	0.514922
NM_001025463 /// NR_034124	LINC01270	1.56591	0.596248
	RP11-203B7.1	1.56535	0.519098
NR_046414	LINC00441	1.56528	0.606754
	CTD-3126B10.1	1.56414	0.326428
NM_001102406 /// NM_001253884 /// NM_025144 /// XM_005263245 /// XM_005263246 /// XM_005263247 /// XM_005263248 /// XM_006714326	ALPK1	1.56412	0.404285
NM_001145336 /// NM_001145337 /// NM_001145339 /// NM_001145340 /// NM_001278462 /// NM_002392 /// NM_006878 /// NM_006879 /// NM_006880 /// NM_006881 /// NM_006882 /// NM_032739 /// XM_005268872 /// XM_006719399 /// XM_006719400	MDM2	1.56386	0.20065
NR_033876 /// NR_036488	LINC00511 /// LINC00673	1.5632	0.50563
NR_038986	GRID1-AS1	1.56264	0.593992
NM_001145122 /// XM_006712022	CAPN14	1.5626	0.541063
NR_039663 /// NR_039989	MIR4458 /// MIR4458HG	1.56255	0.53138
NM_032433 /// XM_005260098 /// XM_005260101 /// XM_006722924	ZNF333	1.56253	0.191684
NM_017744 /// NM_138727 /// NM_138728 /// NM_138729 /// NM_198327 /// NM_198328 /// XM_005270963 /// XM_005270964 /// XM_005270966 /// XM_005270970 /// XM_006710708 /// XM_006710709 /// XR_246280	ST7L	1.56229	0.480462
NM_001190791 /// NM_020933 /// NR_102435 /// XM_006722807 /// XR_430146	ZNF317	1.56179	0.163149
NR_026777	ZNF37BP	1.56143	0.2498
NM_001243077 /// NM_001243078 /// NM_006139 /// XM_006712862	CD28	1.56121	0.469028
NM_001080383 /// NM_005497 /// XM_005256920 /// XM_005256921	GJC1	1.56115	0.188845
NM_001001994 /// NM_001001995 /// NM_001001996 /// NM_005278 /// XM_005274489 /// XM_005274490	GPM6B	1.56081	0.479046
NM_001105541 /// NM_005382	NEFM	1.56071	0.499208
NM_001085399 /// NM_001085400 /// XR_427509	RELL1	1.56037	0.553608
XR_245493 /// XR_248506 /// XR_253822 /// XR_430806	LOC284240	1.56008	0.53406
	C15orf49	1.56007	0.383664
	AK055458	1.55981	0.589517
NM_004359 /// XM_005259690 /// XM_006722952	CDC34	1.55967	0.544184
NM_001258333 /// NM_001258334 /// NM_002108 /// XM_005268821	HAL	1.55953	0.629663
NM_000321	RB1	1.55914	0.566508
NM_002246 /// XM_005264293	KCNK3	1.55903	0.455113
NR_046218	NEGR1-IT1	1.55856	0.690003
NR_033557	LOC100422737	1.5577	0.504882
NM_001002758 /// NM_004676 /// XM_003120335	LOC100509646 /// PRY /// PRY2	1.55757	0.389343
XR_244763 /// XR_244764 /// XR_249706 /// XR_249707 /// XR_251703 /// XR_251704 /// XR_425814 /// XR_427641 /// XR_431812	LOC101928551	1.55749	0.477537
NM_144709 /// XM_006711952	PUS10	1.55691	0.490757
NR_120653 /// XR_242749 /// XR_247469 /// XR_252721	LOC101929279	1.5567	0.461881
NM_015898 /// XM_005259570 /// XM_005259571 /// XM_005259572	ZBTB7A	1.55582	0.403767
NM_001256876 /// NM_001256877 /// NM_015158 /// NM_153186 /// XM_005251410 /// XM_005251411 /// XM_005251413 /// XM_005251414 /// XM_005251415 /// XM_005251416 /// XM_005251417 /// XM_005251418 /// XM_005251419 /// XM_006716743 /// XM_006716744 /// XM_006716745 /// XM_006716746 /// XM_006716747 /// XM_006716748	KANK1	1.5554	0.301889
NM_001100588 /// NM_018835	RC3H2	1.5554	0.213296
NM_020320 /// XM_005248735 /// XM_005248736 /// XM_005248737 /// XR_241848	RARS2	1.55539	0.561867
NM_032785 /// XM_006710986	AGBL4	1.55533	0.47608
NM_001005526 /// NM_012433 /// XM_005246428 /// XR_241300 /// XR_241301 /// XR_241302	SF3B1	1.55505	0.20065
NM_001040113 /// NM_001040114 /// NM_002474 /// NM_022844	MYH11	1.55493	0.487518
NM_001195291 /// NM_001271822 /// NM_001271823 /// NM_001271824 /// NM_001271825 /// NM_004568 /// XM_005249181 /// XM_005249183 /// XM_006715112 /// XM_006715113	SERPINB6	1.55478	0.716259
NM_001270420 /// NM_001270421 /// NM_032545	CFC1	1.55392	0.421622
NM_001286579 /// NM_001286580 /// NM_173562 /// NR_104480 /// NR_104481 /// XM_005248940 /// XM_006715023 /// XM_006715024	KCTD20	1.55341	0.152465
NM_001098517 /// NM_014333 /// XM_005271491 /// XM_005271492 /// XM_005271493 /// XM_005271494	CADM1	1.55304	0.646961
NM_001195192 /// NM_152347	EFCAB13	1.55273	0.342079
NM_014337 /// NM_148175 /// NM_148176 /// XM_005261447 /// XM_005261448 /// XM_006724197 /// XM_006724198	PPIL2	1.55221	0.390432
	RP11-742B18.1	1.55201	0.506818
NM_153711	FAM26E	1.55179	0.355831
NM_017643 /// XM_005257467 /// XM_005257468 /// XM_005257469 /// XM_005257470 /// XM_006721961 /// XM_006721962	MBTD1	1.55177	0.120962
NM_007365	PADI2	1.55144	0.666932
NM_001130048 /// NM_001130049 /// NM_001130050 /// NM_015296 /// XM_005254034 /// XM_005254035 /// XM_005254036 /// XM_006719922 /// XM_006719923 /// XM_006719924 /// XM_006719925 /// XM_006719926 /// XM_006719927 /// XM_006719928 /// XM_006719929 /// XM_006719930 /// XM_006719931 /// XM_006719932 /// XM_006719933 /// XM_006719934 /// XM_006719935 /// XM_006719936 /// XM_006719937 /// XM_00671993…	DOCK9	1.55132	0.231868
NM_001164104 /// NM_001164105 /// NM_001164106 /// NM_018995 /// XM_005261923 /// XM_005261924 /// XM_006724418 /// XR_430479	MOV10L1	1.5513	0.525854
NM_000083 /// NR_046453	CLCN1	1.55102	0.34514
NM_001620 /// NM_024060 /// XM_005274240 /// XM_005274241 /// XM_005274242 /// XM_005274243 /// XM_005274244 /// XM_005274245 /// XM_005274246 /// XM_006718686 /// XM_006718687 /// XM_006718688	AHNAK	1.55096	0.503675
NM_199351 /// XM_005245145 /// XM_006711308 /// XM_006711309 /// XM_006711310 /// XM_006711311 /// XM_006711312 /// XM_006711313 /// XM_006711314 /// XR_426773	ILDR2	1.55038	0.534344
NM_005451 /// NM_203352 /// NM_203353 /// NM_213636 /// NR_103804 /// XM_006714937 /// XM_006714938 /// XM_006714939 /// XM_006714940 /// XM_006714941	PDLIM7	1.55027	0.465409
NM_000963	PTGS2	1.54997	0.596833
NM_001001433 /// NM_001001434 /// NM_001134772 /// NM_001134773 /// NM_001204868 /// NM_003763 /// NR_037941 /// NR_037942 /// NR_037943	STX16	1.5496	0.206053
	RP11-445H22.4	1.54903	0.284178
XR_247104 /// XR_248733 /// XR_250995	LOC101927787	1.54888	0.548526
NM_139025 /// NM_139026 /// NM_139027 /// NM_139028 /// NR_024514	ADAMTS13	1.54842	0.289463
NR_024279	FLJ37453	1.5476	0.600595
NM_001080537	SNTN	1.54758	0.4297
NM_001098632 /// NM_001098633 /// NM_001278159 /// NM_001278160 /// NM_032375	AKT1S1	1.54739	0.439178
XR_078238 /// XR_078876	LOC729866	1.54682	0.579671
NM_001009554 /// NM_021647 /// XM_005263366 /// XM_005263368 /// XM_005263369 /// XM_005263370 /// XM_005263371 /// XM_006714423 /// XM_006714424 /// XM_006714425 /// XM_006714426 /// XM_006714427 /// XM_006714428 /// XR_244749 /// XR_249692 /// XR_251689	LOC101928198 /// MFAP3L	1.54599	0.540551
	BC032026 /// RP11-526I2.1	1.54551	0.41208
NM_152315 /// XM_006718765	NXPE1	1.54529	0.624109
NM_001127660 /// NM_014874 /// XM_005263543 /// XM_005263545 /// XM_005263547 /// XM_005263548	MFN2	1.5452	0.167117
NM_001172105 /// NM_017577 /// XM_005247546 /// XM_005247547	GRAMD1C	1.54497	0.481944
NM_006274	CCL19	1.54458	0.465134
NM_001271594 /// NM_144665	SESN3	1.54436	0.559481
NM_001082972 /// NM_001082973 /// NM_001204101 /// NM_001204102 /// NM_018272 /// XM_005253406 /// XM_005253407 /// XM_005253408 /// XM_005253409 /// XM_005253410 /// XM_005253411 /// XM_006719100 /// XM_006719101 /// XM_006719102	CASC1	1.54312	0.611258
NR_002601	FMO6P	1.54247	0.449232
NR_040535	LOC100506472	1.54244	0.540405
NM_001290230 /// NM_001798 /// NM_052827	CDK2	1.54219	0.124393
NM_001256167 /// NM_001256168 /// NM_175888 /// XM_005265011 /// XM_005265012 /// XM_005265013	ZNF620	1.54191	0.581631
NM_001012644 /// NM_080611 /// NM_177991 /// XR_425238 /// XR_430334	C20orf57 /// DUSP15	1.54179	0.532275
NM_001045	SLC6A4	1.54173	0.289463
XM_003846757 /// XM_003846758 /// XM_005276096 /// XM_006710077 /// XM_006710078 /// XM_006710079 /// XM_006710080 /// XM_006710081 /// XM_006711101 /// XM_006726347	LOC100996724	1.54168	0.457908
XR_427586 /// XR_427587 /// XR_427588 /// XR_431757 /// XR_431758	LOC101926918	1.5414	0.461297
	RP11-416N2.4	1.54058	0.567405
XR_425089 /// XR_426903 /// XR_431347	LOC102723886	1.54034	0.398113
NM_000388 /// NM_001178065 /// XM_005247836 /// XM_005247837 /// XM_006713789 /// XM_006713790	CASR	1.54023	0.565231
NM_001204298 /// NM_152437	ZNF664	1.54011	0.31221
NM_001136214 /// NM_001271197 /// NM_173619 /// NM_182619 /// XM_005255906 /// XM_005255908 /// XM_005255932 /// XM_005255933 /// XM_005255934 /// XM_005255936 /// XM_006721179	CLEC18A /// CLEC18C	1.53904	0.606446
NM_001191 /// NM_138578 /// XM_005260481 /// XM_005260482 /// XM_005260483 /// XM_005260484 /// XM_005260485 /// XM_005260486 /// XM_005260487 /// XM_006723843 /// XM_006723844 /// XM_006723845	BCL2L1	1.53845	0.126343
NM_001145853 /// NM_006005	WFS1	1.5383	0.308046
NM_001289007 /// NM_001289008 /// NM_153354 /// NR_110266 /// XM_006714553 /// XM_006714554 /// XM_006714555 /// XM_006714556 /// XM_006714557	TMEM161B	1.53801	0.541275
NM_000409 /// XM_006715073	GUCA1A	1.53781	0.609375
NM_017644 /// XM_005247552 /// XM_005247553 /// XM_005247554 /// XM_005247555 /// XM_005247556 /// XM_006713674 /// XR_241499	KLHL24	1.53778	0.417461
NM_001025778 /// NM_016440 /// XM_005258971 /// XM_005258972 /// XM_005258974 /// XM_006723237 /// XM_006723238 /// XR_243939	VRK3	1.53675	0.525712
NM_001199784 /// NM_015685 /// NM_080489 /// NR_037661	FKBP1A-SDCBP2 /// SDCBP2	1.53631	0.401109
NM_003906 /// XM_005261203 /// XM_005261204 /// XM_005261205 /// XM_005261206 /// XM_006724064 /// XM_006724065	MCM3AP	1.53575	0.254772
NM_133459 /// XM_005266648 /// XM_005266649 /// XM_006722393	CCBE1	1.5357	0.552599
NR_002819	MALAT1	1.53554	0.443937
NR_109959	LOC101927843	1.53516	0.712645
NM_001201404 /// NM_006990	WASF2	1.53439	0.236642
NM_001178005 /// NM_017614	BHMT2	1.53435	0.506818
NM_001204827 /// NM_022098	XPNPEP3	1.53425	0.434865
NM_000901 /// NM_001166104 /// XM_005263014 /// XM_006714222	NR3C2	1.53391	0.656461
NR_033998	LOC729970	1.53382	0.602791
XR_108909 /// XR_113137 /// XR_171724	LOC286178	1.53378	0.412472
NM_005207	CRKL	1.53308	0.103361
NM_000928	PLA2G1B	1.53281	0.571194
	RP11-692P14.1	1.53267	0.659449
NM_018980	TAS2R5	1.53266	0.698726
NM_003637 /// XM_005277432 /// XM_005277433 /// XM_005277434 /// XM_005277435 /// XM_005277436 /// XM_006711596 /// XR_254331	ITGA10	1.53231	0.659768
NM_000718 /// NM_001243812	CACNA1B	1.53223	0.586186
NM_002848 /// NM_030667 /// NM_030668 /// NM_030669 /// NM_030670 /// NM_030671	PTPRO	1.53202	0.623639
NM_001278585 /// NM_001278586 /// NM_006587	CORIN	1.53175	0.674361
NM_001006607 /// NM_018001 /// NR_002940 /// XR_430756 /// XR_430757 /// XR_430758 /// XR_430759 /// XR_430760 /// XR_430761 /// XR_430762 /// XR_430763 /// XR_430764 /// XR_430765 /// XR_430766 /// XR_430767 /// XR_430768 /// XR_430769 /// XR_430770 /// XR_430771 /// XR_430772 /// XR_430773 /// XR_430774 /// XR_430775	LRRC37A2 /// LRRC37A4P	1.53152	0.376165
	ND6	1.53081	0.120962
NM_079420 /// NM_079422	MYL1	1.53053	0.33555
NM_022072	NSUN3	1.53024	0.705724
NM_001025081 /// NM_001025090 /// NM_001025092 /// NM_001025094 /// NM_001025098 /// NM_001025100 /// NM_001025101 /// NM_002385 /// XM_005266699 /// XR_245459 /// XR_245460 /// XR_245461 /// XR_430073 /// XR_430074	MBP	1.53002	0.619648
NM_002988	CCL18	1.52998	0.633816
NR_037423 /// NR_103553 /// NR_103554	LIFR-AS1 /// MIR3650	1.52995	0.568473
NM_001080508 /// XM_006715602	TBX18	1.52975	0.716854
NM_001077628 /// NM_001243771 /// NM_001243772 /// NM_016022 /// NR_045033 /// NR_045034 /// NR_045035 /// XM_006711362	APH1A	1.52881	0.180114
NR_039974	VWA8-AS1	1.52754	0.493836
NM_001190411 /// NM_001190412 /// NM_001190413 /// NM_006987 /// XM_006721363 /// XM_006725251	RPH3AL	1.52716	0.463383
NM_152765	C8orf46	1.52692	0.594
NM_018027 /// XM_005252489 /// XM_005252490 /// XM_005252494 /// XM_005252495 /// XM_006717457 /// XM_006717458 /// XM_006717459 /// XM_006717460 /// XM_006717461 /// XM_006717462 /// XM_006717463 /// XM_006717464	FRMD4A	1.52682	0.641243
NM_001130963 /// NM_015257 /// XM_006719298	TMEM194A	1.52669	0.163515
NM_003747 /// XM_006716263	TNKS	1.52656	0.649778
NM_001040181 /// NM_001040182 /// NM_001040183 /// NM_001040184 /// NM_001040199 /// NM_001040200 /// NM_019895	CLDND1	1.52634	0.624367
NM_001174044 /// NM_001174045 /// NM_001174046 /// NM_003117 /// NM_153189	SPAM1	1.52612	0.361991
NM_001031692 /// NM_005824 /// XM_005250108	LRRC17	1.52586	0.604566
NM_033445	HIST3H2A	1.52573	0.498572
NM_001145775 /// NM_001145776 /// NM_001145777 /// NM_004117	FKBP5	1.5256	0.183292
	AP001171.1	1.52526	0.476305
NM_016006	ABHD5	1.52464	0.51187
NR_110938 /// XR_243486 /// XR_248236 /// XR_253581	LOC101928446	1.52442	0.53106
NM_001077196 /// NM_001077197 /// NM_001077358 /// NM_016953	PDE11A	1.52339	0.630288
NM_003828 /// NM_176789 /// XM_005274765 /// XM_005274766 /// XM_005274767 /// XM_005274768 /// XM_006724854 /// XM_006724855 /// XM_006724856 /// XR_247319 /// XR_430557	MTMR1	1.52332	0.20065
NM_001195296 /// NM_001195297 /// NM_138731 /// XM_005267352 /// XM_005267353 /// XM_006720045	MIPOL1	1.52313	0.792651
XR_426345 /// XR_428392 /// XR_432337	LOC100506538	1.52243	0.726946
NM_001007097 /// NM_001018064 /// NM_001018065 /// NM_001018066 /// NM_001291937 /// NM_006180 /// XM_005252001 /// XM_005252003 /// XM_005252004 /// XM_005252006 /// XM_005252007 /// XM_006717120	NTRK2	1.52242	0.235119
NM_001048212 /// NM_001145815 /// NM_015944	AMDHD2 /// CEMP1	1.52241	0.54502
NM_014681 /// NM_194428 /// XM_005259443 /// XR_243974	DHX34	1.52224	0.153391
	KIAA1654	1.52158	0.614176
NR_122079 /// NR_122080 /// XR_244602 /// XR_249579 /// XR_251564 /// XR_425723 /// XR_427510 /// XR_431709	LOC439933	1.5212	0.496809
NM_003672 /// NM_033312 /// NM_033313 /// XM_005271294 /// XM_005271296	CDC14A	1.52086	0.625661
NM_001099220 /// XM_005250037 /// XM_006716085 /// XR_242186	ZNF862	1.52073	0.601775
NM_001135823 /// NM_005086	SSPN	1.52047	0.648938
NM_001113561 /// NM_178532 /// XM_006714589 /// XM_006714590 /// XM_006714591	RNF180	1.52036	0.68625
NM_001287395 /// XM_006712484	MROH2A	1.52002	0.769765
NM_001017372 /// NM_014031 /// XM_005271967 /// XM_005271968 /// XM_005271969 /// XM_005271970 /// XM_005271971	SLC27A6	1.51955	0.525854
NM_006336 /// XM_005251645 /// XM_005251646	ZER1	1.51855	0.47814
	RP11-489E7.4	1.51616	0.712439
NR_024100	LINC00323	1.51564	0.583194
NM_002003 /// XM_005263399	FCN1	1.51525	0.375095
NM_005467 /// XM_005273701 /// XM_005273702 /// XM_006718757	NAALAD2	1.51479	0.716259
NM_014423 /// XM_005271963 /// XM_005271964 /// XM_006714587	AFF4	1.51441	0.218233
NM_021230 /// NM_170606 /// NM_182481 /// NM_182482 /// NM_182484 /// XM_005250025 /// XM_005250026 /// XM_005250027 /// XM_005250028 /// XM_005250031 /// XM_006716077 /// XM_006716078 /// XM_006716079 /// XR_428183	BAGE2 /// BAGE3 /// BAGE5 /// KMT2C	1.51428	0.34514
NM_030764 /// NM_138738 /// XM_005245486 /// XM_006711531 /// XM_006711532 /// XM_006711533 /// XM_006711534 /// XM_006711535 /// XM_006711536	FCRL2	1.51413	0.596248
	PRKAR1AP /// PRKAR1AP	1.51404	0.627037
NM_025145 /// XM_005270171 /// XM_005270172 /// XM_005270173 /// XM_005270174 /// XM_005270175 /// XM_005270176	WDR96	1.51197	0.698011
NM_006260	DNAJC3	1.51184	0.14553
NM_001017368 /// NM_057178 /// NR_037713	RFFL	1.51182	0.417208
	RP11-330O11.3	1.51172	0.528491
NM_138482 /// NR_024606	LBX2-AS1	1.5116	0.51187
NM_025015 /// XM_005269672 /// XM_005269673 /// XM_006717746 /// XM_006717747	HSPA12A	1.51151	0.56631
NM_001001331 /// NM_001683 /// XM_005265179 /// XM_006713175 /// XM_006713176 /// XM_006713177 /// XM_006713178 /// XM_006713179 /// XM_006713180 /// XM_006713181 /// XM_006713182	ATP2B2	1.51139	0.120962
NM_016347	NAT8B	1.51128	0.491936
NM_012162 /// NM_024555	FBXL6	1.51123	0.538674
NR_106986 /// NR_110497	MIR7515 /// MIR7515HG	1.51094	0.625011
NR_120444 /// XR_246506 /// XR_246507 /// XR_247759 /// XR_247760 /// XR_253002 /// XR_253003	LOC646522	1.51069	0.506818
NM_001037813 /// XM_005258859 /// XM_006723187	ZNF284	1.51041	0.617218
NM_000582 /// NM_001040058 /// NM_001040060 /// NM_001251829 /// NM_001251830	SPP1	1.50994	0.540562
NM_018027 /// XM_005252489 /// XM_005252490 /// XM_005252494 /// XM_005252495 /// XM_006717457 /// XM_006717458 /// XM_006717459 /// XM_006717460 /// XM_006717461 /// XM_006717462 /// XM_006717463 /// XM_006717464	FRMD4A	1.50979	0.557904
NM_000957 /// NM_001126044 /// NM_198712 /// NM_198713 /// NM_198714 /// NM_198715 /// NM_198716 /// NM_198717 /// NM_198718 /// NM_198719 /// NM_198720 /// NR_028292 /// NR_028293 /// NR_028294	PTGER3	1.50964	0.627676
NM_173681 /// NR_073169	ATG9B	1.50931	0.565231
NM_014624	S100A6	1.50919	0.508042
NM_139159 /// XM_005259673 /// XM_005259674 /// XR_430158	DPP9	1.50852	0.289463
XR_241691 /// XR_251558	LOC101929143	1.50845	0.498572
NM_000552	VWF	1.50828	0.432887
NM_001271751 /// NM_005795 /// XM_005246231 /// XM_005246232 /// XM_005246234	CALCRL	1.50599	0.625335
NM_173610 /// NR_026949	LINC00277	1.50583	0.433312
NR_102401	DNAH17-AS1	1.50525	0.574876
NM_003870 /// XM_005254984	IQGAP1	1.50521	0.167117
NR_110196 /// NR_110197 /// NR_110198	LOC100506457	1.50503	0.603595
NR_034114	LOC100288123	1.50468	0.616555
NM_014314	DDX58	1.50438	0.534547
XR_078224 /// XR_078891	LOC100128922	1.50425	0.265217
NM_001024959 /// NM_001024960 /// NM_001198780 /// NM_005718	ARPC4	1.50347	0.179416
NR_038264	ADAMTS9-AS2	1.50329	0.210312
NM_014035 /// XM_005271972 /// XM_006714592 /// XM_006714593	SNX24	1.50201	0.695749
NM_018382	FLJ11292	1.50096	0.705018
NM_006763	BTG2	1.50047	0.325343
NM_006703	NUDT3	1.5003	0.187302
NM_022916	VPS33A	1.50023	0.592176
NM_001134649 /// NM_001134650 /// NM_001134651 /// NM_001282886 /// NM_173359	EIF4E3	1.49943	0.669999
NM_001024959 /// NM_001024960 /// NM_001198780 /// NM_001198793 /// NM_005718	ARPC4 /// ARPC4-TTLL3	1.49934	0.103361
NM_005061	RPL3L	1.4985	0.524986
NM_000823 /// NM_001009824	GHRHR	1.49837	0.572295
NM_001134848	CCDC152	1.49718	0.705835
NM_015072	TTLL5	1.4966	0.722749
NM_001077665 /// XM_005269836 /// XM_005269840 /// XM_005269841 /// XM_006717853 /// XM_006717854 /// XM_006717855 /// XM_006717856 /// XM_006717857 /// XM_006717858 /// XM_006717859	AGAP6	1.4964	0.255457
NM_001143981 /// NM_001143982 /// NM_001143983 /// NM_145234 /// XM_005262221 /// XM_005262222 /// XM_005262223 /// XM_005262224	CHRDL1	1.49639	0.697627
NM_001102608 /// XM_005247121	COL6A6	1.49635	0.578648
NM_012279 /// XM_005265860 /// XM_005265862 /// XM_005265864 /// XM_005265865 /// XM_006714837 /// XR_245272 /// XR_427802	ZNF346	1.49594	0.490757
NM_017644 /// XM_005247552 /// XM_005247553 /// XM_005247554 /// XM_005247555 /// XM_005247556 /// XM_006713674 /// XR_241499	KLHL24	1.4958	0.120962
	AF131215.4	1.49482	0.339439
NM_017759	INO80D	1.49465	0.280838
NM_006540 /// XM_005251128 /// XM_005251129 /// XM_005251130 /// XM_005251131 /// XM_005251132 /// XM_005251133	NCOA2	1.49419	0.430252
NM_001173977 /// NM_017640 /// XM_005249218 /// XM_006715136 /// XM_006715137 /// XM_006715138 /// XM_006715139 /// XM_006715140	LRRC16A	1.49394	0.519572
NM_153035	TCEANC2	1.49378	0.615663
NM_020448 /// XM_005245947 /// XM_005245948 /// XM_006710780	NIPAL3	1.49307	0.375203
NM_030895	ZNF696	1.49267	0.318824
NM_001220473 /// NM_001220474 /// NM_001220475 /// NM_001220476 /// NM_001220477 /// NM_001220478 /// NM_001220479 /// NM_001220480 /// NM_001282536 /// NM_003625 /// XM_006719655 /// XM_006719656 /// XM_006719657 /// XM_006719658 /// XM_006719659 /// XM_006719660 /// XM_006719661 /// XM_006719662 /// XM_006719663 /// XM_006719664 /// XM_006719665 /// XM_006719666 /// XM_006719667 /// XM_00671966…	PPFIA2	1.49261	0.680855
NM_001251825 /// NM_003109 /// NM_138473 /// XM_006719570 /// XM_006719571	SP1	1.4925	0.170753
NM_000109 /// NM_004006 /// NM_004007 /// NM_004009 /// NM_004010 /// NM_004011 /// NM_004012 /// NM_004013 /// NM_004014 /// NM_004015 /// NM_004016 /// NM_004017 /// NM_004018 /// NM_004019 /// NM_004020 /// NM_004021 /// NM_004022 /// NM_004023 /// XM_006724468 /// XM_006724469 /// XM_006724470 /// XM_006724471 /// XM_006724472 /// XM_006724473 /// XM_006724474 /// XM_006724475 /// XM_00672447…	DMD	1.4924	0.657783
NM_015253 /// NR_040000 /// XM_005256572 /// XM_005256573	LOC339166 /// WSCD1	1.49215	0.634939
NM_147196 /// XM_006713097 /// XM_006713098	TMIE	1.49129	0.579681
NM_001284266 /// NM_001284267 /// NM_001284268 /// NM_001284269 /// NM_145231	EFCAB11	1.49108	0.674913
NM_001164730 /// NM_001164731 /// NM_001164732 /// NM_022912 /// XM_005264502 /// XM_005264503 /// XM_005264504 /// XM_005264505 /// XM_006712078	REEP1	1.49083	0.605984
	OR7E19P	1.49027	0.599642
NM_031437 /// NM_182663 /// NM_182664 /// NM_182665	RASSF5	1.49011	0.612138
NM_001143757 /// NM_001143758 /// NM_001143759 /// NM_030626 /// NR_026559 /// XM_006717983 /// XM_006717984 /// XM_006717985 /// XM_006717986 /// XR_428717 /// XR_428718 /// XR_428719	LRRC27	1.48901	0.696649
NM_001030	RPS27	1.4889	0.414872
NM_022731 /// XM_005245453	NUCKS1	1.48754	0.281789
NM_015205 /// NM_032189 /// XM_005268299 /// XM_005268300 /// XM_005268301 /// XM_005268303 /// XM_005268305 /// XM_005268306 /// XM_006719965	ATP11A	1.48731	0.548686
NM_144575	CAPN13	1.48607	0.347938
NM_001199280 /// NM_005329 /// NM_138612 /// XM_005255920 /// XM_005255921	HAS3	1.4859	0.651525
NM_018012	KIF26B	1.48586	0.563556
NM_013309 /// XM_005254656	SLC30A4	1.48577	0.666728
NM_001080472	FITM2	1.48568	0.608224
XM_001722399 /// XM_001725157	LOC100132005	1.48556	0.594563
NM_001037126 /// NM_021807 /// XM_005250523	EXOC4	1.48535	0.136782
	CTB-167B5.2	1.48521	0.730941
NM_020663 /// XM_006720214 /// XR_245708 /// XR_245709	RHOJ	1.48501	0.674901
NM_001280801 /// NM_018434 /// XM_006714890	RNF130	1.48425	0.390642
NM_012232 /// XM_005257242	PTRF	1.48386	0.454197
NM_000351 /// XM_005274511 /// XM_006724488	STS	1.48351	0.28161
NM_001172173 /// NM_024969 /// XM_005246865	CSRNP3	1.48337	0.311314
NR_033976	LOC401134	1.48335	0.469951
NM_207428	LINC00610	1.48334	0.441913
NM_001270622 /// NM_001270623 /// NM_004731 /// NR_073055 /// NR_073056 /// XM_005269231 /// XM_006719693	SLC16A7	1.48257	0.14553
NM_004598	SPOCK1	1.48184	0.443937
NM_001256552 /// NM_024608 /// NR_030360 /// NR_046311 /// XM_005254659 /// XM_006720677 /// XM_006720678 /// XM_006720679 /// XM_006720680 /// XM_006720681 /// XM_006720682 /// XR_243127 /// XR_429471 /// XR_429472	MIR631 /// NEIL1	1.48156	0.345191
NM_178039 /// NM_178040 /// NR_027946 /// NR_027948 /// NR_027949	ERC1	1.48064	0.103361
NM_153236	GIMAP7	1.48021	0.536559
NM_007271 /// XM_005248839 /// XM_006714988 /// XM_006714989 /// XM_006714990	STK38	1.47992	0.289463
	RP4-621B10.8	1.47983	0.586989
NM_001098811 /// NM_001098812 /// NM_001098813 /// NM_015146 /// XM_005271927 /// XM_005271928 /// XM_005271929 /// XM_005271930 /// XM_005271931	SEPT8	1.47875	0.657228
NM_002053 /// XM_006710573	GBP1	1.47794	0.612585
NM_020040	TUBB7P	1.47713	0.607074
NM_022068 /// NM_173817	PIEZO2	1.47678	0.636543
NM_001284263 /// NM_001284264 /// NM_001284265 /// NM_173510	CCDC117	1.47677	0.187967
NM_005433 /// XM_005258139	YES1	1.47672	0.705592
NM_003520	HIST1H2BN	1.47566	0.560617
NM_001015886 /// NM_003483 /// NM_003484 /// XM_005269164 /// XM_006719620 /// XR_245958	HMGA2	1.47555	0.246564
NM_001040006 /// NM_006706 /// XM_005268365 /// XM_005268366 /// XM_005268367 /// XM_006714754 /// XR_245850	TCERG1	1.47538	0.560717
NM_000184 /// NM_000559	HBG1 /// HBG2	1.47524	0.570977
NM_001242480 /// XM_005272918	LOC389831	1.47523	0.48899
NM_001035230 /// NM_001243763 /// NM_001243764 /// NM_001243765 /// NM_014857 /// XM_005245680 /// XM_005245681 /// XM_006711692 /// XM_006711693	RABGAP1L	1.47499	0.116356
NM_001873	CPE	1.47434	0.628563
NM_001197026 /// NM_001197027 /// NM_032639 /// XM_005249897 /// XM_005249898	PLEKHA8	1.4743	0.674913
NM_001114937 /// NM_002351	SH2D1A	1.47302	0.51566
	AC010145.4	1.47296	0.401123
NR_026832	LINC01105	1.47282	0.584786
NM_018295	TMEM140	1.47272	0.655714
NM_001370 /// NM_173645 /// XM_006711956	DNAH6	1.47226	0.573507
NM_152696 /// NM_181358 /// NM_198268 /// NM_198269 /// XM_005270609 /// XM_005270610 /// XM_005270611 /// XM_005270612 /// XM_005270613 /// XM_006710443	HIPK1	1.4722	0.120934
NM_001143760 /// NM_001143761 /// NM_001143762 /// NM_001970 /// XM_005256509	EIF5A	1.47192	0.103361
NM_001012750 /// NM_001012751 /// NM_001012752 /// NM_001178116 /// NM_001178119 /// NM_001178120 /// NM_001178121 /// NM_001178122 /// NM_001178123 /// NM_001178124 /// NM_001178125 /// NM_005470 /// XM_005252332 /// XM_005252333 /// XM_006717359 /// XM_006717360 /// XM_006717361	ABI1	1.4719	0.527102
NM_001164737 /// NM_001164738 /// NM_001742	CALCR	1.47184	0.53203
NM_033395 /// XM_005274366 /// XM_005274367 /// XM_005274368 /// XM_006718930 /// XM_006718931 /// XM_006718932	KIAA1731	1.47066	0.346988
NM_001042402 /// NM_014435 /// XM_005262920 /// XM_005262921 /// XM_005262923 /// XM_005262924 /// XM_005262925 /// XM_006714178 /// XM_006714179 /// XM_006714180 /// XM_006714181 /// XR_427542	NAAA	1.47056	0.530648
NM_021629 /// XM_005247692 /// XM_006713721	GNB4	1.46992	0.120962
NM_139318 /// NM_172375 /// NM_172376	KCNH5	1.46917	0.560617
NM_002261 /// NM_007333	KLRC3	1.46896	0.543775
NM_012397 /// XM_005266705 /// XM_005266707	SERPINB13	1.46879	0.593164
NM_152349	KRT222	1.46863	0.688089
NM_001127173 /// NM_021189	CADM3	1.46852	0.580542
NM_001202464 /// NM_001202465 /// NM_001202466 /// NM_001202467 /// NM_001202468 /// NM_006624 /// NM_212479 /// XM_005252359 /// XM_005252360 /// XM_005252361 /// XM_005252362 /// XM_005252363 /// XM_006717376	ZMYND11	1.46803	0.550299
NM_004194 /// NM_016351 /// NM_021721 /// NM_021722 /// NM_021723 /// XM_005250445 /// XM_006716028 /// XM_006716029	ADAM22	1.46792	0.591772
NM_001009813 /// NM_020160 /// XM_005259086	MEIS3	1.46771	0.388652
NM_032548 /// NM_172027 /// NM_172028 /// NR_033429 /// XM_006713768 /// XM_006713769 /// XM_006713770 /// XM_006713771 /// XM_006713772	ABTB1	1.46768	0.433703
	RP11-354I10.1	1.4676	0.525689
NM_005996 /// NM_016569	TBX3	1.46714	0.631534
NM_001034061 /// NM_018941 /// XM_005266021 /// XM_005266022 /// XM_005266023 /// XM_005266024 /// XM_005266025 /// XM_005266026 /// XM_005266027 /// XM_005266028 /// XM_006725753 /// XM_006725754 /// XM_006725755 /// XM_006725756 /// XM_006725757 /// XM_006725758 /// XM_006725759	CLN8	1.46685	0.608345
	RP11-715J22.6	1.46671	0.449374
NM_024490 /// XM_005268261 /// XM_006720619	ATP10A	1.46585	0.524555
NM_152576 /// XR_108934 /// XR_113198 /// XR_171767	MGC24103	1.46562	0.580603
NR_038400	LINC00308	1.46556	0.586608
NM_152475 /// XM_006723029	ZNF417	1.46553	0.659439
NM_000408 /// NM_001083112 /// XM_005246469 /// XM_005246470	GPD2	1.46538	0.656461
NM_001113546 /// NM_001113547 /// NM_001243775 /// NM_016357	LIMA1	1.46524	0.659439
NM_001184879 /// NM_001184881 /// NM_001184882 /// NM_003874 /// XR_241101	CD84	1.46512	0.449352
NM_001038702 /// NM_020240	CDC42SE2	1.46501	0.152206
NM_001278469 /// NM_001278470 /// NM_001278471 /// NM_001278472 /// NM_015026 /// XM_005268731 /// XM_005268732 /// XM_005268734 /// XM_005268735 /// XM_005268736 /// XR_429085	MON2	1.46435	0.685806
NM_001195573 /// NM_001271282 /// NM_001291628 /// NM_030621 /// NM_177438	DICER1	1.46418	0.202183
NM_001244638 /// NM_032199	ARID5B	1.46397	0.365797
NM_001102371 /// NM_024955 /// XM_006724320	FOXRED2	1.46394	0.525661
NM_152745	NXPH1	1.46361	0.567694
NM_014727 /// XM_006723513 /// XM_006723514 /// XM_006723515	KMT2B /// KMT2B	1.46313	0.715686
NM_001173408 /// NM_001173431 /// NM_015311 /// XM_005246421 /// XM_005246423 /// XM_005246424 /// XM_005246425 /// XM_005246427 /// XM_006712386 /// XM_006712387	OBSL1	1.46255	0.531977
NM_001122833 /// NM_001260504 /// NM_001260505 /// NM_031414 /// NM_032944 /// NR_048542 /// XM_005249811 /// XM_006715758	STK31	1.4623	0.496912
NM_207645 /// XM_005271544	C11orf87	1.46135	0.736922
NM_014971	EFR3B	1.46131	0.585785
NM_024769	CLMP	1.46125	0.670725
NM_001143905 /// NM_001194995 /// NM_152269 /// XM_005253630 /// XM_005253631	C12orf65	1.46105	0.374622
NM_001144981 /// NM_001144982 /// NM_001144983 /// NM_001144984 /// NM_001144985 /// NM_001144986 /// NM_001198908	CCDC169	1.46098	0.520252
NM_001135703 /// NM_013437	LRP12	1.4607	0.674913
NM_000515 /// NM_001317 /// NM_001318 /// NM_022559 /// NM_022560 /// NM_022561 /// NM_022562 /// NM_022579 /// NM_022580 /// NM_022581 /// NM_022640 /// NM_022641 /// XM_005257218 /// XM_005257219	CSH1 /// CSHL1 /// GH1	1.46035	0.555056
NM_001130031 /// NM_001130032 /// NM_017656 /// XM_005259941 /// XM_005259942 /// XM_005259944 /// XM_005259945 /// XM_005259947 /// XM_005259950 /// XM_005259951 /// XM_005259952 /// XM_006722774 /// XM_006722775 /// XM_006722776 /// XM_006722777 /// XM_006722778 /// XM_006722779	ZNF562	1.46034	0.536824
XR_245780 /// XR_248043 /// XR_253272	LOC101928123	1.46004	0.643117
NR_038912	LOC100505978	1.45999	0.34514
NM_004671 /// NM_173206 /// XM_005258377 /// XM_005258379 /// XM_005258381 /// XM_005258382 /// XM_005258383 /// XM_006722571 /// XM_006722572 /// XM_006722573	PIAS2	1.45989	0.742527
NM_005298	GPR25	1.45911	0.338001
NM_016218 /// XM_005248534 /// XM_005248536 /// XM_006714650 /// XM_006714651 /// XM_006714652 /// XR_241783 /// XR_241784 /// XR_427713 /// XR_427714	POLK	1.45885	0.655442
NM_001287532 /// NM_001287533 /// NM_001287534 /// NM_007139 /// NM_152626 /// XM_006715861	ZNF92	1.45871	0.297999
NM_001024843 /// NM_001162501 /// NM_015088	TNRC6B	1.45863	0.257078
NM_006252	PRKAA2	1.45845	0.745628
NM_000163 /// NM_001242399 /// NM_001242400 /// NM_001242401 /// NM_001242402 /// NM_001242403 /// NM_001242404 /// NM_001242405 /// NM_001242406 /// NM_001242460 /// NM_001242461 /// NM_001242462 /// XM_005248288	GHR	1.458	0.62188
NM_001039617 /// NM_144637 /// XM_005269277 /// XM_005269278 /// XM_005269279 /// XM_006713493 /// XM_006713494 /// XR_246038	ZDHHC19	1.45754	0.624604
NM_005969	NAP1L4	1.4574	0.422049
NR_027098 /// NR_027099 /// NR_027100	LINC00486	1.45676	0.584588
	CTC-471F3.6	1.45663	0.510949
NM_006609	MAP3K2	1.45632	0.286341
NM_001130159 /// NM_001130160 /// NM_001130161 /// NM_001130162 /// NM_152709 /// XM_006717693 /// XM_006717694	STOX1	1.45626	0.575485
NR_027436	LOC283788	1.45597	0.503649
NM_001105206 /// NM_001105207 /// NM_001105208 /// NM_001105209 /// NM_002290 /// XM_005266983 /// XM_005266984 /// XM_006715480 /// XM_006715481	LAMA4	1.45597	0.559481
NM_001278940 /// NM_015859 /// NM_201595	GTF2A1	1.45594	0.595585
NM_002840 /// NM_130440 /// XM_005271079 /// XM_005271080 /// XM_005271081 /// XM_005271082 /// XM_006710795 /// XM_006710796 /// XM_006710797 /// XM_006710798 /// XM_006710799 /// XM_006710800 /// XM_006710801	PTPRF	1.45588	0.527541
NM_153634 /// XR_245896	CPNE8	1.45558	0.591526
NM_152731 /// XM_005248889 /// XM_005248890	BEND6	1.45477	0.531458
NM_001169122 /// NM_001169123 /// NM_001169124 /// NM_001169125 /// NM_001170628 /// NM_002025	AFF2	1.45441	0.235549
NR_038969	PPP1R26-AS1	1.45421	0.347972
NM_001286606 /// NM_173584 /// XM_005252871 /// XM_005252872 /// XM_006718194 /// XM_006718195 /// XM_006718196 /// XM_006718197 /// XM_006718198 /// XM_006718199 /// XM_006718200 /// XM_006718201 /// XM_006718202 /// XM_006718203 /// XM_006718204 /// XM_006718205	EFCAB4A	1.45389	0.502372
NM_173462 /// XM_005268184 /// XM_005268185 /// XR_429333	PAPLN	1.45314	0.590106
NM_001284423 /// NM_001284424 /// NM_001284425 /// NM_001284426 /// NM_015460 /// NR_104316 /// XM_006713099	MYRIP	1.45279	0.70445
NM_173643 /// NR_045983	ZNF663P	1.4525	0.423991
NM_001172698 /// NM_001172699 /// NM_133263 /// XM_005268372	PPARGC1B	1.45221	0.565231
NM_001190709 /// NM_001854 /// NM_080629 /// NM_080630	COL11A1	1.45148	0.718483
NM_001244871 /// NM_001343 /// XR_241759 /// XR_249766 /// XR_251775	DAB2 /// LOC101926921	1.45097	0.503109
NM_001105566 /// NM_001105567 /// NM_001105568 /// NM_001243423 /// NM_022113 /// XM_005249289 /// XM_005249290 /// XM_005249291 /// XM_005249292 /// XM_005249293 /// XM_005249294 /// XM_006715166 /// XM_006715167	KIF13A	1.45008	0.703321
NM_001118887 /// NM_001118888 /// NM_001147	ANGPT2	1.44958	0.4043
XR_424100 /// XR_428665 /// XR_432534	LOC102723721	1.44945	0.398364
NM_001105529 /// NM_006095 /// XM_005248043 /// XM_006713989	ATP8A1	1.44935	0.379672
NR_034080	USP3-AS1	1.44922	0.726401
	RP11-443C10.1	1.44904	0.531373
NR_038940	SH3PXD2A-AS1	1.44896	0.548388
NM_001145336 /// NM_001145337 /// NM_001145339 /// NM_001145340 /// NM_001278462 /// NM_002392 /// NM_006878 /// NM_006879 /// NM_006880 /// NM_006881 /// NM_006882 /// NM_032739 /// XM_005268872 /// XM_006719399 /// XM_006719400	MDM2	1.4487	0.135912
NM_001009991 /// NM_001242384 /// NM_001242394 /// NM_001242395 /// XM_005267214 /// XM_005267215 /// XM_005267217 /// XM_005267218 /// XM_005267222 /// XM_006715605 /// XM_006715606 /// XM_006715607 /// XM_006715608 /// XM_006715609 /// XM_006715610 /// XM_006715611	SYTL3	1.44722	0.612585
NM_004528 /// XM_005245174	MGST3	1.44711	0.543775
NM_001293306 /// NM_001293307 /// NM_006514 /// XM_005265371	SCN10A	1.44704	0.541063
NM_000376 /// NM_001017535 /// NM_001017536 /// XM_006719587	VDR	1.44677	0.552261
NM_001286216 /// NM_019096 /// XM_006715124	GTPBP2	1.446	0.342748
NM_001206994 /// NM_001206995 /// NM_001206996 /// NM_020416 /// NM_181876 /// XM_005247977 /// XM_005247978 /// XM_005247979	PPP2R2C	1.44569	0.529017
NM_174921	SMIM14	1.44515	0.482651
	IGK /// IGKC	1.44513	0.394928
NM_001172411 /// NM_001172412 /// NM_138959 /// XM_006710935 /// XM_006710936	VANGL1	1.44507	0.66229
NM_006868	RAB31	1.44506	0.567819
NM_001005526 /// NM_012433 /// XM_005246428 /// XR_241300 /// XR_241301 /// XR_241302	SF3B1	1.44467	0.159625
NM_001003810 /// NM_002138 /// NM_031369 /// NM_031370	HNRNPD	1.44437	0.503109
NM_001199214 /// NM_007029 /// XM_005251142	STMN2	1.44432	0.651357
NM_001025356 /// NM_001142678 /// NM_001142679 /// NM_001142680 /// NM_001204803 /// XM_005268706 /// XM_005268707 /// XM_006719271	ANO6	1.44415	0.230716
NM_007172 /// NM_153645 /// XM_005261312 /// XM_005261313 /// XM_005261314 /// XM_006724103 /// XM_006724104	NUP50	1.44391	0.546967
NM_000462 /// NM_130838 /// NM_130839 /// XM_005268267 /// XM_005268268 /// XM_005268269 /// XM_005268270 /// XM_005268271 /// XM_006720673 /// XM_006720674 /// XM_006720675 /// XM_006720676	UBE3A	1.44274	0.445923
NM_001042572 /// NM_001271	CHD2	1.44241	0.14553
NM_001261419 /// NM_004633 /// NM_173343 /// NR_048564 /// XM_006712733 /// XM_006712734 /// XM_006712735 /// XM_006712736	IL1R2	1.44219	0.561394
NM_003264 /// XM_005263193 /// XM_005263194 /// XM_005263195 /// XM_005263196 /// XM_005263197	TLR2	1.44217	0.578903
NM_001206747 /// NM_001206748 /// NM_001233 /// NM_198212	CAV2	1.4421	0.68913
NM_006507	REG1B	1.442	0.638659
NM_018027 /// XM_005252489 /// XM_005252490 /// XM_005252494 /// XM_005252495 /// XM_006717457 /// XM_006717458 /// XM_006717459 /// XM_006717460 /// XM_006717461 /// XM_006717462 /// XM_006717463 /// XM_006717464	FRMD4A	1.44183	0.485998
NM_001142287 /// NM_006378 /// NM_182635 /// XM_005251654 /// XM_006716922 /// XM_006716923 /// XM_006716924 /// XM_006716925 /// XM_006716926 /// XM_006716927 /// XM_006716928 /// XM_006716929 /// XM_006716930 /// XM_006716931 /// XR_242561 /// XR_242562	SEMA4D	1.44174	0.576219
NM_001243286 /// NM_001243288 /// NM_015480 /// XM_005247321 /// XM_005247322 /// XR_427363	PVRL3	1.44163	0.66533
XR_246500 /// XR_247753 /// XR_252996	LOC101929538	1.44134	0.615021
NM_001002857 /// NM_001002858 /// NM_001136015 /// NM_004039	ANXA2	1.44098	0.705104
NM_032602	GJA10	1.44057	0.558655
NM_014614 /// XM_006711969	PSME4	1.44039	0.206053
NM_001105543 /// NM_020911 /// NM_181775 /// XM_005250686 /// XM_005250687 /// XM_006716171	PLXNA4	1.44007	0.660306
NM_014938 /// XM_006719290 /// XM_006719291 /// XM_006719292 /// XM_006719293 /// XM_006719294	MLXIP	1.44007	0.503575
NM_016249	MAGEC2	1.43993	0.476305
NM_001105528 /// NM_198995	CCDC178	1.43971	0.548523
NM_014005 /// NM_018898 /// NM_018899 /// NM_018900 /// NM_018901 /// NM_018902 /// NM_018903 /// NM_018904 /// NM_018905 /// NM_018906 /// NM_018907 /// NM_018908 /// NM_018909 /// NM_018910 /// NM_018911 /// NM_031410 /// NM_031411 /// NM_031495 /// NM_031496 /// NM_031497 /// NM_031500 /// NM_031501 /// NM_031848 /// NM_031849 /// NM_031852 /// NM_031856 /// NM_031857 /// NM_031859 /// NM_0318…	PCDHA1 /// PCDHA10 /// PCDHA11 /// PCDHA12 /// PCDHA13 /// PCDHA2 /// PCDHA3 /// PCDHA4 /// PCDHA5 /// PCDHA6 /// PCDHA7 /// PCDHA8 /// PCDHA9 /// PCDHAC1 /// PCDHAC2	1.43945	0.550977
NM_001033657 /// NR_122040 /// NR_122041 /// NR_122042 /// XR_244850 /// XR_249203 /// XR_251173	LOC151121	1.43932	0.688539
NM_017643 /// XM_005257467 /// XM_005257468 /// XM_005257469 /// XM_005257470 /// XM_006721961 /// XM_006721962	MBTD1	1.43922	0.27366
NM_001199264 /// NM_016276 /// NM_170693	SGK2	1.43895	0.754934
NR_003244	HAR1A	1.43895	0.471668
NM_001199989 /// NM_016084	RASD1	1.43892	0.220027
NR_104145	LOC100996590	1.43832	0.503507
NM_005708 /// XM_005254017 /// XM_006719911	GPC6	1.43831	0.502372
NM_000616 /// NM_001195014 /// NM_001195015 /// NM_001195016 /// NM_001195017 /// NR_036545	CD4	1.43821	0.581547
NM_001260486 /// NM_001260487 /// NM_001260488 /// NM_003445 /// NM_198089 /// XM_005259215	ZNF155	1.43814	0.434865
NM_001251962 /// NM_001251963 /// NM_015595 /// XM_005247324 /// XM_006724998	ARHGEF26	1.43806	0.609375
NM_001080517 /// NM_001292043 /// NM_018187 /// XM_005265299 /// XM_005265301 /// XM_005265303 /// XM_005265307 /// XM_006713235 /// XM_006713236 /// XM_006713237 /// XM_006713238 /// XM_006713239 /// XM_006713240 /// XM_006713241 /// XM_006713242 /// XM_006713243 /// XM_006713244 /// XM_006713245	SETD5	1.43772	0.179416
NM_001135590 /// NM_032679 /// NR_024181 /// XM_006723432 /// XM_006723433 /// XM_006723434 /// XR_244009 /// XR_248588 /// XR_253902	ZNF577	1.43679	0.622782
NR_027451	LINC00657	1.43645	0.187663
NM_001005502 /// NM_001874 /// NM_198320 /// XM_005268653	CPM	1.43616	0.600747
NM_002862 /// XM_006723601	PYGB	1.43605	0.662247
NM_001113528 /// NM_152636 /// XM_005252809 /// XM_006718162 /// XM_006718163 /// XM_006718164 /// XM_006718165 /// XM_006718166	METTL15	1.43582	0.457491
XM_002343551	LOC100287590	1.43581	0.517669
NM_014639	TTC37	1.43569	0.133989
XR_132648 /// XR_172261	LOC646778	1.43532	0.414872
NM_001136021 /// NM_001258292 /// NM_001258294 /// NM_001258295 /// NM_001258296 /// NM_001258297 /// NM_012340 /// NM_173091 /// XM_005260413	NFATC2	1.43508	0.655155
NM_006188	OCM2	1.43503	0.595006
NM_001040092 /// NM_001130863 /// NM_006209 /// NR_045555 /// XM_006716584 /// XM_006716585 /// XM_006716586 /// XM_006716587	ENPP2	1.43494	0.768702
	RP1-265C24.8	1.4347	0.486244
NM_002623	PFDN4	1.43434	0.663131
NM_001252020 /// NM_001252024 /// NM_001252030 /// NM_002420 /// XM_006725544	TRPM1	1.43432	0.540803
NM_032291 /// XM_005271264 /// XM_005271265 /// XM_005271266 /// XM_005271268 /// XM_005271269 /// XM_005271270 /// XM_006710961 /// XM_006710962 /// XM_006710963 /// XM_006710964 /// XM_006710965 /// XM_006710966 /// XM_006710967 /// XM_006710968 /// XM_006710969 /// XM_006710970 /// XM_006710971 /// XM_006710972 /// XM_006710973 /// XM_006710974	SGIP1	1.43405	0.790265
NM_000861 /// NM_001098211 /// NM_001098212 /// NM_001098213	HRH1	1.43374	0.548686
NM_001144829 /// NM_001144830 /// NM_001461 /// XM_005272946 /// XM_005272947 /// XM_005272948 /// XM_006711244 /// XM_006711245	FMO5	1.43364	0.706735
NM_000706 /// XM_005269002	AVPR1A	1.43332	0.541063
NM_001281503 /// NM_052910	SLITRK1	1.43301	0.68361
	RP1-58B11.1	1.4328	0.613762
XR_242755 /// XR_247503 /// XR_252731 /// XR_428687 /// XR_432559	LOC101929475	1.43255	0.570405
NM_002227 /// XM_005270841 /// XM_006710624	AK128734 /// JAK1	1.43201	0.490578
NM_004775 /// XM_005258387 /// XM_006722578 /// XM_006722579	B4GALT6	1.431	0.324827
NM_000090	COL3A1	1.43043	0.521699
NM_001286455 /// NM_001286456 /// NM_015482 /// NM_021945 /// NR_104448 /// XM_005249285 /// XM_006715165	SLC22A23	1.43035	0.339439
NM_001195573 /// NM_001271282 /// NM_001291628 /// NM_030621 /// NM_177438	DICER1	1.42978	0.555383
NM_006498	LGALS2	1.42959	0.324827
	RP11-69I8.2	1.42951	0.536824
NM_002367	MAGEB4	1.42929	0.172855
NM_138962 /// NM_170721 /// XM_005257014 /// XM_005257015 /// XM_005257016 /// XM_005257018 /// XM_006721681	MSI2	1.42928	0.139378
NM_001128148 /// NM_003234	TFRC	1.42887	0.572295
NM_001258388 /// NM_001258389 /// NM_199133 /// NR_047668 /// NR_047669 /// NR_047670 /// XM_005248248	FAM173B	1.42864	0.366408
NM_002099	GYPA	1.42842	0.421945
NM_001205206 /// NM_001205207 /// NM_003056 /// NM_194255 /// XM_005261164	SLC19A1	1.42823	0.326224
	LOC285147	1.42776	0.601609
NM_000280 /// NM_001127612 /// NM_001258462 /// NM_001258463 /// NM_001258464 /// NM_001258465 /// NM_001604 /// XM_005252954 /// XM_005252955 /// XM_005252956 /// XM_005252957 /// XM_005252958 /// XM_006718244 /// XM_006718245 /// XM_006718246	PAX6	1.42746	0.431891
NM_030640 /// XM_005253488 /// XM_006719155	DUSP16	1.42598	0.422049
NM_001083893 /// NM_014574 /// XM_005267569 /// XM_005267570	STRN3	1.42442	0.508536
NM_001024218 /// NM_020806 /// XM_005267250 /// XM_005267253 /// XM_005267254 /// XM_006720003	GPHN	1.42424	0.396015
NM_001204476 /// NM_031431 /// XM_006719877 /// XM_006719878 /// XR_245400 /// XR_429222	COG3	1.42324	0.346988
NM_001033026 /// NM_033420 /// XM_005259675 /// XM_005259676 /// XM_005259677 /// XM_005259678 /// XM_005259679 /// XR_244044 /// XR_430159 /// XR_430160	TMEM259	1.42309	0.626485
NM_002711 /// XM_005250473	PPP1R3A	1.42299	0.691711
NM_001242505 /// NM_001242506 /// NM_001242507 /// NM_004293 /// XM_005252317 /// XM_006717326	GDA	1.42261	0.716842
	T-Cell Receptor V-alpha region /// TRAV9-2 /// TRAV9-2	1.42251	0.499629
NM_001037131 /// NM_001244888 /// NM_014914 /// XM_005246058 /// XM_005246059 /// XM_006712234 /// XM_006712235 /// XM_006712236 /// XM_006712237 /// XM_006712238 /// XM_006712239 /// XM_006712240 /// XM_006712241	AGAP1	1.42248	0.318824
NM_001278359 /// NM_001278360 /// NM_001278361 /// NM_001278362 /// NM_001278363 /// NM_001278364 /// NM_001278365 /// NM_001278366 /// NM_001278367 /// NM_001278368 /// NM_001278369 /// NM_004310 /// XM_006714013	RHOH	1.42101	0.116356
NM_001004304 /// XM_006719344	ZNF740	1.42065	0.588242
NM_005223 /// XM_005255148 /// XM_005255149 /// XM_006720852 /// XM_006720853 /// XM_006720854 /// XM_006720855 /// XR_243264	DNASE1	1.42017	0.465598
NM_001025087 /// NM_001025088 /// NM_001025089 /// NM_020180 /// XM_005258308 /// XM_006722504 /// XM_006722505 /// XM_006722506 /// XM_006722507 /// XM_006722508 /// XM_006722509	CELF4	1.41996	0.686296
NR_002819	MALAT1	1.41929	0.25302
NM_001286721 /// NM_017664 /// NR_104586 /// NR_104587	ANKRD10	1.41908	0.348752
NM_000762	CYP2A6	1.41898	0.455833
XR_241176 /// XR_248641 /// XR_250928	LOC101929441	1.41882	0.457671
NM_001286238 /// NM_001286239 /// NM_019073 /// XM_005270948 /// XM_006710699 /// XM_006710700 /// XM_006710701	SPATA6	1.41857	0.606446
XR_158840 /// XR_159508 /// XR_171748	LOC100130232	1.41796	0.666728
NM_000826 /// NM_001083619 /// NM_001083620	GRIA2	1.41793	0.740615
NM_139283	PPTC7	1.41791	0.525689
NM_001032296 /// NM_001286649 /// NM_003576 /// XM_005254078 /// XM_005254079	STK24	1.41754	0.641408
NM_001278322 /// NM_001278323 /// NM_182935 /// NR_003090 /// NR_103504 /// NR_103505 /// NR_103506	MOBP	1.41652	0.392409
NM_001017408 /// NM_020399	AJ420595 /// GOPC	1.41649	0.346947
NM_001128159 /// NM_018289 /// XM_005256715 /// XM_005256716 /// XM_006721554 /// XM_006721555	VPS53	1.41591	0.67305
NM_001198999 /// NM_020858 /// NM_024966 /// NM_153616 /// NM_153617 /// NM_153618 /// NM_153619 /// XM_005254685 /// XM_005254686 /// XM_005254687 /// XM_005254688 /// XM_005254689 /// XM_005254690	SEMA6D	1.41522	0.625011
NM_000686	AGTR2	1.4151	0.526124
NM_007137 /// XM_005272600	ZNF81	1.41462	0.589919
NM_001040439 /// NM_015133 /// XM_005255187 /// XM_005255188 /// XM_005255190 /// XM_006720868 /// XM_006720869	MAPK8IP3	1.41458	0.472755
NM_001128595 /// NM_001128596 /// NM_001289134 /// NM_152332	TC2N	1.41449	0.682558
NM_001135 /// NM_013227 /// XM_006720419	ACAN	1.41448	0.565825
NM_001145425 /// NM_005126 /// NR_110524 /// XM_005265639 /// XM_006713451	NR1D2	1.41434	0.112121
NM_001010850 /// NM_001170634 /// NM_001170937 /// NM_004960 /// NR_028388 /// XM_005255233	FUS	1.41411	0.172512
XM_001716792 /// XM_001721732	LOC100130078	1.41345	0.635913
NM_020205 /// XM_005277414 /// XM_006711461 /// XM_006711462 /// XM_006711463	OTUD7B	1.41214	0.553608
NM_020762 /// XM_005269042 /// XR_245947 /// XR_429109	SRGAP1	1.41201	0.680634
NM_001164 /// NM_001257319 /// NM_001257320 /// NM_001257321 /// NM_001257322 /// NM_001257323 /// NM_001257324 /// NM_001257325 /// NM_001257326 /// NM_145689 /// NR_047512 /// XM_006718209 /// XM_006718210 /// XM_006718211 /// XM_006718212 /// XM_006718213 /// XM_006718214 /// XM_006718215 /// XM_006718216	APBB1	1.41178	0.530601
NM_024756 /// XM_005270153 /// XM_006717970	MMRN2	1.41102	0.620848
NM_001165962 /// NM_018127 /// NM_173717	ELAC2	1.41097	0.365797
XR_242429 /// XR_250410 /// XR_252471	LOC101927657	1.41089	0.595491
NM_014396 /// NM_080631	VPS41	1.41084	0.179416
NR_027104	LINC00698	1.4106	0.767643
NM_000868 /// NM_001256760 /// NM_001256761	HTR2C	1.41051	0.427662
	BC042825 /// RP1-179N16.6	1.41047	0.789198
NM_013359 /// XM_005259206	ZNF221	1.40896	0.561401
NM_001127321 /// NM_001127322 /// NM_012117	CBX5	1.40887	0.181448
NM_001143941 /// NM_001143942 /// NM_153020 /// XM_005248932	RBM24	1.40816	0.521853
NM_020796 /// XM_005272041 /// XM_005272042 /// XM_006714663	SEMA6A	1.40811	0.527124
NR_002791	EMX2OS	1.40788	0.217227
NM_001007156 /// NM_001012338 /// NM_001243101 /// NM_002530 /// XM_006720542 /// XM_006720543 /// XM_006720544 /// XM_006720545 /// XM_006720546 /// XM_006720547 /// XM_006720548 /// XM_006720549 /// XM_006720550 /// XM_006720551 /// XM_006720552	NTRK3	1.40783	0.320157
	RP11-138A9.1	1.40705	0.129991
NM_032221 /// XM_005260573 /// XM_005260574 /// XM_005260575 /// XM_005260576 /// XM_006723883	CHD6	1.40663	0.51566
NM_022483 /// XM_005248333 /// XM_005248334 /// XM_005248335 /// XM_005248336 /// XM_006714485 /// XM_006714486	C5orf28	1.40624	0.120962
NM_001631 /// XR_241303	ALPI	1.40578	0.339439
NM_152460	C17orf77	1.40529	0.66204
NM_001198961 /// NM_001198962 /// NM_018281 /// XM_005271002 /// XM_006710739 /// XM_006710740 /// XM_006710741 /// XM_006710742 /// XM_006710743 /// XM_006710744 /// XM_006710745 /// XM_006710746 /// XM_006710747 /// XM_006710748 /// XM_006710749	ECHDC2	1.40488	0.646026
NM_001034840 /// NM_001277353 /// XM_006714108	LOC152586	1.40484	0.676975
NM_001256310 /// NM_014905 /// XM_005246467 /// XM_006712435 /// XM_006712436 /// XR_241306	GLS	1.40464	0.527021
XR_426122 /// XR_428066 /// XR_432106	LOC102724511	1.4046	0.716854
NM_001184741 /// NM_005141	FGB	1.40426	0.692073
NM_005114 /// XM_005248221	HS3ST1	1.40369	0.475346
NM_001101669 /// NM_003866 /// XM_005263322 /// XM_005263323 /// XM_005263324 /// XM_005263325 /// XM_006714400 /// XM_006714401 /// XM_006714402 /// XM_006714403 /// XM_006714404	INPP4B	1.40356	0.51168
NM_000898 /// XM_005272607 /// XM_005272608	MAOB	1.4027	0.53561
NM_018043 /// NR_030691 /// XM_006718593 /// XM_006718594 /// XM_006718595 /// XM_006718596 /// XM_006718597 /// XM_006718598 /// XM_006718599 /// XM_006718600 /// XM_006718601 /// XM_006718602 /// XM_006718603 /// XM_006718604 /// XM_006718605	ANO1	1.40235	0.475601
	BPIFB9P /// BPIFB9P	1.40235	0.435264
NM_001145678 /// NM_173665 /// XM_006714588	KIAA0825	1.40232	0.646961
NM_153216	POU5F2	1.40184	0.614176
NM_000475	NR0B1	1.40152	0.599205
NM_000561 /// NM_146421 /// XM_005270782 /// XM_005270783	GSTM1	1.40151	0.550794
NM_000614	CNTF	1.40144	0.57036
NM_001525 /// XM_005270790	HCRTR1	1.40143	0.651357
NM_000915	OXT	1.40045	0.572768
NM_001034850 /// NM_019000 /// XM_005248312	FAM134B	1.39987	0.682519
NM_000299 /// NM_001005337	PKP1	1.39958	0.519821
NM_006691	LYVE1	1.39957	0.680375
NM_001508	GPR39	1.39944	0.557822
NM_013943	CLIC4	1.39942	0.205412
NM_017870 /// NM_178031	TMEM132A	1.39925	0.487623
NM_001077442 /// NM_001077443 /// NM_004500 /// NM_031314 /// XM_006720124 /// XM_006720125 /// XM_006720126	HNRNPC	1.39872	0.466671
NM_001006655 /// NM_015398 /// XM_005262901 /// XM_005262902 /// XM_005262903 /// XM_005262904 /// XM_005262905 /// XM_005262906 /// XM_005262907 /// XM_005262908 /// XM_005262909 /// XM_005262910 /// XM_005262911 /// XM_005262912 /// XM_005262913	FAM149A	1.3986	0.7384
XR_109834 /// XR_112671 /// XR_171467 /// XR_244712 /// XR_244715 /// XR_249656 /// XR_249659 /// XR_251651 /// XR_251654 /// XR_425773 /// XR_427601 /// XR_431771	LOC100507487 /// LOC101927184	1.39792	0.581302
NM_001098634 /// NM_019027 /// XM_005248103 /// XM_005248107 /// XM_005248108 /// XM_005248109 /// XM_005248110 /// XM_005248111	RBM47	1.39785	0.620528
NM_152328 /// NM_199165 /// XM_006720026	ADSSL1	1.39782	0.722749
NM_012105 /// NM_138991 /// NM_138992	BACE2	1.39751	0.703279
NM_000267 /// NM_001042492 /// NM_001128147 /// XM_005257983 /// XM_005257984 /// XM_006721922 /// XM_006721923 /// XM_006721924 /// XM_006721925 /// XM_006721926 /// XM_006721927 /// XM_006721928	LOC101930150 /// NF1	1.39749	0.510724
	RP11-774O3.1 /// RP11-774O3.2	1.39723	0.355831
NM_001207013 /// NM_002828 /// NM_080422 /// NM_080423 /// XM_005258124 /// XM_005258125 /// XM_005258126 /// XM_005258127	PTPN2	1.39688	0.436603
NM_001199775 /// NM_001304	CPD	1.39629	0.295262
NM_001136139 /// NM_003200 /// XM_005259620 /// XM_006722852 /// XM_006722853 /// XM_006722854 /// XM_006722855 /// XM_006722856 /// XM_006722857 /// XM_006722858 /// XM_006722859 /// XM_006722860 /// XM_006722861 /// XM_006722862 /// XM_006722863 /// XR_430150 /// XR_430151 /// XR_430152 /// XR_430153	TCF3	1.39555	0.603672
NM_000268 /// NM_016418 /// NM_181825 /// NM_181826 /// NM_181827 /// NM_181828 /// NM_181829 /// NM_181830 /// NM_181831 /// NM_181832 /// NM_181833 /// NM_181834 /// NM_181835	NF2	1.39548	0.475516
NM_024048 /// NR_024034	CLUHP3	1.39546	0.530648
	IGH /// IGHA1 /// IGHA2 /// IGHD /// IGHG1 /// IGHG3 /// IGHG4 /// IGHM /// IGHV4-31	1.39544	0.133989
NM_178039 /// NM_178040 /// NR_027946 /// NR_027948 /// NR_027949	ERC1	1.39528	0.250529
NM_001256416 /// NM_001256417 /// NM_032264 /// NR_046176 /// XM_006710957 /// XM_006710958 /// XM_006710959	NBPF3	1.39509	0.53106
NM_001170961 /// NM_001170962 /// NM_001170963 /// NM_001555 /// NM_205833 /// XM_006724755 /// XM_006724756	IGSF1	1.39502	0.494041
	CTD-3193O13.1	1.3948	0.397329
NM_001171184 /// NM_001939 /// XM_006724628	DRP2	1.39476	0.463383
NM_152675 /// NM_198082 /// XM_005256345 /// XM_006722279	CCDC57	1.39443	0.536615
NM_080745 /// NM_182985 /// XM_005254162 /// XM_005254163 /// XM_006720392 /// XM_006720393 /// XM_006725177 /// XM_006725178 /// XM_006725179 /// XM_006725180 /// XM_006725181	TRIM69	1.39441	0.654089
NM_021201 /// NM_206938 /// NM_206939 /// NM_206940	MS4A7	1.39434	0.765885
NM_003783	B3GALT2	1.39425	0.63881
NM_001272075 /// NM_005153 /// NR_073577 /// NR_073578 /// XM_006721330 /// XM_006721331 /// XM_006721332	USP10	1.39422	0.120962
NM_004625	WNT7A	1.39356	0.478893
NM_000601 /// NM_001010931 /// NM_001010932 /// NM_001010933 /// NM_001010934 /// XM_006715956	HGF	1.39248	0.51634
NM_017681 /// NR_033676	NUP62CL	1.39226	0.601972
NM_001112706 /// NM_033128	SCIN	1.39226	0.607806
NM_001125 /// NM_001291949 /// NM_001291950	ADPRH	1.39217	0.468732
NM_001040410 /// NM_001040411 /// NM_001040412 /// NM_001287391 /// NM_203299	C9orf131	1.39177	0.505667
NM_001442	FABP4	1.39148	0.674657
NM_180989	GPR180	1.39095	0.153391
NM_144669 /// XM_005253553 /// XM_005253554 /// XM_006719245 /// XM_006719246 /// XM_006719247 /// XM_006719248 /// XM_006719249	GLT1D1	1.3907	0.163149
NM_145282 /// XM_005271902 /// XM_005271903 /// XM_006714543 /// XM_006714544 /// XM_006714545 /// XM_006714546 /// XM_006714547 /// XM_006714548 /// XM_006714549 /// XM_006714550 /// XM_006714551 /// XM_006714552	SLC25A48	1.39069	0.575443
NM_173536	GABRG1	1.39003	0.690539
NM_024419 /// NR_110601 /// NR_110602 /// NR_111989 /// XM_005257832 /// XM_005257833 /// XR_243691 /// XR_429928 /// XR_429929 /// XR_429930 /// XR_429931 /// XR_429932	PGS1	1.3895	0.553293
NM_001151	SLC25A4	1.38944	0.461297
NM_001141919 /// NM_001141920 /// NM_175569 /// NR_003254 /// XM_005274587 /// XM_006724512	XG /// XGY2	1.38925	0.449046
NM_001184879 /// NM_001184881 /// NM_001184882 /// NM_003874 /// XR_241101	CD84	1.38911	0.517479
NM_152407	GRPEL2	1.38901	0.188845
NM_176820 /// XM_005258848	NLRP9	1.38873	0.448989
NM_001242911 /// NM_001242912 /// NM_001242913 /// NM_001242914 /// NM_001242915 /// NM_001242916 /// NM_001242917 /// NM_001242918 /// NM_001242919 /// NM_019006 /// XM_006720574	ZFAND6	1.38852	0.148661
NM_024939 /// NR_106831 /// XM_005256153 /// XM_006721273 /// XM_006721274	ESRP2 /// MIR6773	1.38815	0.369001
NM_173499	SPATA8	1.3879	0.235752
NR_015360 /// XR_251865 /// XR_425881 /// XR_427768	LINC01184 /// LOC101929964	1.38662	0.556518
NM_001270531 /// NM_001270532 /// NM_001270533 /// NM_004906 /// NM_152857 /// NM_152858	WTAP	1.38589	0.128289
NM_001164271 /// NM_006094 /// NM_024767 /// NM_182643 /// XM_005273374 /// XM_005273375	DLC1	1.38563	0.780059
NR_110283	LOC101927865	1.38553	0.643874
NM_016529 /// XM_005266419 /// XM_006719832 /// XM_006719833 /// XM_006719834 /// XM_006719835 /// XM_006719836 /// XR_429216	ATP8A2	1.38515	0.476838
NM_004386 /// XM_005259745 /// XM_005259746 /// XM_005259747	NCAN	1.38464	0.549832
NM_001080415 /// XM_005247246 /// XM_005247248 /// XM_005247249	U2SURP	1.3845	0.137184
NM_000457 /// NM_001030003 /// NM_001030004 /// NM_001258355 /// NM_001287182 /// NM_001287183 /// NM_001287184 /// NM_175914 /// NM_178849 /// NM_178850 /// XM_005260407	HNF4A	1.3841	0.461881
NM_001206774 /// NM_012086 /// XM_005246965	GTF3C3	1.38405	0.722749
NM_033105	DNAJC5B	1.38367	0.567002
NM_152243 /// XM_006724107 /// XM_006724108 /// XM_006724109	CDC42EP1	1.38364	0.519787
NM_001114089 /// NM_001247 /// XM_005260878 /// XM_005260881 /// XM_005260882 /// XM_005260883 /// XM_005260884 /// XM_005260885 /// XM_005260886 /// XM_005260887 /// XM_006723665 /// XM_006723666	ENTPD6	1.38322	0.629663
NM_003872 /// NM_018534 /// NM_201264 /// NM_201266 /// NM_201267 /// NM_201279 /// XM_005246933 /// XM_005246934	NRP2	1.38265	0.630554
NR_002819	MALAT1	1.38256	0.536559
NM_001015045 /// NM_001265578 /// NM_001265579 /// NM_001265580 /// NM_014883 /// XM_005262681 /// XM_005262682 /// XM_005262683 /// XM_005262684 /// XM_005262685 /// XM_006714057	FAM13A	1.38255	0.559359
NM_001206615 /// NM_001206616 /// NM_012153 /// XM_005252857 /// XM_005252858 /// XM_005252860 /// XM_005252861 /// XM_005252862 /// XM_006718176	EHF	1.38212	0.671643
	BC045788	1.38209	0.615152
NM_024677	NSUN7	1.3813	0.68853
NR_040034	LOC339298	1.38126	0.512245
NM_001008537 /// XM_006724645 /// XM_006724646	KIAA2022	1.38114	0.667297
NM_000430	PAFAH1B1	1.38085	0.254959
NM_001012505 /// NM_001244808 /// NM_001244810 /// NM_001244812 /// NM_001244813 /// NM_001244814 /// NM_001244815 /// NM_001244816 /// NM_032682 /// XM_005264729 /// XM_005264735 /// XM_005264736 /// XM_005264737 /// XM_005264738 /// XM_005264742 /// XM_006713102 /// XM_006713103 /// XM_006713104 /// XM_006713105 /// XM_006713106 /// XM_006713107 /// XR_427266	FOXP1	1.38056	0.303003
NM_145315 /// XM_005266885	LACE1	1.38049	0.485057
NM_021179 /// XM_005245381 /// XM_005245382 /// XM_005245383 /// XM_005245384	CCDC181	1.37991	0.732492
NM_001039643 /// NM_001163391 /// NM_014724 /// NR_028077 /// XM_006715282 /// XM_006715283 /// XM_006715284 /// XR_427859	ZSCAN12	1.37957	0.681706
NM_024902 /// XM_005269153 /// XM_005269154 /// XM_005269155 /// XM_005269156 /// XM_005269157	DNAJC22	1.37908	0.620688
NM_001135213 /// NM_001135214 /// NM_014776 /// NM_057169 /// NM_057170 /// NM_139201 /// XM_005253997 /// XM_005254000 /// XM_006719707 /// XM_006719708 /// XM_006719709 /// XM_006719710 /// XM_006719711 /// XM_006719712 /// XM_006719713 /// XM_006719714	GIT2	1.37897	0.615752
XR_425390 /// XR_427024 /// XR_431416	LOC102723845	1.37866	0.547435
XR_424310 /// XR_429030 /// XR_432781	LOC100127974	1.37835	0.604499
XR_040104 /// XR_040106	LOC554207	1.37784	0.594885
NM_001077484 /// NM_001278387 /// NM_001278388 /// NM_001278389 /// NM_001278390 /// NM_030674	SLC38A1	1.3769	0.650318
NM_001122853 /// NM_133371	MYOZ3	1.3767	0.309748
NM_138345 /// XM_006713818 /// XM_006713819	VWA5B2	1.37666	0.482501
NM_002292 /// XM_005265127	LAMB2	1.37657	0.591637
NM_001135217 /// NM_006992 /// NM_201650 /// NR_002803	LRRC23 /// RPL13P5	1.37629	0.781711
NM_001146337 /// NM_152406 /// XM_005268373	AFAP1L1	1.37625	0.721785
NM_001144884 /// NM_133496 /// XM_005270503 /// XR_246237	SLC30A7	1.37599	0.605791
NM_005108 /// XM_006713448 /// XM_006713449 /// XM_006713450 /// XR_245171	XYLB	1.37542	0.549898
NM_001174044 /// NM_001174045 /// NM_001174046 /// NM_003117 /// NM_153189	SPAM1	1.375	0.510353
NM_002119 /// XM_005249047 /// XM_005272804 /// XM_005274951 /// XM_005275106 /// XM_005275243 /// XM_005275383 /// XM_005275540 /// XM_006715076 /// XM_006725483 /// XM_006725697 /// XM_006725815 /// XM_006725906 /// XM_006725996 /// XM_006726086	HLA-DOA	1.37475	0.332338
NM_001289032 /// NM_001289033 /// NM_006215	SERPINA4	1.37446	0.449374
NM_133447	AGAP11	1.37445	0.459646
NM_001243120 /// NM_005983 /// NM_032637 /// XM_006714487	SKP2	1.37445	0.28103
	RP11-143I21.1	1.37412	0.684327
NM_002675 /// NM_033238 /// NM_033239 /// NM_033240 /// NM_033244 /// NM_033246 /// NM_033247 /// NM_033249 /// NM_033250	PML	1.37396	0.667009
NM_020669 /// XM_926542	LOC57399	1.37308	0.441162
NM_020762 /// XM_005269042 /// XR_245947 /// XR_429109	SRGAP1	1.373	0.534547
NM_017706 /// XM_005268469 /// XM_005268471 /// XM_006714788	WDR55	1.37288	0.480205
NM_198485 /// XM_005247382 /// XM_005247383 /// XM_005247385 /// XM_005247387 /// XM_005247388 /// XM_006713604 /// XM_006713605 /// XR_427364 /// XR_427365	TPRG1	1.37283	0.457451
NM_001100588 /// NM_018835	RC3H2	1.37261	0.121967
NM_001267721 /// NM_144603 /// NM_172167 /// NM_172168 /// XM_005255099	NOXO1	1.37238	0.377033
	ZNF8	1.37211	0.586461
NR_003581 /// NR_003582 /// NR_110320	ATP8B5P	1.37208	0.666932
NM_001204240 /// NM_031937	TBC1D10A	1.37202	0.611563
NM_016383 /// XM_005268343	LUZP4	1.37163	0.539437
NM_001253881 /// NM_001253882 /// NM_004269 /// XM_005272236	MED27	1.37139	0.619236
NM_015187 /// XM_005248143 /// XM_006713956 /// XM_006713957	SEL1L3	1.37133	0.482219
NM_001173476 /// NM_001286811 /// NM_005876 /// XM_005246235 /// XM_005246236 /// XM_005246237 /// XM_005246238 /// XM_005246239 /// XM_005246240 /// XM_005246241 /// XM_005246242 /// XM_006712187 /// XM_006712188 /// XM_006712189 /// XM_006712190 /// XM_006712191 /// XM_006712192 /// XM_006712193 /// XM_006712194	LOC100996693 /// SPEG	1.37101	0.414794
NM_006472	TXNIP	1.37072	0.176212
NM_000564 /// NM_001243099 /// NM_175724 /// NM_175725 /// NM_175726 /// NM_175727 /// NM_175728 /// XM_006713127	IL5RA	1.37063	0.420975
NM_000552	VWF	1.37034	0.444789
NM_033025 /// XM_005260126	SYDE1	1.37012	0.432599
NM_001193453 /// NM_001193531 /// NM_001294314 /// NM_138341 /// XM_005253985 /// XM_005253986 /// XM_006719678 /// XM_006719679 /// XM_006719680	TMEM116	1.3699	0.551881
NM_001127321 /// NM_001127322 /// NM_012117	CBX5	1.36976	0.180769
NM_014709	USP34	1.36948	0.21997
[truncated: 43,783 more rows]

## Sheet: GSE2111
RefSeq.Transcript.ID	Gene.Symbol	logFC	adj.P.Val
NM_176870	MT1M	6.35586	0.00463929
NM_005950	MT1G	5.81533	0.0098993
NM_002994	CXCL5	3.01472	0.999785
NM_001184801 /// NM_015255 /// XM_005248965 /// XM_005248966	UBR2	2.93073	0.859927
NM_001042543 /// NM_006529	GLRA3	2.7826	0.999785
NM_015551 /// XM_005265034 /// XM_005265035	SUSD5	2.62252	0.999785
NM_021194	SLC30A1	2.46619	0.00463929
NM_014379 /// XM_005250866 /// XM_005250867	KCNV1	2.39185	0.964241
NM_001114172 /// NM_003629 /// XM_005271290	PIK3R3	2.29591	0.626601
NM_002133	HMOX1	2.28678	0.0412127
NM_001079 /// NM_207519 /// XM_005264015 /// XM_006712728 /// XM_006712729	ZAP70	2.25167	0.675943
NM_001191322 /// NM_001191323 /// NM_013372 /// XM_005254301 /// XM_006725542	GREM1	2.24598	0.983505
NM_001200049 /// NM_017609 /// NM_173572	TTC40	2.24474	0.859927
NM_007249 /// NM_016285 /// XM_005266251 /// XM_005266252 /// XM_006719762	KLF12	2.24091	0.999785
NM_000267 /// NM_001042492 /// NM_001128147 /// XM_005257983 /// XM_005257984 /// XM_006721922 /// XM_006721923 /// XM_006721924 /// XM_006721925 /// XM_006721926 /// XM_006721927 /// XM_006721928	LOC101930150 /// NF1	2.21969	0.999785
NM_022050 /// NM_033633 /// NM_033634 /// NM_033635 /// NM_033636 /// NM_033640 /// NR_003654 /// NR_004859	SCAND2P	2.21381	0.222775
NM_000323 /// NM_020629 /// NM_020630 /// NM_020975 /// XM_006717936	RET	2.21164	0.197208
NM_012465	TLL2	2.18156	0.852136
NM_017653 /// XM_006722485 /// XM_006722486 /// XM_006722487 /// XM_006722488 /// XM_006722489 /// XM_006722490 /// XM_006722491 /// XM_006722492	DYM	2.14602	0.999785
NM_012084	GLUD2	2.14333	0.859927
NM_001503 /// NM_177483 /// XM_005249018	GPLD1	2.13152	0.852136
NM_014510 /// NM_033026 /// XM_006715926	PCLO	2.12288	0.964241
NM_001024074 /// NM_001024075 /// NM_006895 /// XM_005263654	HNMT	2.10661	0.999785
NM_001098270 /// NM_002409 /// XM_005261608 /// XM_005261609 /// XM_006724252	MGAT3	2.0955	0.983424
	ALDOAP2	2.08259	0.417476
NM_001105541 /// NM_005382	NEFM	2.06876	0.999785
NM_020130	C8orf4	2.06732	0.999785
NM_005461	MAFB	2.03535	0.999785
NM_012093 /// NM_174858 /// XM_005270739 /// XM_006710572	AK5	2.02227	0.769947
NM_001037125 /// NM_001193388 /// NM_001193389 /// NM_001276414 /// NM_023076 /// XM_005255505 /// XM_005255506 /// XM_006720923 /// XM_006720924 /// XM_006720925 /// XR_429645	UNKL	2.01563	0.641832
NM_001010000 /// NM_030672 /// XM_005258144 /// XM_005258145 /// XM_005258146	ARHGAP28	1.92116	0.312283
NM_001276260 /// NM_001276261 /// NM_001276262 /// NM_001282922 /// NM_001282923 /// NM_017790 /// NM_130795 /// NM_134427 /// NM_144488 /// NM_144489 /// XM_006717219 /// XM_006717220 /// XM_006717221 /// XM_006717222 /// XM_006717223 /// XM_006717224 /// XM_006717225 /// XM_006717226 /// XM_006717227 /// XM_006717228 /// XM_006717229 /// XM_006717230	RGS3	1.91215	0.901841
NM_001184782 /// NM_018015	CXorf57	1.89444	0.999785
NM_001276464 /// NM_003822 /// NM_205860 /// XM_005245061 /// XM_005245062	NR5A2	1.88725	0.999785
NM_004061	CDH12	1.87124	0.999785
NM_001002906 /// NM_004677	XKRY /// XKRY2	1.86746	0.999785
NM_002591 /// XM_006723802	PCK1	1.85877	0.999785
NM_001294347 /// NM_005202 /// XM_005270477 /// XM_005270478 /// XM_005270479	COL8A2	1.85837	0.999785
NM_001025193 /// NM_001361 /// XM_005255827 /// XM_005255828 /// XM_005255829	DHODH	1.85756	0.999785
NM_005949	MT1F	1.85182	0.0098993
NM_001146189 /// NM_001146190 /// NM_017757 /// XM_005266726 /// XM_006722500 /// XM_006722501	ZNF407	1.84126	0.999785
NM_001243266 /// NM_024021 /// NM_148975	MS4A4A	1.83097	0.999785
NM_001166107 /// NM_005518	HMGCS2	1.82227	0.999785
NM_001466	FZD2	1.81576	0.999785
NM_005398	PPP1R3C	1.81552	0.0839373
NM_001287754 /// NM_025228 /// NR_109871 /// XM_005273279 /// XM_005273280 /// XR_247044	TRAF3IP3	1.80369	0.973431
NM_001271440 /// NM_001271441 /// NM_001271442 /// NM_004928 /// XM_006724051 /// XM_006724052 /// XM_006724053	C21orf2	1.79596	0.999785
NM_000385 /// NM_001185060 /// NM_001185061 /// NM_001185062 /// NM_198098	AQP1	1.77062	0.675943
NM_000409 /// XM_006715073	GUCA1A	1.76947	0.848029
NM_014709	USP34	1.76314	0.973431
NM_015985 /// XM_005260720 /// XM_006723567	ANGPT4	1.76231	0.999785
NM_000957 /// NM_001126044 /// NM_198712 /// NM_198713 /// NM_198714 /// NM_198715 /// NM_198716 /// NM_198717 /// NM_198718 /// NM_198719 /// NM_198720 /// NR_028292 /// NR_028293 /// NR_028294	PTGER3	1.75341	0.999785
NM_001288629 /// NM_001288630 /// NM_004440 /// XM_005248669 /// XM_005248671 /// XM_006715369	EPHA7	1.74932	0.859927
NM_020228 /// NM_199437 /// NM_199438 /// NM_199439 /// XM_006718886	PRDM10	1.74689	0.74524
NM_021052	HIST1H2AE	1.73861	0.999785
NM_001608 /// XM_005246517	ACADL	1.73444	0.999785
NM_001164417 /// NM_001278701 /// NM_001278702	SSX2B	1.73061	0.999785
NM_004921 /// NR_024604	CLCA3P	1.72866	0.999785
NM_006778 /// NM_052828	TRIM10	1.72577	0.999785
NM_022050 /// NM_033633 /// NM_033634 /// NM_033635 /// NM_033636 /// NM_033640 /// NR_003654 /// NR_004859	SCAND2P	1.72339	0.999785
NM_002515 /// NM_006489 /// NM_006491 /// XM_005267707	NOVA1	1.72323	0.999785
NM_001007156 /// NM_001012338 /// NM_001243101 /// NM_002530 /// XM_006720542 /// XM_006720543 /// XM_006720544 /// XM_006720545 /// XM_006720546 /// XM_006720547 /// XM_006720548 /// XM_006720549 /// XM_006720550 /// XM_006720551 /// XM_006720552	NTRK3	1.70002	0.999785
	AF070581	1.69552	0.999785
NM_018409 /// XM_005263123 /// XM_005263124 /// XM_005263125 /// XM_006714260 /// XM_006714261 /// XM_006714262 /// XM_006714263 /// XM_006714264 /// XM_006714265	LRP2BP	1.69417	0.999785
NM_003714	STC2	1.69396	0.999785
NM_001244134 /// NM_005204 /// XM_005252364 /// XM_005252366 /// XM_006717377	MAP3K8	1.68819	0.999785
NR_103444	LOC100996325	1.68053	0.999785
NM_025048 /// NM_153840 /// XM_005249005 /// XM_005249006 /// XM_006715058	GPR110	1.675	0.999785
NR_002727	RFPL1S	1.66941	0.999785
NM_002590 /// NM_032949	PCDH8	1.65517	0.999785
NM_007102	GUCA2B	1.64982	0.999785
NM_001043 /// NM_001172501 /// NM_001172502 /// NM_001172504 /// XM_006721263	SLC6A2	1.64153	0.999785
NM_001199216 /// NM_002361 /// NM_080600	MAG	1.63623	0.999785
NM_016247	IMPG2	1.6326	0.999785
NM_003167	SULT2A1	1.62844	0.999785
NM_003529	HIST1H3A	1.62492	0.999785
NM_001286445 /// NM_001286446 /// NM_001286447 /// NM_014722 /// NM_015864 /// XM_006715275 /// XM_006715276 /// XM_006715277 /// XM_006715278 /// XM_006715279 /// XM_006715280 /// XM_006715281	FAM65B	1.62234	0.999785
NM_021110 /// XM_005251059 /// XM_006716651	COL14A1	1.61186	0.999785
	COX6B1P3 /// COX6B1P3	1.60894	0.999785
NM_002588 /// NM_032402 /// NM_032403	PCDHGC3	1.60795	0.999785
NM_178450 /// XM_005271870	MARCH3	1.60521	0.999785
NM_022782 /// NR_103517 /// XM_006719187 /// XM_006719188 /// XM_006719189 /// XM_006719190 /// XM_006719191 /// XM_006719192 /// XR_429068 /// XR_429069 /// XR_429070	MPHOSPH9	1.603	0.999785
NM_001622	AHSG	1.60206	0.999785
NM_000511 /// NM_001097638	FUT2	1.59639	0.999785
NM_022140 /// XM_005272043 /// XM_006714667	EPB41L4A	1.59448	0.999785
NM_001145443 /// NM_001282630 /// NM_004566 /// XM_005252463 /// XM_005252464	PFKFB3	1.58758	0.125768
NM_002994	CXCL5	1.5869	0.999785
NM_001271749 /// NM_001271750 /// NM_018485	C5AR2	1.57918	0.951366
NM_001289050 /// NM_016609 /// NM_020372 /// NR_110290 /// XM_005267747 /// XM_005267748 /// XR_245694	SLC22A17	1.5766	0.973431
NM_001353	AKR1C1	1.57087	0.0345017
NM_000265 /// XM_005250543 /// XM_005250544 /// XR_242262	NCF1	1.56655	0.999785
NM_015675	GADD45B	1.5605	0.964241
NM_001871 /// XM_005247124	CPB1	1.55939	0.999785
NM_001025108 /// NM_002285 /// XM_005263942 /// XM_005263943 /// XM_005263945 /// XM_006712523	AFF3	1.55922	0.914087
NM_000940	PON3	1.55398	0.807731
NM_014246 /// XM_006724383	CELSR1	1.55327	0.999785
NM_001040439 /// NM_015133 /// XM_005255187 /// XM_005255188 /// XM_005255190 /// XM_006720868 /// XM_006720869	MAPK8IP3	1.54792	0.999785
NM_001194958 /// NM_021012 /// XM_003846726 /// XM_005256625 /// XM_005276919	KCNJ12 /// KCNJ18 /// LOC100996843	1.54383	0.999785
NM_001278593 /// NM_001278594 /// NM_005589	ALDH6A1	1.54088	0.999785
NM_001243093 /// NM_001465 /// NM_199335 /// XM_006714464 /// XM_006714465 /// XM_006714466	FYB	1.53938	0.973431
NM_014424	HSPB7	1.53704	0.999785
	ZNF259P1	1.53549	0.999785
NM_001079691 /// NM_001286459 /// NM_001286460 /// NM_001286461 /// NM_052818 /// XM_006719890	N4BP2L1	1.52897	0.999785
	IGHA1 /// IGHG1 /// IGHM /// IGHV3-23 /// IGHV4-31	1.52727	0.999785
NM_001014809 /// NM_001288661 /// NM_001288662 /// NM_001313 /// XM_005247940 /// XM_005247941 /// XM_005247942 /// XM_005247943	CRMP1	1.52098	0.999785
NM_001114396 /// NM_002262 /// NM_007334 /// XM_005253363 /// XM_006719065 /// XM_006719066 /// XM_006719067 /// XM_006719068	KLRD1	1.51956	0.999785
NM_001204106 /// NM_001204107 /// NM_001204108 /// NM_001204109 /// NM_001204110 /// NM_001204111 /// NM_001204112 /// NM_001204113 /// NM_006538 /// NM_138621 /// NM_138622 /// NM_138623 /// NM_138624 /// NM_138625 /// NM_138626 /// NM_138627 /// NM_207002 /// NM_207003 /// XM_005263550 /// XM_005263551 /// XM_005263552 /// XM_005263553 /// XM_005263554 /// XM_005263555 /// XM_005263556 /// XM_0…	BCL2L11	1.51926	0.999785
NM_001005851 /// NM_001010880 /// NM_001142577 /// NM_001142578 /// NM_001142579 /// XM_005258590 /// XM_005258591 /// XM_005258592 /// XM_005258593 /// XM_005258595 /// XM_005258773 /// XM_005258774 /// XM_005258775 /// XM_006723072 /// XM_006723073 /// XM_006723150	ZNF780A /// ZNF780B	1.51682	0.999785
NM_020403 /// NM_203487 /// XM_005266406 /// XM_005266407 /// XM_005266408	PCDH9	1.5119	0.999785
NM_001040694 /// NM_020238 /// XM_006718533	INCENP	1.50901	0.999785
NM_002035 /// XM_005266677 /// XM_006722433	KDSR	1.50398	0.859927
NM_001042717 /// NM_033107 /// NR_110085	GTPBP10 /// LOC101927446	1.496	0.999785
NM_000618 /// NM_001111283 /// NM_001111284 /// NM_001111285 /// XM_005268835	IGF1	1.49003	0.999785
NM_002440	MSH4	1.48043	0.999785
NM_001008748 /// NM_001293626 /// NR_003715 /// NR_003717	LOC93432	1.47739	0.999785
NM_020403 /// NM_203487 /// XM_005266406 /// XM_005266407 /// XM_005266408	PCDH9	1.47592	0.999785
NM_001005851 /// XM_005258590 /// XM_005258591 /// XM_005258592 /// XM_005258593 /// XM_005258595 /// XM_006723072 /// XM_006723073	ZNF780B	1.4735	0.999785
NM_002169 /// NM_021002	IFNA5 /// IFNA6	1.46694	0.999785
NM_016644 /// XM_005272010 /// XM_005272011 /// XM_005272012	PRR16	1.46433	0.999785
NM_023005 /// NM_032408 /// XM_005250683	BAZ1B	1.46412	0.999785
NM_001190918 /// NM_001190919 /// NM_003250 /// NM_199334	THRA	1.46164	0.999785
NM_002060 /// XM_005270750	GJA4	1.44972	0.999785
NM_001130172 /// NM_001130173 /// NM_001161656 /// NM_001161657 /// NM_001161658 /// NM_001161659 /// NM_001161660 /// NM_005375 /// XM_006715495	MYB	1.44422	0.999785
NM_004840 /// XM_005262499 /// XM_005262501 /// XM_006724791	ARHGEF6	1.44361	0.999785
NM_005924	MEOX2	1.43978	0.999785
NM_022050 /// NM_033633 /// NM_033634 /// NM_033635 /// NM_033636 /// NM_033640 /// NR_003654 /// NR_004859	SCAND2P	1.43885	0.999785
NM_003174 /// NM_021738 /// XM_005252564 /// XM_005252565 /// XM_005252566 /// XM_005252567 /// XM_005252568 /// XM_005252569 /// XM_005252570 /// XM_005252571 /// XM_005252572 /// XM_005252573 /// XM_006717492 /// XM_006717493 /// XM_006717494 /// XM_006717495 /// XM_006717496	SVIL	1.43824	0.999785
NM_003026 /// XM_005251549	SH3GL2	1.43334	0.999785
NM_002445 /// NM_138715 /// NM_138716	MSR1	1.43112	0.999785
NM_015072	TTLL5	1.42945	0.973431
NM_002928	RGS16	1.42059	0.999785
NM_006692 /// NR_026769	PPBPP2	1.41533	0.999785
NM_001144989	ZNF814	1.41271	0.999785
	RP4-621B10.8	1.41047	0.999785
NM_019029 /// NM_031311 /// XM_005249786	CPVL	1.40442	0.999785
XM_927590 /// XR_247336 /// XR_424062 /// XR_424063 /// XR_424064 /// XR_424065	LOC101928669 /// LOC644450	1.40361	0.999785
XR_241410 /// XR_249302 /// XR_251279	LOC101928278	1.39991	0.999785
NM_031407 /// XM_005261965 /// XM_005261966 /// XM_005261967 /// XM_005261968 /// XM_005261969 /// XM_005261971 /// XM_005261972 /// XM_006724574	HUWE1	1.39891	0.999785
NM_003505	FZD1	1.39643	0.999785
NM_005691 /// NM_020297 /// NM_020298 /// XM_005253284 /// XM_005253286 /// XM_005253287 /// XM_005253288 /// XM_005253289 /// XM_005253290 /// XM_005253291 /// XM_006719025	ABCC9	1.39545	0.999785
NM_003223	TFAP4	1.39138	0.999785
NM_001283056 /// NM_001283057 /// NM_001283058 /// NM_001283059 /// NM_001283060 /// NM_018168 /// XM_005267806 /// XM_005267807 /// XM_005267809 /// XM_005267810 /// XM_005267811 /// XM_005267813 /// XM_005267814 /// XM_006720188 /// XM_006720189	C14orf105	1.38655	0.999785
NM_001199290 /// NM_144711	KLHL23 /// PHOSPHO2-KLHL23	1.38596	0.999785
NM_001114184 /// NM_019041 /// XM_005267035 /// XM_005267036 /// XM_005267037 /// XR_245540	MTRF1L	1.38471	0.999785
NM_001098725 /// NM_021966 /// NR_049726	TCL1A	1.38467	0.859927
NM_003401 /// NM_022406 /// NM_022550 /// XM_005248595	XRCC4	1.37931	0.999785
	RPL22P22 /// RPL22P22	1.37872	0.999785
NM_031310	PLVAP	1.37852	0.999785
NM_022051 /// XM_005273166 /// XM_005273167 /// XM_006711782	EGLN1	1.37535	0.0412127
NM_001178100 /// NM_004931 /// NM_172099 /// NM_172101 /// NM_172102 /// NM_172213 /// XM_003846653 /// XR_244970	CD8B /// LOC100996919	1.37367	0.999785
NM_001034954 /// NM_001034955 /// NM_001034956 /// NM_001034957 /// NM_001290294 /// NM_001290295 /// NM_001290296 /// NM_001290297 /// NM_001290298 /// NM_006434 /// NM_015385 /// NM_024991 /// XM_005269404 /// XM_005269405 /// XM_005269406 /// XM_005269411 /// XM_005269412 /// XM_005269414 /// XM_005269424 /// XM_005269425 /// XM_005269427 /// XM_005269431 /// XM_005269437 /// XM_005269439 /// …	SORBS1	1.37326	0.999785
NM_000949 /// NM_001204314 /// NM_001204315 /// NM_001204316 /// NM_001204317 /// NM_001204318 /// NR_037910 /// XM_006714484	PRLR	1.37281	0.999785
NM_006186 /// NM_173171 /// NM_173172 /// NM_173173 /// XM_005246621 /// XM_005246622 /// XM_005246623 /// XM_006712553 /// XR_427087	NR4A2	1.37202	0.999785
NM_019094 /// NM_199040 /// XM_005268595	NUDT4	1.36956	0.999785
NM_030882 /// NM_145637 /// XM_006724217 /// XM_006724218	APOL2	1.36954	0.999785
NM_006473 /// XM_005273714	TAF6L	1.36801	0.936286
NM_018295	TMEM140	1.3654	0.999785
NM_007253	CYP4F8	1.36424	0.999785
NM_002259 /// NM_002260 /// NM_007328 /// NM_213657 /// NM_213658 /// XM_005253360	KLRC1 /// KLRC2	1.36361	0.999785
NM_001130690 /// NM_006661 /// NR_045597 /// XM_006715321	PDE10A	1.36251	0.999785
NM_025130	HKDC1	1.36047	0.999785
NM_001080513 /// NM_001291988 /// NM_001309 /// XM_005269280 /// XM_005269281	CPN2	1.35838	0.999785
NM_001286245 /// NM_001286246 /// NM_178502 /// XM_005268697 /// XM_005268698 /// XM_005268700 /// XM_005268703	DTX3	1.35788	0.0839373
NM_001260497 /// NM_001260498 /// NM_001260499 /// NM_139136 /// NM_139137 /// NM_153748 /// XM_005268854 /// XM_005268855 /// XM_006719382 /// XM_006719383 /// XM_006719384 /// XM_006719385 /// XM_006719386 /// XM_006719387 /// XM_006719388 /// XM_006719389 /// XM_006719390	KCNC2	1.35655	0.999785
NM_003745	SOCS1	1.35498	0.999785
NM_005048 /// NR_073601	PTH2R	1.35397	0.999785
NM_001047605 /// NM_033206 /// NR_026716 /// NR_104095 /// NR_104096 /// NR_104097	KIR3DX1	1.35314	0.999785
NM_003742 /// XM_006712817 /// XM_006712818	ABCB11	1.35241	0.999785
	RP1-28C20.1	1.35121	0.999785
NM_014057 /// NM_024416 /// NM_033014	OGN	1.34854	0.999785
NM_001270546 /// NM_006738 /// NM_007200 /// NM_144767 /// XM_005254839 /// XM_005254840 /// XM_005254841 /// XM_005254842 /// XM_005254843 /// XM_005254844 /// XM_005254845 /// XM_005254846 /// XM_005254847 /// XM_005254848 /// XM_005254849 /// XM_005254850 /// XM_005254851 /// XM_005254852 /// XM_005254853 /// XM_005254854 /// XM_005254855 /// XM_005254856 /// XM_006720376 /// XM_006720377 /// …	AKAP13	1.34506	0.999785
NM_001002843 /// NM_001002844 /// NM_001288588 /// NM_001288589 /// NM_017661 /// NR_015419 /// XM_005254481 /// XM_005254483 /// XM_005254484 /// XM_005254485 /// XM_006720581 /// XR_243105	LOC145783 /// ZNF280D	1.34477	0.999785
NM_004316	ASCL1	1.34388	0.999785
NM_001040000 /// NM_001040001 /// NM_001207008 /// NM_001291964 /// NM_005936 /// XM_005266996 /// XM_005266997 /// XM_006715483 /// XM_006715484 /// XM_006715485 /// XM_006715486 /// XM_006715487 /// XM_006715488 /// XM_006715489 /// XM_006715490 /// XM_006715491 /// XM_006715492 /// XM_006715493 /// XM_006715494 /// XR_427971	MLLT4	1.34047	0.999785
NM_003471 /// NM_172159 /// NM_172160 /// XM_005247753 /// XM_005247754	KCNAB1	1.33999	0.999785
NR_026771	DKFZP434L187	1.33973	0.964241
NM_001177506 /// NM_001177507 /// NM_001637	AOAH	1.33891	0.66718
NM_000831	GRIK3	1.33606	0.999785
NM_000665 /// NM_001282449 /// NM_015831 /// XM_005250357 /// XM_005250358 /// XM_006715994 /// XM_006715995	ACHE	1.33524	0.999785
NM_000160 /// XM_006722276 /// XM_006722277	GCGR	1.33511	0.999785
NM_207336 /// XM_005249959 /// XM_005249960 /// XM_005249961 /// XM_006715864 /// XM_006715865 /// XM_006715866	ZNF467	1.33232	0.999785
NM_012352	OR1A2	1.32998	0.999785
NM_001144885 /// NM_001144886 /// NM_001144887 /// NM_004143 /// XM_005262266 /// XM_005262267	CITED1	1.32953	0.999785
NM_025104 /// NM_145663 /// NR_036623 /// XM_006722098 /// XM_006722099 /// XM_006722100 /// XM_006722101 /// XM_006722102 /// XM_006722103 /// XM_006722104 /// XM_006722105 /// XM_006722106	DBF4B	1.32851	0.999785
NM_000114 /// NM_207032 /// NM_207033 /// NM_207034 /// XM_005260312 /// XM_005260313 /// XM_005260314 /// XM_006723734	EDN3	1.3262	0.999785
NM_000937	POLR2A	1.32482	0.999785
NM_001003688 /// NM_005900 /// XM_005262991 /// XM_005262992 /// XM_005262993 /// XM_006714217	BC069804 /// SMAD1	1.32465	0.999785
NM_001509 /// NM_003996	GPX5	1.32362	0.999785
NM_013453 /// NM_022661 /// NM_032461 /// NM_145662 /// NM_145664	SPANXA1 /// SPANXA2 /// SPANXB1 /// SPANXC	1.32221	0.999785
NM_001278204 /// NM_021614 /// NM_170775 /// NR_103458 /// XM_006714613	KCNN2	1.32206	0.999785
NM_001136191 /// NM_015493	KANK2	1.32043	0.999785
NM_001142407 /// NM_001142408 /// NM_001142417 /// NM_001142435 /// NM_001261822 /// NM_003296 /// XM_005249349 /// XM_005249350 /// XM_005249351 /// XM_005249352 /// XM_005249353 /// XM_005249354 /// XM_005249356 /// XM_005249357 /// XM_005249358 /// XR_241914	CRISP2	1.32024	0.999785
NM_001164415 /// NM_016153	HSFX1 /// HSFX2	1.31998	0.999785
NM_001040712 /// NM_001171025 /// NM_002839 /// NM_130391 /// NM_130392 /// NM_130393 /// XM_006716813 /// XM_006716814 /// XM_006716815 /// XM_006716816 /// XM_006716817 /// XM_006716818 /// XM_006716819 /// XM_006716820 /// XM_006716821 /// XM_006716822 /// XM_006716823 /// XM_006716824 /// XM_006716825 /// XM_006716826 /// XM_006716827 /// XM_006716828 /// XM_006716829 /// XM_006716830 /// XM_…	PTPRD	1.31763	0.999785
	IGHD	1.3156	0.859927
NM_002675 /// NM_033238 /// NM_033239 /// NM_033240 /// NM_033244 /// NM_033246 /// NM_033247 /// NM_033249 /// NM_033250	PML	1.31411	0.999785
NM_152754	SEMA3D	1.31389	0.999785
NM_024877 /// XM_006723395 /// XM_006723396 /// XR_430212	CNTD2	1.31371	0.852136
NM_016184 /// NM_194447 /// NM_194448 /// NM_194450	CLEC4A	1.31277	0.999785
	KRT18P44 /// KRT18P44	1.31196	0.999785
NM_001161529 /// NM_001161530 /// NM_001161531 /// NM_001161532 /// NM_006140 /// NM_172245 /// NM_172246 /// NM_172247 /// NM_172248 /// NM_172249 /// NR_027760 /// XM_006724437 /// XM_006724438 /// XM_006724439 /// XM_006724440 /// XM_006724441 /// XM_006724858 /// XM_006724859 /// XM_006724860 /// XM_006724861 /// XM_006724862	CSF2RA	1.30932	0.999785
NM_001039802 /// NM_001791 /// NM_044472	CDC42	1.30906	0.999785
NM_001286561 /// NM_006185 /// NR_104476 /// XM_006718562 /// XM_006718563 /// XM_006718564 /// XM_006718565 /// XM_006718566 /// XM_006718567 /// XM_006718568 /// XM_006718569 /// XM_006718570	NUMA1	1.30807	0.999785
NM_004561 /// XM_005274017 /// XM_005274018	OVOL1	1.30802	0.999785
NM_001848 /// XM_006723964	COL6A1	1.30583	0.999785
NM_000524	HTR1A	1.30528	0.999785
	IGKC	1.30453	0.999785
NM_004428 /// NM_182685 /// XM_005244940	EFNA1	1.30281	0.859927
NM_002410 /// XM_005263666 /// XM_005263668 /// XM_005263669 /// XM_005263670 /// XM_006712534 /// XM_006712535	MGAT5	1.30263	0.999785
NM_001190482 /// NM_006200 /// NR_120409 /// XM_005252039	PCSK5	1.30178	0.999785
	SRMP1 /// SRMP1	1.30106	0.999785
NM_001252406 /// NM_001256455 /// NR_045515 /// NR_046206 /// NR_049765 /// XM_006711349 /// XM_006711350 /// XM_006711351 /// XM_006711352 /// XM_006711353 /// XM_006711354 /// XM_006711355 /// XM_006711356 /// XM_006711357 /// XM_006711358 /// XM_006711359	ZBTB7B	1.30053	0.999785
NM_020184 /// XM_005263914 /// XM_005263915	CNNM4	1.29865	0.999785
NM_001015051 /// NM_001024630 /// NM_001278478 /// NM_004348 /// NR_103532 /// NR_103533 /// XM_006715231 /// XM_006715232 /// XM_006715233 /// XM_006715234	RUNX2	1.29773	0.999785
NM_001143	AMELY	1.29757	0.999785
NM_000771 /// XM_006717644	CYP2C9	1.2953	0.999785
NM_018447 /// XM_005265321	EMC3	1.29496	0.999785
NM_003529 /// NM_003530 /// NM_003531 /// NM_003532 /// NM_003533 /// NM_003534 /// NM_003535 /// NM_003536 /// NM_003537 /// NM_021018 /// NM_021065	HIST1H2AD /// HIST1H3A /// HIST1H3B /// HIST1H3C /// HIST1H3D /// HIST1H3E /// HIST1H3F /// HIST1H3G /// HIST1H3H /// HIST1H3I /// HIST1H3J	1.29353	0.769947
NM_001059	TACR3	1.29254	0.999785
NM_006849	PDIA2	1.29203	0.912547
NM_030812	ACTL8	1.29158	0.999785
NM_002793	PSMB1	1.29137	0.999785
NM_000329 /// XM_006710811	RPE65	1.28815	0.999785
NM_001032287 /// NM_001127362 /// NM_003297 /// XM_005269133 /// XM_006719584 /// XM_006719585 /// XM_006719586 /// XR_245956 /// XR_429114 /// XR_429115	NR2C1	1.28748	0.999785
NM_021139 /// XM_005265700 /// XM_005265701	UGT2B4	1.28553	0.999785
NM_001276	CHI3L1	1.28378	0.999785
NM_001007257 /// NM_001135610 /// NM_012231 /// NM_015866 /// XM_005245992 /// XM_005245993 /// XM_005245994 /// XM_005245995 /// XM_005245996 /// XM_005245997 /// XM_005245998 /// XM_006710877 /// XM_006710878 /// XM_006710879 /// XM_006710880	PRDM2	1.28352	0.999785
NM_001114086 /// NM_001256023 /// NM_016929 /// NR_045672 /// NR_045673 /// NR_045674 /// XM_006715114 /// XM_006715115	CLIC5	1.27457	0.999785
NM_000513 /// NM_001048181 /// NM_020061 /// XM_003960089 /// XM_005276725	LOC101060233 /// OPN1LW /// OPN1MW /// OPN1MW2	1.27455	0.999785
NM_015078	MCF2L2	1.27279	0.999785
NM_001039643 /// NM_001163391 /// NM_014724 /// NR_028077 /// XM_006715282 /// XM_006715283 /// XM_006715284 /// XR_427859	ZSCAN12	1.27202	0.999785
NM_015236 /// XM_006714153 /// XM_006714154 /// XM_006714155 /// XM_006714156	LPHN3	1.26908	0.999785
NM_000388 /// NM_001178065 /// XM_005247836 /// XM_005247837 /// XM_006713789 /// XM_006713790	CASR	1.26826	0.999785
NM_007356 /// XM_005250232	LAMB4	1.2663	0.999785
NM_001193640 /// NM_001257965 /// NM_001257966 /// NM_012076 /// NM_201253 /// NR_047563 /// NR_047564 /// XM_006711249 /// XM_006711250	CRB1	1.26579	0.999785
NM_004466	GPC5	1.26559	0.999785
NM_020653 /// XM_005256743 /// XM_006721561	ZNF287	1.26433	0.999785
NM_016347	NAT8B	1.26356	0.999785
NM_021951 /// XM_006716732	DMRT1	1.26327	0.999785
	IGKC /// IGKV2-28 /// IGKV2-28 /// IGKV2D-28 /// IGKV2D-28	1.26317	0.999785
NM_005883 /// XM_005259475 /// XM_006722607 /// XM_006722608 /// XM_006722609 /// XM_006722610	APC2	1.26256	0.999785
NM_020386 /// XM_005247658	HRASLS	1.26225	0.999785
NM_015044 /// XR_429674	GGA2	1.26029	0.999785
NM_001114107 /// NM_001257962 /// NM_001257963 /// NM_014476 /// NR_047562	PDLIM3	1.25869	0.999785
NM_001130690 /// NM_006661 /// NR_045597 /// XM_006715321	PDE10A	1.25602	0.999785
NM_001077708 /// NM_019644	ANKRD7	1.25538	0.999785
NM_001347 /// XM_006713863 /// XR_427469	DGKQ	1.25284	0.973431
NM_001164271 /// NM_006094 /// NM_024767 /// NM_182643 /// XM_005273374 /// XM_005273375	DLC1	1.25273	0.999785
NM_022006	FXYD7	1.25181	0.999785
	TCR-alpha /// TRAV13-1 /// TRAV13-1	1.25138	0.999785
NM_001066	TNFRSF1B	1.25117	0.999785
NM_002214 /// XM_005249751 /// XM_005249752	ITGB8	1.24543	0.999785
NM_001012303 /// NM_006217	SERPINI2	1.24337	0.999785
NM_173348 /// XM_005269744 /// XM_005269745 /// XM_005269746 /// XM_005269747 /// XM_006717815	FAM149B1	1.24321	0.999785
NM_024936 /// XM_005248155 /// XM_005248156 /// XM_005248157	ZCCHC4	1.24306	0.999785
NM_001113575 /// NM_016508 /// XM_005272004 /// XM_006714642 /// XM_006714643 /// XM_006714644 /// XM_006714645 /// XM_006714646 /// XR_427712	CDKL3	1.24134	0.999785
NM_001025079 /// NM_001025080 /// NM_001777 /// NM_198793 /// XM_005247908 /// XM_005247909 /// XR_241521 /// XR_241522	CD47	1.24095	0.999785
NM_001080790 /// NM_005365 /// XM_005262334 /// XM_005262335 /// XM_005262336 /// XM_005278192 /// XM_005278193 /// XM_005278194	MAGEA9 /// MAGEA9B	1.2387	0.999785
NM_018382	FLJ11292	1.23818	0.999785
NM_014691	AQR	1.23749	0.999785
NM_001135604 /// NM_007036	ESM1	1.23713	0.999785
	BTF3P13 /// BTF3P13	1.23631	0.999785
NM_003345 /// NM_194259 /// NM_194260 /// NM_194261 /// XM_005255540 /// XM_005255541 /// XM_006720938 /// XM_006720939	UBE2I	1.23328	0.964241
NM_006780 /// NM_021652 /// NR_024054 /// NR_029426	SMA4	1.22911	0.999785
NM_017778 /// NM_023034 /// XM_005273547 /// XM_005273548	WHSC1L1	1.2282	0.999785
NM_001276252 /// NM_015023	WDTC1	1.22575	0.999785
NM_022049	GPR88	1.22269	0.999785
NM_005233 /// NM_182644 /// XM_005264715 /// XM_005264716	EPHA3	1.22204	0.999785
NM_024603 /// XM_005271199 /// XM_006710895 /// XM_006710896 /// XM_006710897	BEND5	1.22078	0.999785
NM_001174060 /// NM_017784 /// XM_005264843 /// XM_005264844 /// XM_005264845	OSBPL10	1.21783	0.999785
NM_001080114 /// NM_001080115 /// NM_001080116 /// NM_001171610 /// NM_001171611 /// NM_007078 /// XM_005269464 /// XM_005269465 /// XM_005269466 /// XM_005269467 /// XM_005269468 /// XM_006717598 /// XM_006717599 /// XM_006717600 /// XM_006717601	LDB3	1.21777	0.999785
NM_001139466 /// NM_001139467 /// NM_001139468 /// NM_005647	TBL1X	1.2167	0.999785
NM_001114133 /// NM_024875 /// XM_005270158 /// XM_005270159 /// XM_005270160	SYNPO2L	1.21614	0.999785
NM_001261447 /// NM_001261448 /// NM_005277 /// NM_201591 /// NM_201592 /// NR_048571 /// XM_006714183	GPM6A	1.21399	0.999785
NM_022073 /// XM_006720015	EGLN3	1.21386	0.859927
NM_001187	BAGE	1.21374	0.999785
NM_001257970 /// NM_024110 /// NM_052819 /// NR_047566	CARD14	1.21342	0.999785
NM_015855 /// NR_023920 /// NR_120546 /// NR_120547 /// NR_120548 /// NR_120549	WT1-AS	1.21308	0.999785
	KIAA0509	1.21173	0.999785
NM_001206855 /// NM_003227 /// XM_005250553 /// XM_005250554 /// XM_006716103	TFR2	1.21128	0.999785
	HMGB1P17 /// HMGB1P17	1.20842	0.999785
NM_000616 /// NM_001195014 /// NM_001195015 /// NM_001195016 /// NM_001195017 /// NR_036545	CD4	1.20539	0.999785
NM_003061	SLIT1	1.20104	0.999785
NM_001130960 /// NM_001130961 /// NM_014996 /// XM_005247238 /// XM_005247239 /// XM_006713541	PLCH1	1.19953	0.999785
NM_002511	NMBR	1.19859	0.999785
NM_002749 /// NM_139032 /// NM_139033 /// NM_139034 /// XM_005256719 /// XM_006721557 /// XM_006721558 /// XM_006721559 /// XM_006721560	MAPK7	1.19841	0.197208
NM_001002810 /// NM_001002811 /// NM_001002812 /// NM_001195260 /// NM_001195261 /// NM_001198832 /// NM_001198834 /// NM_014644 /// NM_022359 /// NR_037182 /// XM_003846757 /// XM_003846758 /// XM_005272981 /// XM_005275858 /// XM_005276096 /// XM_005276138 /// XM_005277442 /// XM_005277443 /// XM_005277446 /// XM_005277502 /// XM_006710077 /// XM_006710078 /// XM_006710079 /// XM_006710080 /// …	LOC100996724 /// LOC100996761 /// LOC101929792 /// LOC101930416 /// LOC653513 /// PDE4DIP	1.19759	0.999785
NM_001098398 /// NM_004371	COPA	1.19726	0.999785
NM_001005375 /// NM_001005785 /// NM_001005786 /// NM_004081 /// NM_020363 /// NM_020364 /// NM_020420 /// XM_005262578 /// XM_005262579 /// XM_005262602 /// XM_005262604 /// XM_005262605 /// XM_005262606 /// XM_006709927 /// XM_006709928 /// XR_250607	DAZ1 /// DAZ2 /// DAZ3 /// DAZ4	1.19641	0.999785
NM_001145464 /// NM_005107 /// XM_005265633 /// XM_005265635 /// XM_006713442 /// XM_006713443 /// XM_006713444 /// XM_006713445 /// XM_006713446 /// XM_006713447	EXOG	1.19385	0.999785
NM_017594	DIRAS2	1.1936	0.999785
NM_002186 /// NM_176786 /// XM_006724817 /// XM_006724880	IL9R	1.193	0.999785
NM_015431	TRIM58	1.19246	0.999785
NM_021948 /// NM_198427	BCAN	1.1911	0.999785
NM_000037 /// NM_001142445 /// NM_001142446 /// NM_020475 /// NM_020476 /// NM_020477 /// NM_020478 /// NM_020479 /// NM_020480 /// NM_020481 /// XM_005273476	ANK1	1.18702	0.999785
NM_001286238 /// NM_001286239 /// NM_019073 /// XM_005270948 /// XM_006710699 /// XM_006710700 /// XM_006710701	SPATA6	1.18543	0.999785
NM_007180 /// XM_005277678	TREH	1.18424	0.999785
NM_013252 /// XM_005249965	CLEC5A	1.18319	0.999785
NM_001172695 /// NM_001172696 /// NM_001172697 /// NM_005726	TSFM	1.18162	0.999785
	AK125860 /// RP11-582J16.4	1.18032	0.999785
NM_018382	FLJ11292	1.17943	0.999785
NM_005075 /// NM_021094 /// NM_134431 /// XM_005253474 /// XM_005253477 /// XM_005253478	SLCO1A2	1.17904	0.999785
NM_006239 /// NM_152933 /// NM_152934 /// XM_006714241	PPEF2	1.17556	0.999785
NM_001911	CTSG	1.17433	0.999785
NM_001164750 /// NM_001164751 /// NM_001164752 /// NM_001164753 /// NM_001164754 /// NM_001164755 /// NM_001164756 /// NM_004318 /// NM_020164 /// NM_032466 /// NM_032467 /// NM_032468 /// XM_005251235 /// XM_005251236 /// XM_005251238 /// XM_005251239 /// XM_005251240 /// XM_005251241 /// XM_005251242 /// XM_005251243 /// XM_005251244 /// XM_005251246 /// XM_005251247 /// XM_005251248 /// XM_005…	ASPH	1.16955	0.999785
NM_001271754 /// NM_001271755 /// NM_001271756 /// NM_004791 /// XM_005254100	ITGBL1	1.16821	0.769947
NM_001199509 /// NM_001199510 /// NM_004828	NCR2	1.16641	0.999785
NM_020649	CBX8	1.16548	0.999785
NM_000282 /// NM_001127692 /// NM_001178004 /// XM_005254059	PCCA	1.16403	0.999785
NM_017817	RAB20	1.16386	0.197208
NM_001291904 /// NM_024934 /// XR_429855	LOC79999	1.16208	0.999785
NM_001294139 /// NM_023013 /// NM_023014	PRAMEF1 /// PRAMEF2	1.1608	0.999785
NM_001017397 /// NM_001017398 /// NM_018700 /// XM_005272031 /// XM_005272034	TRIM36	1.15834	0.999785
NM_004982 /// XM_005253358	KCNJ8	1.15773	0.999785
NM_022165 /// XM_005259149 /// XM_006723323 /// XR_243950	LIN7B	1.15658	0.999785
NM_001297437 /// NM_012176 /// NM_033484 /// XM_005248287 /// XM_006714470	FBXO4	1.15572	0.999785
NM_002469	MYF6	1.15563	0.999785
NM_025268 /// XM_005268101 /// XM_006720261	TMEM121	1.15411	0.999785
NR_034002	MCF2L-AS1	1.15255	0.999785
XM_005276299	MUC3B	1.15241	0.999785
NM_001014442 /// NM_001135816	C1QTNF9B-AS1	1.15183	0.999785
NM_000953 /// NM_001281469 /// XM_005267891	PTGDR	1.15151	0.999785
NM_001002273 /// NM_001002274 /// NM_001002275 /// NM_001190828 /// NM_004001	FCGR2B	1.15129	0.999785
NM_003568 /// XM_005245539	ANXA9	1.15056	0.999785
NM_000518	HBB	1.15037	0.999785
	BC069756	1.14913	0.999785
NM_001127384 /// NM_001291133 /// NM_013266 /// XM_005269717 /// XM_006717805 /// XM_006717806 /// XM_006717807	CTNNA3	1.14803	0.999785
NM_001008540 /// NM_003467	CXCR4	1.14547	0.999785
NM_001242867 /// NM_006737 /// NM_013289	KIR3DL1 /// KIR3DL2	1.14376	0.999785
NR_027439	LOC100272216	1.14361	0.999785
	PRO2964	1.14348	0.999785
NM_001258374 /// NM_001258375 /// NM_001258376 /// NM_021235 /// NR_047665 /// NR_047666 /// XM_006722823 /// XM_006722824 /// XM_006722825 /// XM_006722826 /// XM_006722827	EPS15L1	1.14177	0.999785
NM_001243259 /// NM_015517 /// NM_198971 /// XM_006718813 /// XM_006718814	HINFP	1.14103	0.848029
NM_018702	ADARB2	1.14037	0.999785
NM_001151	SLC25A4	1.13796	0.999785
NM_001105077 /// NM_001105078 /// NM_001163999 /// NM_001164000 /// NM_001205194 /// NM_004991 /// NM_005241 /// XM_005247213 /// XM_005247214 /// XM_005247215 /// XM_005247216 /// XM_005247219 /// XM_005247220 /// XM_005247221 /// XM_005247223 /// XM_005247224 /// XM_005247225 /// XM_005247226 /// XM_006713536 /// XM_006713537	MECOM	1.13543	0.999785
NM_001146008 /// NM_001146009 /// NM_030958 /// XM_005251313 /// XR_428341	SLCO5A1	1.13504	0.999785
NM_000392 /// XM_006717630 /// XM_006717631	ABCC2	1.13453	0.999785
NM_000781 /// NM_001099773 /// XM_006720404 /// XM_006720405	CYP11A1	1.13441	0.999785
NM_031479	INHBE	1.13364	0.999785
NM_006540 /// XM_005251128 /// XM_005251129 /// XM_005251130 /// XM_005251131 /// XM_005251132 /// XM_005251133	NCOA2	1.13351	0.999785
NM_001040217 /// NM_001163258 /// NM_001163259 /// NM_001163260 /// NM_018379 /// XM_005245320 /// XM_005245321 /// XM_005245322 /// XM_005245323 /// XM_005245325 /// XM_005245327 /// XM_005245328 /// XM_006711446 /// XM_006711447 /// XM_006711448	FAM63A	1.13288	0.999785
NM_006160 /// XM_005257409	NEUROD2	1.13218	0.999785
NM_007123 /// NM_206933	USH2A	1.13108	0.999785
NM_016116 /// NM_145872	ASB4	1.13094	0.999785
NM_001937	DPT	1.13053	0.999785
NM_000741	CHRM4	1.12794	0.999785
NM_002098	GUCA1B	1.12667	0.999785
NM_005170	ASCL2	1.12379	0.999785
NM_001031721 /// NM_024840 /// XM_005259269	ZNF613	1.12195	0.999785
NM_006607	PTTG2	1.12148	0.999785
NM_001164680 /// NM_001837 /// NM_178328 /// NM_178329 /// XM_006712960	CCR3	1.12138	0.999785
NM_015324	RRP8	1.12095	0.999785
NM_000589 /// NM_172348 /// XR_427710	IL4	1.11889	0.999785
NM_145296 /// XM_005258620	CADM4	1.11772	0.999785
NM_001099735 /// NM_001099736 /// NM_001825 /// XM_005248420	CKMT2	1.11592	0.999785
NM_001267036 /// NM_001267037 /// NM_012244 /// NM_182728 /// NR_049767	SLC7A8	1.11571	0.999785
XM_001720612 /// XM_001721890	LOC100130741	1.11391	0.999785
NM_001005375 /// NM_001005785 /// NM_001005786 /// NM_004081 /// NM_020363 /// NM_020364 /// NM_020420 /// XM_005262578 /// XM_005262579 /// XM_005262602 /// XM_005262604 /// XM_005262605 /// XM_005262606 /// XM_006709927 /// XM_006709928 /// XR_250607	DAZ1 /// DAZ2 /// DAZ3 /// DAZ4	1.11292	0.999785
NM_001167856 /// NM_018183 /// XM_005253572 /// XM_005253573 /// XM_005253575 /// XM_005253576 /// XM_006719473 /// XM_006719474	SBNO1	1.11204	0.874034
NM_053006	TSSK2	1.11108	0.999785
NM_001160102 /// NM_006151 /// NR_027647	LPO	1.10884	0.999785
NM_001164527 /// NM_001164529 /// NM_001164530 /// NM_001289401 /// NM_001289402 /// NM_003436 /// NM_007134 /// XM_005259211 /// XM_006723362 /// XM_006723363	ZNF135	1.10789	0.935518
NM_001129758 /// NM_022357	DPEP3	1.10757	0.999785
NM_001270467 /// NM_001270468 /// NM_001270469 /// NM_001270470 /// NM_001270471 /// NM_003877 /// XM_005269213 /// XM_006719673 /// XM_006719674	SOCS2	1.10721	0.197208
NM_016206 /// XM_005264752 /// XM_005264753 /// XM_006713138 /// XM_006713139	VGLL3	1.1045	0.999785
NM_003510	HIST1H2AK	1.10444	0.999785
NM_001037281 /// NM_016948 /// XM_005255977 /// XM_006721193 /// XM_006721194	PARD6A	1.10428	0.999785
NM_001127582 /// NM_001127583 /// NM_001127584 /// NM_001127585 /// NM_001127586 /// NM_016162 /// NM_198287 /// XM_005253698 /// XR_242982 /// XR_242983	ING4	1.10278	0.999785
NM_000548 /// NM_001077183 /// NM_001114382 /// NM_021055 /// NM_021056 /// XM_005255527 /// XM_005255528 /// XM_005255529 /// XM_005255530 /// XM_005255531 /// XM_005255532	TSC2	1.10208	0.999785
NM_015991	C1QA	1.09822	0.859927
NM_018460 /// XM_005263714 /// XM_006712632 /// XR_244865 /// XR_249211 /// XR_251188	ARHGAP15 /// LOC101928361	1.09703	0.999785
NM_007332	TRPA1	1.09454	0.999785
NM_001161661 /// NM_001161662 /// NM_015238 /// XM_005265850 /// XM_005265851 /// XM_005265852 /// XM_005265853 /// XM_006714835 /// XM_006714836	WWC1	1.09086	0.999785
NM_001098786 /// NM_013332	HILPDA	1.09062	0.615278
NM_001081552 /// NM_016512 /// NM_058200 /// NM_058201 /// NM_058202 /// NM_058203 /// NM_058206 /// NM_058207 /// XM_005272391 /// XM_005272392 /// XM_005272393	SPAG11A /// SPAG11B	1.09003	0.999785
NM_000306 /// NM_001122757	POU1F1	1.08717	0.999785
NM_001184935 /// NM_004883 /// NM_013981 /// NM_013982 /// NM_013983 /// NM_013984 /// NM_013985 /// XM_005268533 /// XM_006714808 /// XM_006714809 /// XM_006714810	NRG2	1.08704	0.999785
NM_199220 /// XM_001725456	HCRP1	1.08563	0.999785
NM_000573 /// NM_000651 /// XM_005273064 /// XM_006711166 /// XM_006711167 /// XM_006711168	CR1	1.0856	0.999785
NM_032048	EMILIN2	1.08548	0.999785
NM_001042357 /// NM_001042358 /// NM_001042359 /// NM_001042360 /// NM_001042361 /// NM_001042362 /// NM_001042363 /// NM_001042364 /// NM_001042365 /// NM_001042387 /// NM_001042389 /// NM_001042390 /// NM_001042391 /// NM_001042392 /// NM_001042393 /// NM_001042394 /// NM_001042395 /// NM_001042396 /// NM_001042397 /// NM_015605 /// XM_005270315 /// XM_005277652 /// XM_006717754 /// XM_00671775…	PTPN20B	1.08433	0.999785
NM_004522 /// NR_111932	KIF5C	1.08372	0.999785
NM_003956	CH25H	1.08323	0.999785
NM_000115 /// NM_001122659 /// NM_001201397 /// NM_003991 /// NR_047024 /// XM_005266275	EDNRB	1.08274	0.999785
NM_006078	CACNG2	1.08196	0.999785
NR_001442 /// NR_024377 /// NR_119376 /// XR_425236 /// XR_430316 /// XR_433611	FER1L4	1.08144	0.999785
NM_005527 /// XM_005249070 /// XM_005249071 /// XM_005249073 /// XM_005272813 /// XM_005272816 /// XM_005272817 /// XM_005274859 /// XM_005274861 /// XM_005274862 /// XM_005274970 /// XM_005274973 /// XM_005274974 /// XM_005275399 /// XM_005275401 /// XM_005275402	HSPA1L	1.08105	0.999785
NM_018926 /// NM_032100	PCDHGB6	1.08036	0.999785
NM_002652	PIP	1.07819	0.999785
NM_003672 /// NM_033312 /// NM_033313 /// XM_005271294 /// XM_005271296	CDC14A	1.07586	0.999785
NM_001112717 /// NM_001112718 /// NM_001112719 /// NM_001112720 /// NM_001289122 /// NM_001289124 /// NM_014988 /// XM_005248057 /// XM_005248058 /// XM_005248059 /// XM_005248060 /// XM_005248061 /// XM_005248062 /// XM_005248063 /// XM_005248064 /// XM_005248065 /// XM_005248066 /// XM_005248067 /// XM_005248068 /// XM_005248069 /// XM_005248070 /// XM_005248071 /// XM_005248072 /// XM_00524807…	LIMCH1	1.07582	0.999785
NM_001080383 /// NM_005497 /// XM_005256920 /// XM_005256921	GJC1	1.07571	0.999785
NM_004305 /// NM_139343 /// NM_139344 /// NM_139345 /// NM_139346 /// NM_139347 /// NM_139348 /// NM_139349 /// NM_139350 /// NM_139351 /// XM_005263642 /// XM_005263643 /// XM_005263644 /// XM_005263645 /// XM_005263646 /// XM_005263647 /// XM_005263648 /// XM_006712424 /// XM_006712425 /// XM_006712426 /// XM_006712427 /// XM_006712428 /// XM_006712429 /// XM_006712430 /// XM_006712431 /// XM_0…	BIN1	1.07484	0.999785
NM_020678 /// XM_005265337	LRTM1	1.07379	0.999785
NM_014421	DKK2	1.07254	0.999785
NM_002119 /// XM_005249047 /// XM_005272804 /// XM_005274951 /// XM_005275106 /// XM_005275243 /// XM_005275383 /// XM_005275540 /// XM_006715076 /// XM_006725483 /// XM_006725697 /// XM_006725815 /// XM_006725906 /// XM_006725996 /// XM_006726086	HLA-DOA	1.07184	0.999785
NM_001242792 /// NM_001242793 /// NM_001242794 /// NM_001256717 /// NM_001256718 /// NM_014841 /// NR_026669 /// XM_005248770 /// XM_006715615 /// XM_006715616 /// XM_006715617 /// XM_006715618 /// XM_006715619 /// XM_006715620 /// XM_006715621	SNAP91	1.06974	0.999785
NM_013289	KIR3DL1	1.06575	0.999785
NM_001003665	C1orf95	1.06364	0.999785
NM_022444	SLC13A1	1.06063	0.999785
NM_139170 /// XM_005255144 /// XM_006720851	C16orf71	1.06001	0.999785
NM_001161529 /// NM_001161530 /// NM_001161531 /// NM_001161532 /// NM_006140 /// NM_172245 /// NM_172246 /// NM_172247 /// NM_172248 /// NM_172249 /// NR_027760 /// XM_006724437 /// XM_006724438 /// XM_006724439 /// XM_006724440 /// XM_006724441 /// XM_006724858 /// XM_006724859 /// XM_006724860 /// XM_006724861 /// XM_006724862	CSF2RA	1.05976	0.852136
NM_017599 /// NR_038241 /// NR_038242 /// XM_006719477 /// XM_006719478 /// XM_006719479 /// XM_006719480 /// XM_006719481 /// XM_006719482 /// XM_006719483 /// XM_006719484 /// XM_006719485 /// XM_006719486 /// XM_006719487 /// XM_006719488 /// XM_006719489 /// XM_006719490	VEZT	1.05936	0.999785
NM_001166373 /// NM_017923 /// XM_006714247 /// XM_006714248	MARCH1	1.05797	0.999785
NM_003054	SLC18A2	1.05793	0.999785
NM_020676 /// XM_005265334 /// XM_005265335 /// XM_005265336	ABHD6	1.05682	0.999785
NM_001278691 /// NM_005635	SSX1	1.05648	0.999785
NM_007149 /// XM_005249379 /// XM_005249380 /// XM_006715181	ZNF184	1.0564	0.999785
NM_000212	ITGB3	1.05602	0.999785
NM_007128	VPREB1	1.05471	0.859927
NM_015896 /// XM_005265216	ZMYND10	1.05388	0.999785
NM_015975 /// XM_005262142	TAF9B	1.05308	0.999785
NM_001130713 /// NM_001130714 /// NM_001166119 /// NM_016269 /// XM_005263046 /// XM_005263047 /// XM_005263048 /// XM_006714233	LEF1	1.04986	0.999785
	KIAA1654	1.04711	0.999785
NM_001005387 /// NM_001005388 /// NM_001005389 /// NM_001160331 /// NM_001160332 /// NM_001160333 /// NM_015090 /// XM_005244977 /// XM_005244985 /// XM_005244986 /// XM_005244989 /// XM_005244991 /// XM_005244992 /// XM_005244993 /// XM_005244996 /// XM_005244997 /// XM_006711226 /// XM_006711227 /// XM_006711228 /// XM_006711229 /// XM_006711230 /// XM_006711231 /// XM_006711232 /// XM_00671123…	NFASC	1.04474	0.999785
NM_005545 /// NM_201526	ISLR	1.04469	0.999785
NM_001170690 /// NM_020974 /// XM_005253032 /// XM_005253033 /// XM_005253034 /// XM_005253035 /// XM_005253036 /// XM_005253037 /// XM_006718268	SCUBE2	1.04391	0.999785
NM_002217 /// XM_005265105 /// XM_006713129 /// XM_006713130	ITIH3	1.04239	0.999785
NM_025153 /// XM_005265849 /// XM_006714833	ATP10B	1.04192	0.999785
NM_003107	SOX4	1.04143	0.999785
NM_001276310 /// NM_015894 /// NR_075070	STMN3	1.04111	0.999785
NM_001161576 /// NM_001161577 /// NM_015589	SAMD4A	1.03896	0.999785
NM_001271572 /// NM_001271573 /// NM_003847	PEX11A	1.03862	0.999785
NM_001254750 /// NM_001254751 /// NM_006725 /// NR_045638 /// XM_006718738 /// XM_006718739 /// XM_006718740 /// XM_006718741	CD6	1.03844	0.999785
NM_001258333 /// NM_001258334 /// NM_002108 /// XM_005268821	HAL	1.03839	0.999785
NM_000070 /// NM_024344 /// NM_173087 /// NM_173088 /// NM_173089 /// NM_173090 /// NM_212465 /// NR_027911 /// NR_027912	CAPN3	1.03827	0.999785
NM_017600 /// NR_024261 /// NR_036632	GOLGA2P5	1.03716	0.999785
NM_001007156 /// NM_001012338 /// NM_001243101 /// NM_002530 /// XM_006720542 /// XM_006720543 /// XM_006720544 /// XM_006720545 /// XM_006720546 /// XM_006720547 /// XM_006720548 /// XM_006720549 /// XM_006720550 /// XM_006720551 /// XM_006720552	NTRK3	1.03691	0.999785
NM_001017999 /// NM_001018000 /// NM_001018001 /// NM_015209 /// NM_201628 /// XM_005245795 /// XM_005245796	KAZN	1.03574	0.999785
NM_012468 /// NM_014418 /// NM_020550 /// NM_020552 /// NM_020553 /// NM_020554 /// NR_028288	TCL6	1.03564	0.999785
NM_014033 /// XM_006719332	METTL7A	1.0356	0.999785
NM_005091	PGLYRP1	1.03393	0.999785
NM_001040159 /// NM_001204352 /// NM_001204353 /// NM_001204354 /// NM_001204355 /// NM_001204356 /// NM_001204358 /// NM_001204359 /// NM_001251967 /// NM_016950 /// XM_005263041	SPOCK3	1.03366	0.999785
NM_001001323 /// NM_001682 /// XM_005268919	ATP2B1	1.03262	0.999785
NM_001198986 /// NM_020398 /// NM_181502	EPPIN /// EPPIN-WFDC6	1.03065	0.999785
NM_001025200	CTRB2	1.02928	0.999785
NM_001034954 /// NM_001034955 /// NM_001034956 /// NM_001034957 /// NM_001290294 /// NM_001290295 /// NM_001290296 /// NM_001290297 /// NM_001290298 /// NM_006434 /// NM_015385 /// NM_024991 /// XM_005269404 /// XM_005269405 /// XM_005269406 /// XM_005269411 /// XM_005269412 /// XM_005269414 /// XM_005269424 /// XM_005269425 /// XM_005269427 /// XM_005269431 /// XM_005269437 /// XM_005269439 /// …	SORBS1	1.02755	0.999785
NM_032120 /// XM_005250636 /// XM_006716149 /// XM_006716150	RBM48	1.02727	0.999785
NM_033025 /// XM_005260126	SYDE1	1.0265	0.999785
NM_001258459 /// NM_001258460 /// NM_006213 /// NR_047689 /// XM_005271772	PHKG1	1.02648	0.999785
NR_034132	LINC00939	1.02495	0.999785
NM_001282512 /// NM_006440 /// NM_145747 /// NM_145748	TXNRD2	1.02335	0.999785
NM_005187 /// NM_175931 /// XM_005256323 /// XM_006721319 /// XM_006721320	CBFA2T3	1.02256	0.999785
NM_001001344 /// NM_021949 /// XM_005274689 /// XM_005274690 /// XM_005274691 /// XM_005274692 /// XM_005274693 /// XM_006724823	ATP2B3	1.02221	0.999785
NM_001025230 /// NM_001029950 /// NM_014549 /// NR_003714 /// NR_024583 /// NR_024591 /// NR_024592 /// NR_024593 /// XM_006710119 /// XR_158956 /// XR_172360 /// XR_433674 /// XR_433675 /// XR_433676 /// XR_433677	LOC102725072 /// LOC102725315 /// LOC727983 /// POM121L10P /// POM121L1P /// POM121L4P /// POM121L8P /// POM121L9P	1.02208	0.999785
NM_004997 /// XM_005245196 /// XM_005245197	MYBPH	1.02183	0.999785
NM_000929 /// XM_005245891 /// XM_005245892 /// XM_005245893 /// XM_005245895 /// XM_005245896 /// XM_006710691 /// XM_006710692 /// XM_006710693 /// XM_006710694 /// XM_006710695 /// XM_006710696	PLA2G5	1.02007	0.999785
NM_000825 /// NM_001083111	GNRH1	1.02003	0.999785
NM_006343 /// XM_005263565 /// XM_005263568	MERTK	1.0189	0.999785
NM_001257998 /// NM_017667 /// NM_024553 /// XM_005250487	CCDC132	1.01789	0.999785
NM_000509 /// NM_021870	FGG	1.01753	0.999785
NM_000141 /// NM_001144913 /// NM_001144914 /// NM_001144915 /// NM_001144916 /// NM_001144917 /// NM_001144918 /// NM_001144919 /// NM_022970 /// NM_022971 /// NM_022972 /// NM_022973 /// NM_022974 /// NM_022975 /// NM_022976 /// NM_023028 /// NM_023029 /// NM_023030 /// NR_073009 /// XM_006717708 /// XM_006717709 /// XM_006717710 /// XM_006717711 /// XM_006717712 /// XM_006717713	FGFR2	1.01752	0.999785
NR_002714	REG1P	1.01717	0.999785
NM_001130713 /// NM_001130714 /// NM_001166119 /// NM_016269 /// XM_005263046 /// XM_005263047 /// XM_005263048 /// XM_006714233	LEF1	1.0171	0.999785
NM_001040663 /// NM_001098405 /// NM_001098406 /// NM_001098407 /// NM_001098408 /// NM_001098409 /// NM_001098410 /// NM_001098411 /// NM_001098412 /// NM_001098418 /// NM_001127199 /// NM_001127200 /// NM_001127212 /// NM_001127345 /// NM_001468 /// NM_001472 /// NM_001474 /// NM_001475 /// NM_001476 /// NM_001477 /// NM_012196 /// NM_021123 /// NR_102272 /// XM_005272739 /// XM_005278009	GAGE1 /// GAGE12B /// GAGE12C /// GAGE12D /// GAGE12E /// GAGE12F /// GAGE12G /// GAGE12H /// GAGE12I /// GAGE12J /// GAGE13 /// GAGE2A /// GAGE2B /// GAGE2C /// GAGE2D /// GAGE2E /// GAGE3 /// GAGE4 /// GAGE5 /// GAGE6 /// GAGE7 /// GAGE8	1.01682	0.999785
NM_001282471	PRORY	1.01647	0.999785
NM_017902	HIF1AN	1.01467	0.999785
NM_004308	ARHGAP1	1.01375	0.999785
NM_003806 /// NR_073189	HRK	1.01329	0.999785
NM_005458 /// XM_005252316	GABBR2	1.0131	0.999785
NM_000093 /// NM_001278074	COL5A1	1.01167	0.999785
NM_017533 /// XM_005256650	MYH4	1.01166	0.999785
NM_001146694 /// NM_001146695 /// NM_001146696 /// NM_015061 /// XM_006716741 /// XR_428422	KDM4C	1.0109	0.999785
	ERVK3-2	1.00949	0.999785
NM_014215	INSRR	1.00924	0.999785
	MGC4859	1.00783	0.999785
NM_001042508 /// NR_027906	MLLT4-AS1	1.00729	0.999785
NM_014859 /// XM_005256888 /// XM_005256889 /// XM_005256890 /// XM_005256891 /// XM_006721615	ARHGAP44	1.00673	0.999785
NM_003245 /// XM_006723615	TGM3	1.00602	0.999785
NM_001128631 /// NM_001288654 /// NM_001288655 /// NM_024819 /// XM_005257688 /// XM_006722091 /// XM_006722092 /// XM_006722093	DCAKD	1.00567	0.999785
NM_000607 /// NM_000608	ORM1 /// ORM2	1.00559	0.999785
NM_004668 /// XM_006716168 /// XM_006716169	MGAM	1.0052	0.999785
NM_001043 /// NM_001172501 /// NM_001172502 /// NM_001172504 /// XM_006721263	SLC6A2	1.00349	0.999785
NM_001128175 /// NM_001198938 /// NM_001198939 /// NM_001198940 /// NM_001198941 /// NM_001198942 /// NM_001198943 /// NM_001198944 /// NM_001198945 /// NM_001390 /// NM_001391 /// NM_001392 /// NM_032975 /// NM_032978 /// NM_032979 /// NM_032980 /// NM_032981 /// XM_005258207 /// XM_005258212 /// XM_005258216 /// XM_005258217 /// XM_005258218 /// XM_005258219 /// XM_005258220 /// XM_005258221 //…	DTNA	1.00335	0.999785
NM_024923 /// XM_005264994 /// XR_245105	NUP210	1.0032	0.999785
	LOC440792	1.00099	0.999785
NR_002766 /// NR_003530 /// NR_003531 /// NR_033358 /// NR_033359 /// NR_033360 /// NR_046464 /// NR_046465 /// NR_046466 /// NR_046467 /// NR_046468 /// NR_046469 /// NR_046470 /// NR_046471 /// NR_046472 /// NR_046473	MEG3	1.00077	0.999785
NM_000338 /// NM_001184832 /// XM_005254605 /// XM_005254606 /// XM_006720656	SLC12A1	1.00039	0.999785
NM_001080554 /// NM_001080555 /// NM_001206842 /// NM_001206843 /// NM_001206845 /// NM_031289 /// NM_153823 /// XM_005253493 /// XM_005253495 /// XM_005253497	GSG1	0.999595	0.999785
NM_000704	ATP4A	0.998926	0.999785
	IGLC1	0.998555	0.999785
NM_003605 /// NM_181672 /// NM_181673 /// XM_005262308 /// XM_006724714	OGT	0.998463	0.999785
NM_000091 /// NM_031362 /// NM_031363 /// NM_031364 /// NM_031365 /// NM_031366 /// XM_005246275 /// XM_005246276 /// XM_005246277 /// XM_005246279 /// XM_005246280 /// XM_006712244 /// XM_006712245 /// XR_241280	COL4A3	0.997405	0.999785
NM_001178015 /// NM_001178016 /// NM_022058 /// XM_005246693 /// XM_005246694 /// XM_005246695 /// XM_005246696 /// XM_006712641 /// XM_006712642 /// XM_006712643	SLC4A10	0.997249	0.999785
NM_000633 /// NM_000657 /// XM_006722523 /// XR_430082	BCL2	0.996845	0.999785
NM_014298 /// XM_005255223	QPRT	0.996623	0.999785
NM_001145822 /// NM_003289 /// NM_213674 /// XM_005251566 /// XM_005251567 /// XM_005251568 /// XM_005251569 /// XM_005251570 /// XM_005251571 /// XM_005251572	TPM2	0.996267	0.999785
NM_001197233 /// NM_001197234 /// NM_007049 /// NM_078476	BTN2A1	0.995808	0.999785
NM_005765	ATP6AP2	0.995005	0.999785
NM_003049	SLC10A1	0.994315	0.999785
NM_001282164 /// NM_001282165 /// NM_012226 /// NM_016318 /// NM_170682 /// NM_170683 /// NM_174872 /// NM_174873 /// XM_005266154 /// XM_005266155 /// XM_005266156	P2RX2	0.993768	0.999785
NM_001003698 /// NM_001003699 /// NM_001003700 /// NM_001168344 /// NM_002955 /// XM_005249272 /// XM_005249275 /// XM_005249276 /// XM_006715156 /// XM_006715157 /// XM_006715158 /// XM_006715159 /// XM_006715160 /// XM_006715161	RREB1	0.993329	0.999785
NM_024067 /// XM_005249845 /// XR_242101	C7orf26	0.991896	0.999785
NM_020546 /// XR_427657	ADCY2	0.991164	0.999785
NM_015347	RIMBP2	0.990397	0.999785
NM_004361 /// NM_033646	CDH7	0.989759	0.78294
NM_001124	ADM	0.988851	0.999785
NM_001031681 /// NM_004937 /// XM_005256485 /// XM_006721463 /// XM_006721464	CTNS	0.988507	0.999785
NM_001034850 /// NM_019000 /// XM_005248312	FAM134B	0.985097	0.999785
NM_015478 /// NM_032107	L3MBTL1	0.984878	0.999785
NM_001201552 /// NM_001201553 /// NM_001201554 /// NM_001201556 /// NM_017530 /// XM_005256033 /// XM_005256035 /// XM_006721233	ZNF821	0.984767	0.999785
NR_049723	MAGOH2	0.983108	0.999785
NM_001278546 /// NM_001489 /// NM_033334 /// NM_033335 /// XM_005251917 /// XM_005251918	NR6A1	0.981471	0.999785
NM_001716 /// NM_032966	CXCR5	0.980817	0.999785
NM_001014839 /// NM_001014841 /// NM_014284	NCDN	0.980421	0.999785
NM_001255982 /// NM_001255983 /// NM_001255984 /// NM_001255985 /// NM_001255986 /// NM_001255987 /// NM_001255988 /// NM_001255989 /// NM_024027 /// NM_199235 /// NR_045659 /// XM_005263853 /// XM_006711897	COLEC11	0.979987	0.999785
NM_003182 /// NM_013996 /// NM_013997 /// NM_013998	TAC1	0.979721	0.999785
NM_001164276 /// NM_016264 /// XM_003959953 /// XM_003960761 /// XM_003960891 /// XM_005259934 /// XM_005259935 /// XM_006722768 /// XM_006722954 /// XM_006726772	LOC101060181 /// ZNF44	0.978713	0.999785
NM_001185011 /// NM_014551 /// NM_152299 /// XM_005261912	NCAPH2	0.977597	0.999785
NM_001009584 /// NM_001184768 /// NM_019007 /// NR_033669 /// NR_033670 /// XM_006724665	ARMCX6	0.977265	0.999785
NM_000482	APOA4	0.974843	0.999785
NM_001286205 /// NM_001286208 /// NM_001286209 /// NM_001481 /// NR_023348 /// XM_005256304 /// XM_005256309 /// XM_006721175	GAS8	0.974776	0.999785
NM_001164737 /// NM_001164738 /// NM_001742	CALCR	0.974533	0.999785
NM_025059 /// XM_006715568	CCDC170	0.973769	0.999785
NM_001023561 /// XM_006723211 /// XM_006723212	ZNF749	0.972916	0.999785
NM_001279 /// NR_036468 /// XM_006722297	CIDEA	0.971047	0.999785
NM_001009881 /// NM_001009882 /// NM_015269 /// XM_005270676 /// XM_005270678 /// XM_005270679 /// XM_005270680 /// XM_005270681 /// XM_005270682 /// XM_005270683 /// XM_005270684 /// XM_005270685 /// XM_006710498 /// XM_006710499 /// XM_006710500	ZCCHC11	0.970867	0.999785
NM_001075098 /// NM_005942 /// NM_005943 /// NM_138928 /// NR_033233	MOCS1	0.970798	0.999785
NM_002922	RGS1	0.970488	0.999785
NM_006581	FUT9	0.970143	0.999785
NR_110185	LOC101926913	0.969637	0.999785
NM_001848 /// XM_006723964	COL6A1	0.96948	0.999785
NM_004140 /// XM_005256643 /// XM_005256644	LLGL1	0.968187	0.999785
NM_003215 /// XM_005248123 /// XM_006714027	TEC	0.967807	0.999785
	IGKC	0.967147	0.999785
NM_144508 /// NM_170589	CASC5	0.967119	0.999785
	KRT18P50 /// KRT18P50	0.965097	0.999785
NM_001286722 /// NM_001286723 /// NM_001286724 /// NM_014612 /// XM_005251842	FAM120A	0.964316	0.999785
NM_004532 /// NM_018406 /// NM_138297 /// NM_138298 /// NM_138299	MUC4	0.963259	0.999785
NM_001014435 /// NM_005182 /// XM_005256135 /// XM_005256136 /// XM_006721267 /// XM_006721268	CA7	0.962316	0.999785
NM_000928	PLA2G1B	0.96176	0.999785
NM_001277081 /// NM_001277082 /// NM_017509 /// NM_023006 /// NM_138563 /// NM_138564 /// NR_102274 /// XM_006723265	KLK15	0.961348	0.999785
NM_031449 /// NM_174929 /// XM_005249866 /// XM_005249867 /// XM_005249868 /// XM_005249869 /// XM_005249870 /// XM_005249871 /// XM_005249872 /// XM_005249873 /// XM_005249874 /// XM_005249875 /// XM_006715787	ZMIZ2	0.961044	0.999785
NM_001105206 /// NM_001105207 /// NM_001105208 /// NM_001105209 /// NM_002290 /// XM_005266983 /// XM_005266984 /// XM_006715480 /// XM_006715481	LAMA4	0.960178	0.999785
NM_001185011 /// NM_014551 /// NM_152299 /// XM_005261912	NCAPH2	0.959053	0.999785
NM_000960 /// XM_005259093 /// XM_005259095 /// XR_243945 /// XR_430206	PTGIR	0.958739	0.999785
NM_001159920 /// NM_001160030 /// NM_001160031 /// NM_002019	FLT1	0.958542	0.999785
NM_001004056 /// NM_001004057 /// NM_005307 /// NM_182982 /// XM_005247957 /// XM_005247959 /// XM_005247960 /// XM_005247961 /// XM_005247962 /// XM_005247963 /// XM_006713879 /// XM_006713880	GRK4	0.957586	0.999785
NM_018207 /// XM_006710736 /// XM_006710737	TRIM62	0.955516	0.999785
NM_015351	TTC9	0.955109	0.999785
NM_003128 /// NM_178313 /// XM_005264517 /// XM_005264518 /// XM_006712087	SPTBN1	0.953439	0.999785
NM_005116 /// NM_203327 /// XM_005260904 /// XM_006723671	SLC23A2	0.950232	0.999785
NM_005992 /// NM_080646 /// NM_080647 /// XM_005261269 /// XM_006724312	TBX1	0.949007	0.999785
NM_000458 /// NM_001165923 /// NM_006481	HNF1B	0.948759	0.999785
NM_006583	RRH	0.947643	0.999785
NM_001136557 /// NM_001136558 /// NM_001287346 /// NM_020960 /// XM_006717196	GPR107	0.947512	0.999785
NM_002517 /// XM_006723231	NPAS1	0.946159	0.999785
	AV8S2 /// TRAV13-2 /// TRAV13-2	0.942551	0.999785
NM_002909	REG1A	0.941809	0.999785
NM_001204426 /// NM_002314 /// NM_016735	LIMK1	0.941015	0.999785
NM_001144382 /// NM_015184 /// XM_006713073	PLCL2	0.939332	0.999785
NM_001286761 /// NM_001286762 /// NM_001286763 /// NM_001286764 /// NM_001286765 /// NM_001286766 /// NM_025113	KIAA0226L	0.939262	0.999785
NM_001907	CTRL	0.937914	0.999785
NM_002889 /// XM_005250033	RARRES2	0.936842	0.999785
NM_000523	HOXD13	0.936361	0.999785
NM_001185012 /// NM_002488 /// NR_033697	NDUFA2	0.936311	0.999785
NM_022050 /// NM_033633 /// NM_033634 /// NM_033635 /// NM_033636 /// NM_033640 /// NR_003654 /// NR_004859	SCAND2P	0.935447	0.999785
NM_016378	VCX2	0.934935	0.999785
NM_001130831 /// NM_003644 /// NM_201432 /// NM_201433 /// XM_005256831 /// XM_005256832 /// XM_005256833 /// XM_005256834 /// XM_005256835	GAS7	0.933282	0.769947
NM_004498 /// NR_073510	ONECUT1	0.932488	0.999785
NM_001200053 /// NM_001200054 /// NM_006928 /// XM_006719568 /// XM_006719569	PMEL	0.932421	0.999785
NM_001008925 /// NM_001009922 /// NM_001278536 /// NM_001278537 /// NM_001278538 /// NM_001278539 /// NM_015436 /// NR_037913 /// NR_037914 /// NR_103723 /// NR_103724 /// NR_103725 /// XM_006714174	RCHY1	0.932074	0.999785
NM_031866 /// NR_039831	FZD8 /// MIR4683	0.930547	0.999785
NM_002451	MTAP	0.929844	0.999785
NM_003568 /// XM_005245539	ANXA9	0.929076	0.999785
NR_110730 /// XR_244005 /// XR_248576 /// XR_253899	LOC101928378	0.928916	0.999785
NM_000807 /// NM_001114175 /// NM_001286827 /// XM_005248080 /// XM_006714002	GABRA2	0.928471	0.999785
NM_024592 /// XM_005265766 /// XM_005265767	SRD5A3	0.927714	0.999785
NM_001678	ATP1B2	0.926327	0.999785
NM_001650 /// NM_004028	AQP4	0.926042	0.999785
NM_001013839 /// NM_001145297 /// NM_001145298 /// NM_001145299 /// NM_001282313 /// NM_001282314 /// NM_015219 /// XM_006721786 /// XM_006721787 /// XM_006721788 /// XM_006721789	EXOC7	0.925437	0.999785
NM_003936	CDK5R2	0.92541	0.999785
NM_001130917 /// NM_001290270 /// NM_001290271 /// NM_006866 /// XM_005258452 /// XM_005277053 /// XM_005277231 /// XM_005278240 /// XM_006722986 /// XM_006722987 /// XM_006722988 /// XM_006722989 /// XM_006722990 /// XM_006726177 /// XM_006726178 /// XM_006726179 /// XM_006726180 /// XM_006726181 /// XM_006726182 /// XM_006726183 /// XM_006726262 /// XM_006726263 /// XM_006726264 /// XM_00672626…	LILRA2	0.925138	0.999785
NM_001136020 /// NM_001276478 /// NM_004968 /// NM_022307 /// NM_022308 /// XM_005249735 /// XM_005249736 /// XM_006715717 /// XM_006715718 /// XM_006715719 /// XM_006715720 /// XM_006715721	ICA1	0.925062	0.999785
NM_002173	IFNA16	0.924832	0.999785
NM_001172648 /// NM_001172649 /// NM_001291106 /// NM_001291107 /// NM_007185 /// XM_005244858 /// XM_005244859 /// XM_006711139 /// XM_006711140 /// XM_006711141	CELF3	0.924799	0.999785
NM_000492 /// XM_006715842	CFTR	0.924655	0.999785
NM_147189 /// XM_005251324 /// XM_005251325 /// XM_005251326	FAM110B	0.923703	0.999785
NM_001292054 /// NM_018317 /// XM_005248172 /// XM_006713967	TBC1D19	0.923123	0.999785
NM_001206804 /// NM_002757 /// NM_145160 /// NM_145161 /// NM_145162	MAP2K5	0.923106	0.999785
NM_001042543 /// NM_006529	GLRA3	0.921765	0.999785
NM_001267798 /// NM_002838 /// NM_080921 /// NM_080922 /// NR_052021 /// XM_006711472 /// XM_006711473 /// XM_006711474 /// XM_006711475	PTPRC	0.921652	0.999785
NM_001145146 /// NM_001145147 /// NM_001145148 /// NM_001256299 /// NM_004382	CRHR1	0.920487	0.999785
NM_001193306 /// NM_002029	FPR1	0.919272	0.999785
NM_001198 /// NM_182907 /// XM_005267094 /// XM_006715550	PRDM1	0.919211	0.999785
NM_001031682 /// NM_001039966 /// NM_001098201 /// NM_001505	GPER1	0.918526	0.999785
NM_001288590 /// NM_001288591 /// NM_001288592 /// NM_018651 /// NM_025169 /// XM_005265323	ZKSCAN7	0.917786	0.999785
NM_006750 /// NM_130845 /// XM_005256120	SNTB2	0.917723	0.999785
NM_153613 /// XM_006720454 /// XR_243087 /// XR_243088	LPCAT4	0.917709	0.999785
NM_001257194 /// NM_001257195 /// NM_017415	KLHL3	0.917577	0.999785
NM_015675	GADD45B	0.917316	0.999785
NM_001292039 /// NM_001292040 /// NM_002747 /// XM_005258299	MAPK4	0.91729	0.859927
NM_182488 /// XM_005266282	USP12	0.916241	0.901841
NM_001178061 /// NM_001178062 /// NM_030913 /// XM_005244833 /// XM_005244835 /// XM_005244836 /// XM_005244837 /// XM_005244838 /// XM_006711120 /// XM_006711121 /// XM_006711122 /// XM_006711123 /// XM_006711124 /// XM_006711125	SEMA6C	0.915884	0.999785
NM_001012512 /// NM_001012513 /// NM_002091 /// XM_006722442	GRP	0.915579	0.999785
NM_005440 /// XM_005257706	RND2	0.914865	0.999785
NM_001127215 /// NM_001127216 /// NM_005263 /// XM_005270749	GFI1	0.914335	0.999785
NM_001007240 /// NM_001007241 /// NM_001007242 /// NM_001502 /// XM_005255259 /// XM_005255261 /// XR_429676	GP2	0.913852	0.999785
NM_000140 /// NM_001012515	FECH	0.913724	0.999785
NM_000543 /// NM_001007593 /// NR_027400 /// XM_005253075	SMPD1	0.91346	0.999785
NM_006288	THY1	0.91312	0.999785
NM_001206389 /// NM_006119 /// NM_033163 /// NM_033164 /// NM_033165	FGF8	0.912597	0.999785
NM_001288749 /// NM_001288750 /// NM_001288751 /// NM_001288752 /// NM_030770 /// NR_110046 /// NR_110047 /// XM_006718921 /// XM_006718922 /// XM_006718923	TMPRSS5	0.911624	0.999785
NM_001163147 /// NM_001163148 /// NM_001163149 /// NM_001163150 /// NM_001163151 /// NM_001163152 /// NM_004956 /// NR_120445 /// XM_005249635 /// XM_005249636	ETV1	0.910239	0.999785
NM_001130067 /// NM_015271 /// XM_006714157 /// XM_006714158 /// XM_006714159 /// XM_006714160 /// XM_006714161 /// XM_006714162 /// XM_006714163 /// XM_006714164 /// XM_006714165	TRIM2	0.909051	0.999785
NM_000517 /// NM_000558	HBA1 /// HBA2	0.909002	0.999785
NM_000150 /// NM_001040701 /// XM_005259526 /// XM_005259527	FUT6	0.907921	0.999785
NM_002112	HDC	0.907606	0.999785
NM_005940	MMP11	0.906436	0.999785
NM_024833	ZNF671	0.905896	0.999785
NM_001720 /// XM_005271149	BMP8B	0.904128	0.999785
NM_001286823 /// NM_017820 /// NR_104598 /// NR_104599 /// XM_005266093 /// XM_006717151 /// XM_006717152 /// XM_006717153 /// XM_006717154 /// XM_006717155 /// XM_006717156 /// XM_006717157 /// XM_006717158 /// XM_006717159 /// XM_006717160 /// XM_006717161	EXD3	0.904065	0.999785
NM_001920 /// NM_133503 /// NM_133504 /// NM_133505 /// NM_133506 /// NM_133507 /// XM_005268693 /// XM_006719270	DCN	0.903917	0.999785
NM_001080494 /// NM_001144832 /// XM_005270641 /// XM_005270643 /// XM_005270644 /// XM_005270645 /// XM_005270646 /// XM_006710471	TTC39A	0.903658	0.999785
NM_002052 /// XM_005272384 /// XM_005272385 /// XM_005272386 /// XM_006716248 /// XM_006716249	GATA4	0.903375	0.999785
NM_001252641 /// NM_003796 /// NM_134447 /// NR_045557 /// XM_005259362 /// XM_005259363	URI1	0.90333	0.999785
NM_001037533 /// NM_001282856 /// NM_001282858 /// NM_001282860 /// NM_001282861 /// NM_032292 /// XM_005245283 /// XM_005245284 /// XM_005245286 /// XM_006711393 /// XM_006711394 /// XM_006711395 /// XM_006711396	GON4L	0.903184	0.999785
NM_015898 /// XM_005259570 /// XM_005259571 /// XM_005259572	ZBTB7A	0.903104	0.999785
NM_000677 /// NM_001081976 /// NM_020683 /// XM_005270485 /// XM_005270486 /// XM_005270489 /// XM_005270490	ADORA3	0.902003	0.999785
NM_014337 /// NM_148175 /// NM_148176 /// XM_005261447 /// XM_005261448 /// XM_006724197 /// XM_006724198	PPIL2	0.901624	0.999785
NM_001131027 /// NM_003687 /// XM_006714723	PDLIM4	0.900834	0.999785
NM_016113 /// XM_005256676 /// XM_005256677 /// XM_005256678 /// XM_006721541 /// XM_006721542 /// XM_006721543	TRPV2	0.900237	0.999785
NM_000885	ITGA4	0.898726	0.999785
NM_005076	CNTN2	0.898518	0.999785
NM_001205315 /// NM_001205316 /// NM_024636	STEAP4	0.898495	0.999785
NM_002612	PDK4	0.898215	0.999785
NM_013370 /// NM_182980 /// NM_182981	OSGIN1	0.897808	0.999785
NM_001145951 /// NM_004085 /// NM_032696 /// XM_005262092	TIMM8A	0.897759	0.999785
NR_026770	FAM215A	0.896796	0.999785
NM_032775 /// NR_033825 /// XM_006724342 /// XM_006724343	KLHL22	0.896698	0.999785
NM_006262 /// XM_005269025 /// XM_006719503	PRPH	0.895726	0.999785
NM_000111 /// XM_006715873	SLC26A3	0.894547	0.999785
NM_001256750 /// NM_001256751 /// NM_001256752 /// NM_001256753 /// NM_001256754 /// NM_001256755 /// NM_001256756 /// NM_016559 /// XM_005247524 /// XM_005247526 /// XM_006713656	PEX5L	0.894112	0.999785
NM_001270467 /// NM_001270468 /// NM_001270469 /// NM_001270470 /// NM_001270471 /// NM_003877 /// XM_005269213 /// XM_006719673 /// XM_006719674	SOCS2	0.892993	0.512387
NM_002099	GYPA	0.891706	0.999785
NM_001289010 /// NM_020379 /// XM_005245945	MAN1C1	0.891567	0.999785
NM_018027 /// XM_005252489 /// XM_005252490 /// XM_005252494 /// XM_005252495 /// XM_006717457 /// XM_006717458 /// XM_006717459 /// XM_006717460 /// XM_006717461 /// XM_006717462 /// XM_006717463 /// XM_006717464	FRMD4A	0.891451	0.999785
NM_001051 /// NM_001278687 /// XM_005261721 /// XM_006724311	SSTR3	0.891164	0.999785
NM_153443 /// XM_006725779 /// XM_006725780	KIR3DL3	0.891107	0.999785
NM_000847 /// XM_006715072	GSTA3	0.890667	0.999785
NM_001898	CST1	0.890514	0.999785
NM_002623	PFDN4	0.890237	0.999785
	C15orf49	0.889405	0.786195
NM_001033952 /// NM_001033953 /// NM_001741 /// XM_005253134	CALCA	0.8889	0.999785
NM_153265 /// XM_005273876 /// XM_005273877 /// XM_005273878 /// XM_006718489 /// XM_006718490 /// XM_006718491	EML3	0.888126	0.999785
NM_002581 /// XM_006717129	PAPPA	0.887898	0.999785
NM_000353	TAT	0.887548	0.999785
NM_001127608 /// NM_004816 /// XM_005252307 /// XM_005252308 /// XM_005252309 /// XM_005252310	FAM189A2	0.886867	0.964241
NM_001100397 /// NM_001282899 /// NM_001282900 /// NM_001282901 /// NM_007023 /// XM_005246246 /// XM_006712205 /// XM_006712206	RAPGEF4	0.886803	0.999785
NM_001114108 /// NM_017904	TTC22	0.88592	0.999785
NM_030980 /// XM_005245516 /// XM_005245517 /// XM_005245518 /// XM_006711560 /// XM_006711561	ISG20L2	0.885719	0.999785
NM_000724 /// NM_001167945 /// NM_201570 /// NM_201571 /// NM_201572 /// NM_201590 /// NM_201593 /// NM_201596 /// NM_201597 /// XM_005252588 /// XM_005252591 /// XM_006717502	CACNB2	0.88478	0.999785
	AC009237.8 /// AK055967	0.884622	0.999785
NM_032043	BRIP1	0.882642	0.999785
NM_001142643 /// NM_020753	CASKIN2	0.882601	0.999785
NM_014265 /// NM_021777 /// XM_005273378 /// XM_005273379 /// XM_005273380 /// XM_005273381 /// XM_005273382 /// XM_006716273 /// XM_006716274 /// XM_006716275 /// XR_247120	ADAM28	0.882567	0.999785
NM_001509 /// NM_003996	GPX5	0.882321	0.999785
NM_001243473 /// NM_001243475 /// NM_015681 /// XM_005256605 /// XM_005256607 /// XM_005256608 /// XM_005256609 /// XM_005256610	B9D1	0.88118	0.999785
NM_000914 /// NM_001008503 /// NM_001008504 /// NM_001008505 /// NM_001145279 /// NM_001145280 /// NM_001145281 /// NM_001145282 /// NM_001145283 /// NM_001145284 /// NM_001145285 /// NM_001145286 /// NM_001145287 /// NM_001285522 /// NM_001285523 /// NM_001285524 /// NM_001285526 /// NM_001285527 /// NM_001285528 /// NR_104348 /// NR_104349 /// NR_104350 /// NR_104351 /// XM_006715496 /// XM_006…	OPRM1	0.880545	0.999785
NM_018382	FLJ11292	0.880465	0.999785
NM_000678	ADRA1D	0.880459	0.999785
NM_003743 /// NM_147223 /// NM_147233 /// XM_005264625 /// XM_005264626 /// XM_005264627 /// XM_005264628 /// XM_006712126	NCOA1	0.8801	0.999785
NM_178563 /// XM_006715961 /// XM_006715962 /// XM_006715963	AGBL3	0.878383	0.999785
	RP11-549J18.1	0.87802	0.999785
NM_001282474 /// NM_001282475 /// NM_003917 /// NM_080545 /// XM_005268166 /// XM_005268167 /// XM_005268168 /// XM_005268169 /// XM_005268170 /// XM_005268171 /// XM_005268172 /// XM_005268173 /// XM_005268174 /// XM_005268175 /// XM_005268176 /// XM_005268177 /// XM_005268178 /// XM_005268179 /// XM_005268180 /// XM_005268181 /// XM_005268182 /// XM_006720301 /// XR_245729 /// XR_245730	AP1G2	0.877485	0.999785
NM_001166247 /// NM_021956 /// NM_175768 /// XM_005266945 /// XM_005266946 /// XM_006715465	GRIK2	0.876325	0.999785
NM_000477	ALB	0.876041	0.999785
NM_004102	FABP3	0.8741	0.999785
NM_001130487 /// NM_001242833 /// NM_001242834 /// NM_001242835 /// NM_001242836 /// NM_020465 /// NM_022910 /// NR_040072 /// XM_006721252 /// XM_006721253 /// XM_006721254 /// XM_006721255 /// XM_006721256 /// XM_006721257 /// XM_006721258 /// XM_006721259 /// XM_006721260 /// XM_006721261 /// XM_006721262	NDRG4	0.874023	0.999785
NM_001127895 /// NM_001127896 /// NM_022467	CHST8	0.873434	0.999785
NM_001140	ALOX15	0.867019	0.999785
NM_000540 /// NM_001042723 /// XM_006723317 /// XM_006723318 /// XM_006723319	RYR1	0.866612	0.999785
NM_001005850 /// XM_005259382 /// XM_005259383	ZNF835	0.864438	0.999785
NM_000796 /// NM_001282563 /// NM_001290809 /// NM_033658 /// NM_033659 /// NM_033660 /// NM_033663 /// XM_005247171 /// XM_006713522	DRD3	0.86355	0.769947
NM_000323 /// NM_020629 /// NM_020630 /// NM_020975 /// XM_006717936	RET	0.863078	0.999785
NM_001060 /// NM_201636	TBXA2R	0.862797	0.999785
NM_001145640 /// NM_015174 /// NR_027149	ZFR2	0.861568	0.999785
NM_001185	AZGP1	0.861032	0.999785
NM_015129 /// NM_145799 /// NM_145800 /// NM_145802 /// XM_005262400 /// XM_006724748 /// XM_006724749 /// XM_006724750	SEPT6	0.8608	0.999785
	IGHV3-73 /// IGHV3-73	0.85975	0.999785
NM_001042410 /// NM_001282792 /// NM_018089 /// XM_005246663 /// XR_427096 /// XR_427097	ANKZF1	0.858645	0.999785
NM_021983 /// XM_006725948 /// XR_247369 /// XR_247388 /// XR_247422	HLA-DRB4	0.857881	0.999785
NM_001033002 /// NM_001160243 /// NM_001160244 /// NM_001160246 /// NM_001160266 /// NM_001160267 /// NM_032308 /// NR_027678 /// NR_027679 /// NR_027680 /// NR_027681 /// NR_027682 /// NR_027683 /// NR_027684 /// NR_027685	RPAIN	0.85762	0.999785
NM_000412 /// XM_005247415	HRG	0.857601	0.999785
NM_001011703 /// NM_033446 /// XM_005252297	MVB12B	0.857549	0.999785
NM_000300 /// NM_001161727 /// NM_001161728 /// NM_001161729	PLA2G2A	0.857215	0.999785
NM_001281446 /// NM_014249 /// NM_016346	NR2E3	0.857075	0.999785
NM_001256864 /// NM_001256865 /// NM_014787	DNAJC6	0.856211	0.999785
NM_001005410 /// NM_001005411 /// NM_001005412 /// NM_201563 /// NR_047648	FCGR2C	0.856201	0.999785
NM_001327 /// NM_139250	CTAG1A /// CTAG1B	0.856116	0.999785
NM_000220 /// NM_153764 /// NM_153765 /// NM_153766 /// NM_153767	KCNJ1	0.856014	0.999785
NM_001079529 /// NM_001265615 /// NM_173663 /// NR_038402 /// XM_005265889 /// XM_006714841 /// XM_006714842 /// XM_006714843 /// XM_006714844 /// XM_006714845 /// XM_006714846 /// XM_006714847 /// XM_006714848 /// XM_006714849 /// XM_006714850 /// XM_006714851 /// XM_006714852 /// XM_006714853 /// XM_006714854 /// XR_425938 /// XR_425939 /// XR_431945 /// XR_431946 /// XR_431947	FAM153A /// FAM153B /// LOC100507387 /// LOC102725213	0.855726	0.999785
	IGLV4-60 /// IGLV4-60	0.854626	0.999785
NM_001045	SLC6A4	0.853898	0.999785
NM_012132 /// NM_199328	CLDN8	0.851889	0.999785
NM_004637	RAB7A	0.851047	0.999785
NM_001099680 /// NM_001099681 /// NM_001099682 /// NM_024859 /// XM_005278062 /// XM_005278063 /// XM_005278064 /// XM_005278065 /// XM_006724560 /// XR_430508	MAGIX	0.851006	0.999785
NM_001142305 /// NM_016643	ZNF771	0.85081	0.999785
NM_018463 /// XM_005253707 /// XM_005253708 /// XM_005253709 /// XR_429017	ITFG2	0.849005	0.999785
NM_001242524 /// NM_001242525 /// NM_033554	HLA-DPA1	0.848321	0.999785
NM_002866	RAB3A	0.848295	0.999785
NM_003814 /// XM_005268151 /// XM_005268152	ADAM20	0.848089	0.999785
NM_023944 /// NR_117085 /// XM_005260038 /// XM_006722848 /// XM_006722849 /// XM_006722850	CYP4F12	0.847937	0.999785
NM_001040135 /// NM_020445 /// NR_073000 /// NR_073001 /// XM_006716064 /// XM_006716065 /// XM_006716066 /// XM_006716067 /// XM_006716068	ACTR3B	0.846723	0.999785
NM_020796 /// XM_005272041 /// XM_005272042 /// XM_006714663	SEMA6A	0.846381	0.999785
NM_002593	PCOLCE	0.84598	0.999785
NM_001006624 /// NM_001006625 /// NM_006474 /// NM_198389 /// XM_006710295	PDPN	0.845128	0.999785
NM_001145961 /// NM_001145962 /// NM_001145963 /// NM_001145964 /// NM_005072	SLC12A4	0.844485	0.999785
NM_004532 /// NM_018406 /// NM_138297 /// NM_138298 /// NM_138299	MUC4	0.844222	0.999785
NM_030905	OR2J2	0.844104	0.999785
NM_001130690 /// NM_006661 /// NR_045597 /// XM_006715321	PDE10A	0.843905	0.999785
NM_000842 /// NM_001143831 /// XM_006718828 /// XM_006718829 /// XM_006718830	GRM5	0.843646	0.999785
NM_002749 /// NM_139032 /// NM_139033 /// NM_139034 /// XM_005256719 /// XM_006721557 /// XM_006721558 /// XM_006721559 /// XM_006721560	MAPK7	0.843603	0.859927
NM_002181	IHH	0.843518	0.999785
NM_001001132 /// NM_003024 /// XM_005261026 /// XM_005261027 /// XM_005261031 /// XR_244289	ITSN1	0.843202	0.999785
NM_025244 /// NM_182911 /// XM_005264022 /// XM_005264023 /// XM_005264024 /// XM_005264025 /// XM_005264026 /// XM_005264027 /// XM_005264029 /// XM_006712780 /// XM_006712781 /// XM_006712782	TSGA10	0.843144	0.999785
NM_001215 /// NM_001270500 /// NM_001270501 /// NM_001270502	CA6	0.842525	0.999785
NM_001102654 /// NM_002527	NTF3	0.842446	0.999785
NM_024848 /// XM_005244798 /// XM_005244799 /// XM_006710906	MORN1	0.842029	0.999785
NM_001271751 /// NM_005795 /// XM_005246231 /// XM_005246232 /// XM_005246234	CALCRL	0.841583	0.999785
NM_001039659 /// NM_001039660 /// NM_001145055 /// NM_001145057 /// NM_005699 /// NM_173042 /// NM_173043 /// NM_173044 /// XM_005273705 /// XM_006718403 /// XM_006718404 /// XM_006718405 /// XM_006718406 /// XM_006718407 /// XM_006718408 /// XM_006718409 /// XM_006718410	IL18BP	0.841365	0.999785
NM_018111	C19orf73	0.840876	0.999785
NM_018014 /// NM_022893 /// NM_138553 /// NM_138559	BCL11A	0.840841	0.999785
NM_005232 /// XM_006715879 /// XM_006715880 /// XR_428169	EPHA1	0.840723	0.999785
NM_001143836 /// NM_001143837 /// NM_001291926 /// NM_001291927 /// NM_001291929 /// NM_016931 /// NR_026571 /// NR_120406 /// XM_006718847 /// XM_006718848 /// XM_006718849 /// XM_006718850 /// XM_006718851 /// XM_006718852 /// XM_006718853 /// XR_428978 /// XR_428979	NOX4	0.839786	0.999785
NM_199420 /// XM_006713480	POLQ	0.839702	0.999785
NM_001258311 /// NM_024554	PGBD5	0.839471	0.999785
NM_001206524 /// NM_001206542 /// NM_001230 /// NM_032974 /// NM_032976 /// NM_032977 /// XM_005246907 /// XM_005246909 /// XM_005246910 /// XM_005246911 /// XM_006712796	CASP10	0.838533	0.999785
NM_013449 /// XM_005268596 /// XM_005268597 /// XM_005268599 /// XM_005268600 /// XM_005268602 /// XM_005268603 /// XM_005268604 /// XM_006719207 /// XM_006719208	BAZ2A	0.838297	0.999785
NM_001184996 /// NM_001184997 /// NM_030936 /// XM_005249522 /// XM_006715851 /// XM_006715852 /// XR_428167 /// XR_428168	RNF32	0.83773	0.999785
NR_110730 /// XR_244005 /// XR_248576 /// XR_253899	LOC101928378	0.83668	0.999785
NM_014450	SIT1	0.836389	0.999785
NM_024832	RIN3	0.835364	0.999785
NM_004558	NRTN	0.835035	0.999785
NR_001275	CELP	0.834808	0.999785
NM_170776 /// XM_005255842 /// XM_006721170 /// XR_243399	GPR97	0.83387	0.999785
NM_001193267 /// NM_001242827 /// NM_012241 /// NM_031244 /// XM_005248967 /// XM_005248968 /// XM_005248969	RP1-223E5.4 /// SIRT5	0.83338	0.999785
NM_004102	FABP3	0.832804	0.999785
NM_001291478 /// NM_014371 /// NR_111971 /// XM_005259854 /// XR_244065 /// XR_244066 /// XR_430135	AKAP8L	0.831448	0.999785
NM_001207006 /// NM_021803	IL21	0.831421	0.999785
NM_001166050 /// NM_001166051 /// NM_001166052 /// NM_001166053 /// NM_001166054 /// NM_004307 /// NM_173075 /// XM_005248101 /// XM_006714005 /// XM_006714006 /// XM_006714007 /// XM_006714008 /// XM_006714009 /// XM_006714010 /// XM_006714011 /// XM_006714012	APBB2	0.830707	0.999785
NM_014817	TRIL	0.829868	0.999785
NM_001256497	CYP3A7-CYP3AP1	0.829418	0.999785
NM_001199978 /// NM_001199979 /// NM_020359 /// XM_006713712	PLSCR2	0.829319	0.999785
NM_015653 /// XM_005261524	RIBC2	0.829293	0.999785
NM_001001344 /// NM_021949 /// XM_005274689 /// XM_005274690 /// XM_005274691 /// XM_005274692 /// XM_005274693 /// XM_006724823	ATP2B3	0.828602	0.999785
NM_001168388 /// NM_001168389 /// NM_006079	CITED2	0.82766	0.769947
NM_014240 /// XM_005265529 /// XM_005265530 /// XM_006713381	LIMD1	0.827613	0.999785
NM_005950	MT1G	0.827177	0.332061
NM_000730	CCKAR	0.826904	0.999785
NM_000443 /// NM_000927 /// NM_018849 /// NM_018850	ABCB1 /// ABCB4	0.826578	0.999785
NM_033266 /// XM_005255044	ERN2	0.826513	0.999785
NM_006682	FGL2	0.826186	0.999785
NM_001083621 /// NM_014870	ZBTB40	0.826129	0.999785
NM_001130831 /// NM_003644 /// NM_201432 /// NM_201433 /// XM_005256831 /// XM_005256832 /// XM_005256833 /// XM_005256834 /// XM_005256835	GAS7	0.826083	0.999785
NM_003263 /// XM_005262662 /// XM_005262663 /// XM_005262665 /// XM_005262666 /// XM_006714028	TLR1	0.826051	0.999785
NM_001204869 /// NM_001204870 /// NM_003882 /// NM_080838 /// NR_037944 /// XM_006716680	WISP1	0.82599	0.999785
NM_022819 /// XM_006710817	PLA2G2F	0.825975	0.999785
NM_005119 /// XM_005271371 /// XR_246308	THRAP3	0.825743	0.999785
NM_001287582 /// NM_001287583 /// NM_001790 /// NM_022809 /// XM_005272145 /// XM_005272146 /// XM_006714739 /// XM_006714740	CDC25C	0.825316	0.999785
NM_001057	TACR2	0.825039	0.999785
NM_001144663 /// NM_004063	CDH17	0.824957	0.999785
NM_001270934 /// NM_001270941 /// NM_001282282 /// NM_014790	JAKMIP2	0.824483	0.999785
NM_031887 /// NR_003921	PMCHL1	0.824339	0.999785
NM_000154	GALK1	0.824213	0.999785
NM_003281	TNNI1	0.824	0.999785
NM_006161	NEUROG1	0.82379	0.999785
NM_018222 /// XM_005253015	PARVA	0.823348	0.999785
NM_003032 /// NM_173216 /// NM_173217 /// XM_005247717 /// XM_005247719 /// XM_005247720 /// XM_006713734	ST6GAL1	0.823242	0.999785
NM_003518 /// NM_021058	HIST1H2BG /// HIST1H2BJ	0.822982	0.999785
NM_020524	PBXIP1	0.821685	0.999785
NM_000778 /// NM_001010969 /// XM_005270537 /// XM_005270538 /// XM_005270539 /// XM_005270767 /// XM_005270768 /// XM_005270769 /// XM_005270770 /// XM_006710392 /// XR_246241 /// XR_246242	CYP4A11 /// CYP4A22	0.82156	0.999785
NM_001289984 /// NM_001289985 /// NM_015288 /// XM_005271942 /// XM_005271943 /// XM_005271944 /// XM_005271945 /// XM_005271946 /// XM_005271947 /// XM_005271948 /// XM_005271949 /// XM_005271950 /// XM_005271951	JADE2	0.820863	0.999785
NM_000573 /// NM_000651 /// XM_005273064 /// XM_006711166 /// XM_006711167 /// XM_006711168	CR1	0.820802	0.999785
NM_001937	DPT	0.820506	0.999785
NM_002944 /// XM_006715548	ROS1	0.820461	0.999785
NM_013941	OR10C1	0.819605	0.999785
NM_006507	REG1B	0.819369	0.999785
NM_000280 /// NM_001127612 /// NM_001258462 /// NM_001258463 /// NM_001258464 /// NM_001258465 /// NM_001604 /// XM_005252954 /// XM_005252955 /// XM_005252956 /// XM_005252957 /// XM_005252958 /// XM_006718244 /// XM_006718245 /// XM_006718246	PAX6	0.819281	0.732448
NM_001134707 /// NM_007101 /// XM_005272170 /// XM_006716990 /// XM_006716991	SARDH	0.819072	0.999785
NR_003367 /// NR_031609	MIR1204 /// PVT1	0.818708	0.999785
NM_007225	NXPH3	0.818541	0.999785
NM_001001502 /// NM_003085 /// XM_006714914 /// XM_006714915 /// XM_006714916	SNCB	0.8183	0.999785
NM_001193416 /// NM_001193417 /// NM_001356 /// NM_024005	DDX3X	0.817661	0.999785
NM_000275 /// XM_005268259	OCA2	0.817294	0.999785
NM_006775 /// NM_206853 /// NM_206854 /// NM_206855 /// XM_005267224 /// XR_245557 /// XR_427977 /// XR_427978	QKI	0.816023	0.999785
NM_000715 /// XM_005273251 /// XM_005273252	C4BPA	0.814666	0.999785
NM_005994	TBX2	0.814501	0.999785
NM_006193 /// XM_005250397 /// XR_242243	PAX4	0.814374	0.999785
NM_001145336 /// NM_001145337 /// NM_001145339 /// NM_001145340 /// NM_001278462 /// NM_002392 /// NM_006878 /// NM_006879 /// NM_006880 /// NM_006881 /// NM_006882 /// NM_032739 /// XM_005268872 /// XM_006719399 /// XM_006719400	MDM2	0.81391	0.999785
NM_003743 /// NM_147223 /// NM_147233 /// XM_005264625 /// XM_005264626 /// XM_005264627 /// XM_005264628 /// XM_006712126	NCOA1	0.812973	0.999785
NM_001199295 /// NM_153263 /// XM_006723128	ZNF549	0.81183	0.999785
NM_006041 /// XR_243575	HS3ST3B1	0.811436	0.999785
NM_001202558 /// NM_001202559 /// NM_002028	CHURC1-FNTB /// FNTB	0.811224	0.999785
NM_002445 /// NM_138715 /// NM_138716	MSR1	0.811191	0.999785
NM_001202855 /// NM_001202856 /// NM_001202857 /// NM_017460	CYP3A4	0.810816	0.999785
NM_021073 /// XM_005249304	BMP5	0.810225	0.999785
NM_001131 /// NM_001205220 /// NM_170609 /// XM_006715003	CRISP1	0.808635	0.999785
NM_005949	MT1F	0.808582	0.339951
NM_001242786 /// NM_001242787 /// NM_001242788 /// NM_001242789 /// NM_001242790 /// NM_001519 /// NM_145685 /// NM_145696 /// XM_005267561 /// XM_005267563 /// XM_006720122 /// XM_006720123	BRF1	0.808393	0.999785
NM_004626 /// XM_005274231	WNT11	0.806985	0.999785
NM_000832 /// NM_001185090 /// NM_001185091 /// NM_007327 /// NM_021569 /// XM_005266071 /// XM_005266072 /// XM_005266073	GRIN1	0.80649	0.999785
NM_000172 /// NM_144499	GNAT1	0.806099	0.999785
NM_005957 /// XM_005263458 /// XM_005263460 /// XM_005263461 /// XM_005263462 /// XM_005263463	MTHFR	0.805135	0.999785
NM_006900 /// NM_024013	IFNA1 /// IFNA13	0.804305	0.999785
NM_004469 /// NR_037859	FIGF /// PIR-FIGF	0.803974	0.999785
	SMARCE1P2 /// SMARCE1P2	0.803818	0.999785
NM_001290263 /// NM_014689 /// NM_017718 /// XM_005246672 /// XM_005246673 /// XM_005246674 /// XM_006712616 /// XM_006712617 /// XM_006712618 /// XM_006712619 /// XM_006712620 /// XM_006712621 /// XM_006712622 /// XM_006712623 /// XM_006712624	DOCK10	0.803656	0.999785
NM_024709	C1orf115	0.80316	0.999785
NM_001197115 /// NM_001498	GCLC	0.803122	0.769947
NM_003294 /// NM_024164	TPSAB1 /// TPSB2	0.802711	0.999785
NM_000517 /// NM_000558	HBA1 /// HBA2	0.802284	0.999785
NM_002608 /// NM_033016	PDGFB	0.801844	0.999785
NM_001128617 /// NM_001286611 /// NM_001286612 /// NM_031922 /// XM_005267177 /// XM_005267178 /// XM_005267179 /// XM_006715587 /// XR_245555	REPS1	0.801324	0.999785
	IGLC1 /// IGLV3-25 /// IGLV3-25	0.801266	0.999785
NM_023920	TAS2R13	0.80116	0.999785
NM_001033551 /// NM_001082968 /// NM_001288786 /// NM_001288787 /// NM_001288788 /// NM_001288789 /// NM_144678 /// XM_005256461 /// XM_005256462 /// XM_005256463 /// XM_005256466 /// XM_006721452	TOM1L2	0.800869	0.999785
NM_025098	MOGAT2	0.800548	0.999785
NM_145185 /// XM_005272489 /// XM_005272490 /// XM_006722800	MAP2K7	0.800294	0.999785
NM_001258206 /// NM_001258207 /// NM_005428 /// XM_005259642	VAV1	0.799285	0.999785
NM_001029976 /// NM_006958 /// XM_005272341 /// XM_005272342	ZNF16	0.798613	0.197208
NM_006657 /// NM_206965 /// XM_006723960 /// XM_006723961 /// XM_006723962	FTCD	0.798402	0.999785
NM_001141945 /// NM_001613	ACTA2	0.797772	0.999785
NM_001110781 /// NM_001199787 /// NM_001290264 /// NM_182838 /// XM_006710870 /// XM_006710871	SLC35E2 /// SLC35E2B	0.797656	0.999785
	IGHA1 /// IGHA2 /// IGHD /// IGHG1 /// IGHG3 /// IGHM /// IGHV4-31	0.797388	0.999785
NM_006611 /// NR_028045	KLRAP1	0.797277	0.999785
NM_001844 /// NM_033150 /// XM_006719242	COL2A1	0.797275	0.999785
NM_002443 /// NM_138634	MSMB	0.797107	0.999785
NM_001164342 /// NM_001164343 /// NM_001164344 /// NM_001164345 /// NM_001164346 /// NM_001164347 /// NM_015642 /// NR_121662 /// XM_005247339 /// XM_005247340 /// XM_005247341 /// XM_005247342 /// XM_005247343 /// XM_006713577 /// XM_006713578 /// XM_006713579 /// XM_006713580 /// XM_006713581 /// XM_006713833	ZBTB20	0.796854	0.999785
NM_021185 /// XM_005259114 /// XM_005259115 /// XM_005259116 /// XM_005259117 /// XM_005259118 /// XM_006723308 /// XM_006723309 /// XM_006723310 /// XM_006723311	CATSPERG	0.796827	0.999785
NM_005018 /// XM_006712573 /// XM_006724986	PDCD1	0.794944	0.999785
NM_001220765 /// NM_001220766 /// NM_001220767 /// NM_001220768 /// NM_001220769 /// NM_001220770 /// NM_001220771 /// NM_001220772 /// NM_001220773 /// NM_001220774 /// NM_001220775 /// NM_001220776 /// NM_001291837 /// NM_001291838 /// NM_001291839 /// NM_001291840 /// NM_001291841 /// NM_001291842 /// NM_001291843 /// NM_001291844 /// NM_001291845 /// NM_001291846 /// NM_001291847 /// NM_006060	IKZF1	0.794072	0.852136
NM_001161440 /// NM_002842 /// XM_006723312	PTPRH	0.793355	0.999785
NM_014920 /// NM_016513	ICK	0.793292	0.999785
NM_002514	NOV	0.793047	0.999785
NM_015192 /// NM_182734 /// XM_005260681 /// XM_006723555	PLCB1	0.792284	0.999785
NM_001003398 /// NM_001714 /// XM_005253465 /// XM_005253466 /// XM_006719134 /// XR_242898	BICD1	0.792121	0.999785
NM_001643	APOA2	0.791616	0.999785
NM_021062	HIST1H2BB	0.791614	0.999785
NM_001080378 /// NM_001080379 /// NM_152410 /// XM_005266824 /// XM_005266825 /// XM_005266826 /// XM_006715343 /// XM_006715344 /// XM_006715345	PACRG	0.790958	0.999785
NM_001254757 /// NM_001254758 /// NM_001254759 /// NM_006278 /// XM_005271649 /// XM_005271650 /// XM_005271651 /// XM_006718896 /// XM_006718897	ST3GAL4	0.790957	0.999785
NM_002088 /// XM_005258821 /// XM_005258822 /// XM_006723169 /// XM_006723170 /// XR_243925	GRIK5	0.790852	0.999785
NM_004194 /// NM_016351 /// NM_021721 /// NM_021722 /// NM_021723 /// XM_005250445 /// XM_006716028 /// XM_006716029	ADAM22	0.790201	0.999785
NM_006056 /// XM_006712195 /// XM_006712196	NMUR1	0.789385	0.999785
NM_012373	OR3A3	0.789358	0.769947
NM_001271946 /// NM_003062 /// XR_427809	SLIT3	0.788552	0.999785
	HMGN2P9 /// HMGN2P9	0.78762	0.999785
NM_004608 /// NM_080758 /// XM_005255523	TBX6	0.787358	0.999785
NM_020170 /// XM_005259596	NCLN	0.787155	0.999785
NM_000491 /// XM_005245982	C1QB	0.786618	0.999785
NM_001276	CHI3L1	0.784437	0.999785
NM_001114108 /// NM_017904	TTC22	0.783851	0.999785
NM_006552	SCGB1D1	0.783727	0.999785
NM_024029 /// XM_005260069 /// XM_005260070 /// XM_005260071	YIPF2	0.78368	0.999785
NM_001670 /// XM_005261242 /// XM_005261243 /// XM_005261244 /// XM_006724243 /// XM_006724244 /// XM_006724245 /// XM_006724246 /// XM_006724247 /// XM_006724248 /// XM_006724249 /// XM_006724250 /// XM_006724251	ARVCF	0.782796	0.999785
NM_001168374 /// NM_001168375 /// NM_001168376 /// NM_001168377 /// NM_001252328 /// NM_014809 /// XM_005249504 /// XM_006715286 /// XM_006715287 /// XM_006715288	KIAA0319	0.78278	0.999785
NM_020903	USP29	0.782183	0.999785
NM_002738 /// NM_212535	PRKCB	0.781631	0.999785
NM_016343	CENPF	0.781591	0.999785
NM_001204065 /// NM_001204066 /// NM_001204067 /// NM_001204068 /// NM_001204069 /// NM_001204070 /// NM_001204079 /// NM_001204080 /// NM_001204081 /// NM_020140 /// NM_152788 /// NM_181670 /// XM_005269028 /// XM_005269029 /// XM_005269032 /// XM_006719504 /// XM_006719505 /// XM_006719506 /// XM_006719507 /// XM_006719508 /// XM_006719509 /// XM_006719510 /// XM_006719511 /// XM_006719512 /// …	ANKS1B	0.781514	0.999785
NM_014244 /// NM_021599	ADAMTS2	0.781374	0.999785
NM_018280	PRR34	0.780824	0.999785
NM_018228	VRTN	0.780754	0.999785
NM_001012733 /// NM_001012734 /// NM_020133 /// XM_005267052 /// XM_005267053 /// XM_005267054 /// XM_005267055 /// XM_006715512 /// XM_006715513 /// XM_006715514 /// XM_006715515	AGPAT4	0.780401	0.999785
NM_006685	SMR3B	0.780364	0.999785
NM_014411 /// NR_027330	SND1-IT1	0.780342	0.999785
NM_001105250 /// NM_001272020 /// NM_004796 /// NM_138970 /// NR_073546 /// NR_073547 /// XM_005268218 /// XM_006720322 /// XM_006720323	NRXN3	0.779558	0.999785
NM_021076 /// XM_005261619 /// XM_006724257	NEFH	0.77814	0.999785
NM_014681 /// NM_194428 /// XM_005259443 /// XR_243974	DHX34	0.778125	0.999785
NM_018380	DDX28	0.777666	0.999785
NM_014974 /// XM_005252426 /// XM_005252427 /// XM_005252428 /// XM_005252429 /// XM_005252430	DIP2C	0.777422	0.999785
NM_001018009 /// NM_004844 /// XM_006713420	SH3BP5	0.777017	0.999785
NM_015077	SARM1	0.776914	0.999785
NM_005867	DSCR4	0.776578	0.999785
NM_001184773 /// NM_001184774 /// NM_001184775 /// NM_001184776 /// NM_001184777 /// NM_021115 /// XM_005261439 /// XM_005261440 /// XM_006724195 /// XM_006724196	SEZ6L	0.776347	0.999785
NM_000790 /// NM_001082971 /// NM_001242886 /// NM_001242887 /// NM_001242888 /// NM_001242889 /// NM_001242890 /// XM_005271745	DDC	0.776329	0.999785
NM_021955	GNGT1	0.774938	0.999785
NM_024490 /// XM_005268261 /// XM_006720619	ATP10A	0.772877	0.999785
NM_017655 /// XM_005270956 /// XM_005270957 /// XM_005270958	GIPC2	0.771487	0.999785
NM_001254718 /// NM_001254719 /// NM_001254720 /// NM_001254721 /// NM_001254722 /// NM_001254723 /// NM_002465 /// NM_206819 /// NM_206820 /// NM_206821 /// XM_005268876 /// XM_006719405 /// XM_006719406 /// XM_006719407 /// XM_006719408 /// XM_006719409 /// XM_006719410 /// XM_006719411	MYBPC1	0.771452	0.999785
NM_001256371 /// NM_001256372 /// NM_024680	E2F8	0.771016	0.999785
NM_004711 /// NM_145731 /// NM_145738	SYNGR1	0.770911	0.999785
NM_001135642 /// NM_016532 /// NM_130766 /// XM_005256683 /// XM_005256685 /// XM_005256686 /// XM_006721545	INPP5K	0.770698	0.951366
NM_003278 /// NM_015004 /// NR_023353 /// XM_005265426 /// XM_006713035 /// XR_245104	CLEC3B /// EXOSC7	0.770319	0.999785
NM_019102	HOXA5	0.76875	0.999785
NM_005390	PDHA2	0.768578	0.999785
NM_001007240 /// NM_001007241 /// NM_001007242 /// NM_001502 /// XM_005255259 /// XM_005255261 /// XR_429676	GP2	0.767775	0.999785
NM_002363 /// NM_177404 /// NM_177415	MAGEB1	0.767726	0.999785
NM_001205262 /// NM_001205263 /// NM_001256141 /// NM_006550 /// NM_012415 /// NM_134434	FSBP /// RAD54B	0.767051	0.999785
NM_001001323 /// NM_001682 /// XM_005268919	ATP2B1	0.766696	0.859927
NM_001848 /// XM_006723964	COL6A1	0.765937	0.999785
NM_001282611 /// NM_001282612 /// NM_006334 /// NM_014279 /// NM_058199	OLFM1	0.765161	0.999785
NM_001454	FOXJ1	0.764825	0.999785
NM_001242884 /// NM_001287603 /// NM_001287604 /// NM_003443 /// XM_005245986 /// XM_005245987	ZBTB17	0.764623	0.999785
NM_001243597 /// NM_016952	CDON	0.76391	0.999785
NM_005549	KCNA10	0.763306	0.999785
	BTF3P12 /// BTF3P12	0.762924	0.999785
NM_001267609 /// NM_001267610 /// NM_001267611 /// NM_001267612 /// NM_001267613 /// NM_001267614 /// NM_007369 /// NM_153832 /// XM_005245055 /// XM_005245056 /// XM_005245057 /// XM_006711251 /// XM_006711252 /// XM_006711253	GPR161	0.762503	0.999785
	RP1-263J7.2	0.762146	0.999785
NM_001105677 /// NM_001252274 /// NM_001252275 /// NM_006798	UGT2A1 /// UGT2A2	0.761735	0.999785
NM_001282757 /// NM_001282758 /// NM_001282759 /// NM_013293 /// XM_005249725 /// XM_006715713	TRA2A	0.760081	0.999785
NM_001256627 /// NM_001256629 /// NM_001256630 /// NM_001282218 /// NM_003957 /// NR_046331 /// XM_005253218 /// XM_005253220 /// XM_006718374 /// XM_006718375 /// XM_006718376 /// XM_006718377 /// XM_006718378 /// XM_006718379 /// XR_242831 /// XR_428859 /// XR_428860 /// XR_428861	BRSK2	0.760075	0.999785
NM_001136106 /// NM_001178020 /// NM_001197224 /// NM_001197225 /// XM_006721144	BEAN1	0.758732	0.983424
NM_016534 /// NR_015404	MAPKAPK5-AS1	0.757947	0.999785
NM_001159554 /// NM_005446 /// XM_005261819 /// XM_006724369 /// XM_006724370	P2RX6	0.756399	0.999785
	RP3-336K20__B.2	0.756368	0.999785
NM_001278921 /// NM_022820 /// NM_057095 /// NM_057096 /// NR_103868 /// NR_103869	CYP3A43	0.756258	0.999785
NM_005941 /// NM_022564 /// NM_032297	MMP16	0.755581	0.999785
NM_001197260 /// NM_001381 /// XM_005264180 /// XM_006711959	DOK1	0.75555	0.999785
NM_001063	TF	0.755087	0.999785
NM_001242803 /// NM_006994 /// NM_197974	BTN3A3	0.754448	0.999785
NM_003672 /// NM_033312 /// NM_033313 /// XM_005271294 /// XM_005271296	CDC14A	0.754399	0.999785
NM_024012	HTR5A	0.752845	0.999785
NM_006149	LGALS4	0.75284	0.999785
NM_000584	CXCL8	0.751442	0.999785
NM_005601 /// XM_005258955 /// XM_006723228	NKG7	0.751033	0.999785
NM_001135865 /// NM_001277325 /// NM_130464 /// NR_002555 /// XM_005255019 /// XM_005255020 /// XM_005255021 /// XM_005255024 /// XM_006720823 /// XM_006720824 /// XM_006720825 /// XM_006720826 /// XM_006720827 /// XM_006720828 /// XM_006721108 /// XM_006725185 /// XM_006725186 /// XM_006725187 /// XM_006725188 /// XM_006725189 /// XM_006726610 /// XR_433240	LOC101929910 /// LOC613037 /// NPIPA5 /// NPIPB3 /// NPIPB4 /// NPIPB5	0.750184	0.999785
NM_001197292 /// NM_002553 /// NM_181747 /// XM_006716015 /// XR_242242	ORC5	0.750178	0.999785
	RPS29P28 /// RPS29P28	0.749983	0.999785
NM_001197115 /// NM_001498	GCLC	0.748803	0.859927
NM_001032360 /// NM_001272101 /// NM_002429 /// NM_022790 /// NM_022792 /// NR_073606 /// XM_006719401 /// XR_429102	MMP19	0.748702	0.999785
NM_001256106 /// NM_001256109 /// NM_001256111 /// NM_004258	CD101	0.748643	0.999785
NM_005383	NEU2	0.748612	0.999785
NM_001271440 /// NM_001271441 /// NM_001271442 /// NM_004928 /// XM_006724051 /// XM_006724052 /// XM_006724053	C21orf2	0.748574	0.999785
NM_015044 /// XR_429674	GGA2	0.748513	0.999785
NM_016378	VCX2	0.748419	0.999785
NM_015547 /// NM_147161	ACOT11	0.748145	0.999785
NM_019018	FAM105A	0.748071	0.999785
NM_031291	SLC25A31	0.747971	0.999785
NM_020884 /// XM_006723839 /// XM_006723840	MYH7B	0.74792	0.999785
NM_001104631 /// NM_001165899 /// NM_001197218 /// NM_001197219 /// NM_001197220 /// NM_001197221 /// NM_001197222 /// NM_001197223 /// NM_006203 /// XM_005248537 /// XM_005248538 /// XM_005248540 /// XM_005248541	PDE4D	0.747284	0.983424
NM_001522 /// XR_244473	GUCY2F	0.747014	0.999785
NM_020535	KIR2DL5A	0.747006	0.999785
NM_001291309 /// NM_002570 /// NM_138319 /// NM_138320 /// NM_138321 /// NM_138322 /// NM_138323 /// NM_138324 /// NM_138325	PCSK6	0.746105	0.999785
NM_005481 /// XM_006722600	MED16	0.745974	0.999785
NM_001206897 /// NM_003888 /// NM_170696 /// NM_170697 /// XR_243155 /// XR_243156 /// XR_248125 /// XR_253379 /// XR_253380	ALDH1A2 /// LOC101928635	0.745037	0.999785
NM_002038 /// NM_022872 /// NM_022873	IFI6	0.74475	0.999785
NM_005293	GPR20	0.744344	0.999785
NM_022133 /// NM_152836 /// NM_152837 /// XM_005251282 /// XM_005251283 /// XM_005251284	SNX16	0.743185	0.999785
NM_025159	CXorf21	0.743086	0.999785
NM_001146341	ANKRD34C	0.742742	0.999785
NM_014997 /// XM_005250233	KLHDC10	0.742696	0.999785
	IGH	0.742678	0.999785
NM_005169	PHOX2A	0.742484	0.999785
NM_006581	FUT9	0.742388	0.999785
NM_001015885 /// NM_003610 /// XM_005260582 /// XM_005260583	RAE1	0.742003	0.999785
NM_000682	ADRA2B	0.741925	0.999785
NM_001166386 /// NM_001166387 /// NM_005367	MAGEA12	0.741771	0.999785
NM_006158	NEFL	0.741546	0.999785
NM_004367 /// NM_031409	CCR6	0.74101	0.999785
NM_001145095 /// NM_005712	HHLA1	0.738975	0.999785
NM_001291715 /// NM_001291716 /// NM_001291717 /// NM_001291719 /// NM_006115 /// NM_206953 /// NM_206954 /// NM_206955 /// NM_206956 /// XM_006725402	PRAME	0.738957	0.999785
NM_001287811 /// NM_015291 /// NR_109898	DNAJC16	0.738045	0.999785
NM_001105248 /// NM_001105249 /// NM_001261841 /// NM_024780 /// XM_005255585	TMC5	0.737974	0.999785
NM_000091 /// NM_031362 /// NM_031363 /// NM_031364 /// NM_031365 /// NM_031366 /// XM_005246275 /// XM_005246276 /// XM_005246277 /// XM_005246279 /// XM_005246280 /// XM_006712244 /// XM_006712245 /// XR_241280	COL4A3	0.737452	0.999785
NM_000681	ADRA2A	0.737286	0.999785
NM_006137	CD7	0.73718	0.999785
NM_001077186 /// NM_001145809 /// NM_024729 /// XM_006723386	MYH14	0.736518	0.999785
NM_001278657 /// NM_032311 /// NM_178136 /// NR_002184 /// NR_103820	POLDIP3 /// RRP7B	0.736396	0.999785
NM_006634	VAMP5	0.736334	0.999785
NM_005481 /// XM_006722600	MED16	0.735939	0.999785
NM_001256588 /// NM_014579	SLC39A2	0.735736	0.999785
NM_001098527 /// NM_001159545 /// NM_001159546 /// NM_006605 /// XM_005261310	RFPL2	0.735734	0.999785
NM_000605	IFNA2	0.735395	0.999785
NM_001142946 /// NM_014144 /// NR_024621	C11orf21	0.735363	0.999785
NM_001160213 /// NM_031293 /// XM_005256187 /// XM_006721293 /// XM_006721294 /// XR_429732	PMFBP1	0.734956	0.999785
NM_020070 /// NM_152855	IGLL1	0.734683	0.999785
NM_000865	HTR1E	0.734352	0.999785
NM_000618 /// NM_001111283 /// NM_001111284 /// NM_001111285 /// XM_005268835	IGF1	0.734232	0.999785
NM_006841 /// XM_006712954	SLC38A3	0.733918	0.999785
NM_015253 /// NR_040000 /// XM_005256572 /// XM_005256573	LOC339166 /// WSCD1	0.73385	0.999785
NM_005593	MYF5	0.733425	0.999785
NM_000246 /// NM_001286402 /// NM_001286403 /// NR_104444 /// XM_005255320 /// XM_005255321 /// XM_005255323 /// XM_006720880 /// XM_006720881 /// XM_006720882 /// XM_006720883	CIITA	0.733152	0.999785
NM_014323 /// NM_032050 /// NM_032051 /// NM_032052	PATZ1	0.732469	0.999785
NR_003370	RRN3P1	0.732263	0.999785
NR_040662	HCP5	0.732164	0.999785
NM_000369 /// NM_001018036 /// NM_001142626 /// XM_005268037 /// XM_005268039 /// XM_006720245	TSHR	0.732099	0.999785
NM_001278632 /// NM_001278633 /// NM_001278634 /// NM_001278635 /// NM_016358 /// XM_006714476	IRX4	0.731848	0.999785
NM_000966 /// NM_001042728 /// NM_001243730 /// NM_001243731 /// NM_001243732 /// XM_005269054 /// XM_005269055 /// XM_005269056 /// XM_005269057	RARG	0.7312	0.999785
NM_001283050 /// NM_001283051 /// NM_001283052 /// NM_015259 /// XM_005261098	ICOSLG	0.731106	0.999785
NM_001145961 /// NM_001145962 /// NM_001145963 /// NM_001145964 /// NM_005072	SLC12A4	0.730579	0.999785
NM_003803 /// NM_019856	MYOM1	0.730279	0.999785
NM_016270	KLF2	0.730268	0.999785
NM_001142797 /// NM_001504 /// XM_005262256 /// XM_005262257	CXCR3	0.729789	0.999785
NM_007137 /// XM_005272600	ZNF81	0.72864	0.999785
NM_002049	GATA1	0.728121	0.999785
NM_001282396 /// NM_001282397 /// NM_016257	HPCAL4	0.727684	0.973431
NM_001081	CUBN	0.727123	0.999785
NM_007117	TRH	0.726692	0.999785
NM_007050 /// NM_133170 /// XM_006723685 /// XM_006723686 /// XM_006723687 /// XM_006723688 /// XM_006723689	PTPRT	0.72635	0.999785
NM_003853 /// XM_005264034	IL18RAP	0.725833	0.999785
NM_001145044 /// NM_013272 /// XM_005254889 /// XM_005254891 /// XM_006720472 /// XR_429450	SLCO3A1	0.724543	0.999785
NM_138733	PGK2	0.723925	0.999785
NM_001161575 /// NM_018296 /// XM_005256025 /// XM_005256026 /// XM_005256027 /// XM_005256028 /// XR_243416 /// XR_429723	LRRC36	0.723432	0.999785
NM_001007156 /// NM_001012338 /// NM_001243101 /// NM_002530 /// XM_006720542 /// XM_006720543 /// XM_006720544 /// XM_006720545 /// XM_006720546 /// XM_006720547 /// XM_006720548 /// XM_006720549 /// XM_006720550 /// XM_006720551 /// XM_006720552	NTRK3	0.723363	0.999785
NM_002729	HHEX	0.723296	0.999785
NM_001201472 /// NM_001201473 /// NM_024535	CORO7	0.72327	0.999785
NM_001282540 /// NM_006382	CDRT1	0.723034	0.999785
NM_001145336 /// NM_001145337 /// NM_001145339 /// NM_001145340 /// NM_001278462 /// NM_002392 /// NM_006878 /// NM_006879 /// NM_006880 /// NM_006881 /// NM_006882 /// NM_032739 /// XM_005268872 /// XM_006719399 /// XM_006719400	MDM2	0.722591	0.999785
NM_001281446 /// NM_014249 /// NM_016346	NR2E3	0.722394	0.999785
NM_004588	SCN2B	0.721985	0.999785
NM_024574	NDNF	0.7219	0.999785
NM_007368 /// XM_005266196	RASA3	0.721871	0.999785
NM_001163629 /// NM_025063	MROH9	0.721774	0.999785
NM_198576 /// XM_005244749 /// XM_006710633 /// XM_006710634 /// XM_006710635 /// XM_006710636 /// XM_006710637	AGRN	0.721641	0.999785
NM_000038 /// NM_001127510 /// NM_001127511	APC	0.720412	0.999785
NM_018557	LRP1B	0.719974	0.999785
NM_014648 /// XM_005247914 /// XM_005247915 /// XM_005247916 /// XM_005247917 /// XM_005247918 /// XM_005247919	DZIP3	0.719681	0.999785
NM_000166 /// NM_001097642	GJB1	0.719296	0.999785
NM_006581	FUT9	0.719022	0.999785
NM_001034077 /// NM_003495 /// NM_003538 /// NM_003539 /// NM_003540 /// NM_003541 /// NM_003542 /// NM_003543 /// NM_003544 /// NM_003545 /// NM_003546 /// NM_003548 /// NM_021968 /// NM_175054	HIST1H4A /// HIST1H4B /// HIST1H4C /// HIST1H4D /// HIST1H4E /// HIST1H4F /// HIST1H4H /// HIST1H4I /// HIST1H4J /// HIST1H4K /// HIST1H4L /// HIST2H4A /// HIST2H4B /// HIST4H4	0.718825	0.999785
NM_001278911 /// NM_005832 /// NM_181361	KCNMB2	0.717897	0.999785
NM_003518 /// NM_003522 /// NM_003523 /// NM_003525 /// NM_003526	HIST1H2BC /// HIST1H2BE /// HIST1H2BF /// HIST1H2BG /// HIST1H2BI	0.717614	0.964241
NM_006687	ACTL7A	0.71667	0.999785
NM_005259	MSTN	0.716275	0.999785
NM_014213	HOXD9	0.716176	0.999785
NM_024013	IFNA1	0.715993	0.999785
NM_021156	TMX4	0.715962	0.999785
NM_021016	PSG3	0.715945	0.999785
NM_001134405 /// NM_001134406 /// NM_138290 /// XM_005250156 /// XM_005250157 /// XM_005250158	RUNDC3B	0.715886	0.999785
NM_001508	GPR39	0.715855	0.999785
NM_002365 /// XM_005274510	MAGEB3	0.715369	0.999785
NM_001289158 /// NM_001289159 /// NM_032571 /// NM_152939 /// XM_005260118	EMR3	0.71472	0.999785
NM_002223 /// XM_006719064	ITPR2	0.713691	0.999785
NM_001006655 /// NM_015398 /// XM_005262901 /// XM_005262902 /// XM_005262903 /// XM_005262904 /// XM_005262905 /// XM_005262906 /// XM_005262907 /// XM_005262908 /// XM_005262909 /// XM_005262910 /// XM_005262911 /// XM_005262912 /// XM_005262913	FAM149A	0.713312	0.999785
NM_014571 /// XM_005270745	HEYL	0.712245	0.999785
NM_015225 /// NM_138818 /// XM_005251745 /// XM_005251746 /// XM_005251748 /// XM_005251750 /// XM_005251751 /// XM_005251752 /// XM_005251753 /// XM_005251754 /// XM_006716982 /// XM_006716983 /// XM_006716984 /// XM_006716985 /// XM_006716986 /// XM_006716987 /// XR_242571 /// XR_428517 /// XR_428518	PRUNE2	0.712057	0.999785
NM_001079855 /// NM_001184702 /// NM_001184703 /// NM_001184704 /// NM_003918 /// XM_005274617 /// XM_005274618 /// XM_005274619 /// XM_005274621 /// XM_005274622 /// XM_006724521 /// XM_006724522	GYG2	0.710604	0.999785
NM_001290224 /// NM_199259 /// NM_199260 /// NM_199261	TPTE	0.710548	0.999785
NM_001257317 /// NM_030788 /// XM_005251075	DCSTAMP	0.710135	0.999785
NM_001077349 /// NM_033196 /// XM_005260146 /// XM_005260147	ZNF682	0.710118	0.999785
NM_001172810 /// NM_023036 /// XM_005257578 /// XR_429915 /// XR_429916	DNAI2	0.710049	0.999785
NM_001127493 /// NM_001148 /// NM_020977 /// XM_005262942 /// XM_005262945 /// XM_005262948 /// XM_006714187 /// XM_006714188 /// XM_006714189 /// XM_006714190 /// XM_006714191 /// XM_006714192 /// XM_006714193 /// XM_006714194	ANK2	0.708968	0.999785
NM_000397	CYBB	0.708555	0.999785
NM_003057 /// NM_153187 /// XM_005267102 /// XM_005267103 /// XM_005267104 /// XM_005267105 /// XM_006715552	SLC22A1	0.708252	0.999785
NM_001278318 /// NM_001278319 /// NM_006863 /// NR_103501 /// NR_103502 /// NR_103503 /// XM_006722979 /// XM_006722980 /// XM_006722981 /// XM_006722982 /// XM_006726171 /// XM_006726172 /// XM_006726173 /// XM_006726174 /// XM_006726258 /// XM_006726259 /// XM_006726260 /// XM_006726261 /// XM_006726294 /// XM_006726295 /// XM_006726296 /// XM_006726297	LILRA1	0.708205	0.999785
NM_003466 /// NM_013951 /// NM_013952 /// NM_013953 /// NM_013992	PAX8	0.707251	0.999785
NM_001996 /// NM_006485 /// NM_006486 /// NM_006487	FBLN1	0.706713	0.999785
NM_013309 /// XM_005254656	SLC30A4	0.706634	0.999785
NM_001184740 /// NM_005231 /// NM_138565 /// XM_006718447 /// XM_006718448	CTTN	0.706257	0.999785
NM_001282708 /// NM_001282709 /// NM_014285 /// NR_104230 /// XM_005272176 /// XM_006717020 /// XM_006717021 /// XM_006717022 /// XM_006717023 /// XM_006717024	EXOSC2	0.70546	0.999785
NM_006778 /// NM_052828	TRIM10	0.705305	0.999785
NM_001130910 /// NM_003965	CCRL2	0.705248	0.999785
NM_001282902 /// NM_001282903 /// NM_014112 /// XM_005251049 /// XM_006716624 /// XM_006716625	TRPS1	0.704585	0.999785
NM_000817 /// NM_013445 /// XM_005246443 /// XM_005246444	GAD1	0.704451	0.999785
NM_000506 /// XR_428840	F2	0.70419	0.999785
NM_004056	CA8	0.704162	0.999785
NM_138330 /// XM_005259800 /// XM_005259801 /// XM_006722679 /// XM_006722680	ZNF675	0.703536	0.999785
NM_001130081 /// NM_002662 /// XM_005247533 /// XM_005247534	PLD1	0.703271	0.999785
NM_007179	INSL6	0.703153	0.999785
NM_000542 /// NM_198843 /// XM_005264487 /// XM_005264488 /// XM_005264489 /// XM_005264490 /// XM_006712076	SFTPB	0.703064	0.999785
NM_000417 /// XM_005252446	IL2RA	0.702785	0.999785
NM_001195563 /// NM_001242701 /// NM_015215 /// NR_038934 /// XM_006710482 /// XM_006710483 /// XM_006710484	CAMTA1	0.702745	0.999785
NM_014591 /// NM_173191 /// NM_173192 /// NM_173193 /// NM_173194 /// NM_173195 /// NM_173197 /// NM_173342 /// XM_005269729 /// XM_005269730 /// XM_006717812	KCNIP2	0.702736	0.999785
NM_001286732 /// NM_001286733 /// NM_024719 /// XM_005268333 /// XM_005268334 /// XM_006719979 /// XM_006719980	GRTP1	0.702545	0.999785
NM_001278738 /// NM_001278739 /// NM_016593 /// XM_005249171	CYP39A1	0.701717	0.999785
NM_002736	PRKAR2B	0.700994	0.999785
NR_002766 /// NR_003530 /// NR_003531 /// NR_033358 /// NR_033359 /// NR_033360 /// NR_046464 /// NR_046465 /// NR_046466 /// NR_046467 /// NR_046468 /// NR_046469 /// NR_046470 /// NR_046471 /// NR_046472 /// NR_046473	MEG3	0.700489	0.999785
NR_002763	CPS1-IT1	0.699961	0.999785
NM_000479 /// NR_036207	AMH /// MIR4321	0.699847	0.999785
NM_001033081 /// NM_001033082 /// NM_005376	MYCL	0.699397	0.999785
NM_001198625 /// NM_001198626 /// NM_001198627 /// NM_001198628 /// NM_001198629 /// NM_001198630 /// NM_001198631 /// NM_001198632 /// NM_001198633 /// NM_001198634 /// NM_001198679 /// NM_004349 /// NM_175634 /// NM_175635 /// NM_175636 /// XM_006716676	RUNX1T1	0.699004	0.999785
NM_007118 /// XM_006714495 /// XR_241714	TRIO	0.698912	0.999785
NM_005330	HBE1	0.698903	0.999785
NM_033025 /// XM_005260126	SYDE1	0.69847	0.999785
	CTD-3126B10.1	0.697567	0.999785
NM_002061 /// XM_005270754	GCLM	0.697412	0.66718
NM_024686 /// XM_005271208 /// XM_005271209 /// XM_005271210 /// XM_005271211 /// XM_006710903 /// XR_246294	TTLL7	0.697402	0.999785
NM_001166663 /// NM_001166664 /// NM_016382	CD244	0.697368	0.999785
NM_198450 /// XM_005262080	APOOL	0.697352	0.999785
NM_001204869 /// NM_001204870 /// NM_003882 /// NM_080838 /// NR_037944 /// XM_006716680	WISP1	0.696841	0.999785
NM_013308 /// XM_005247402 /// XM_005247403	GPR171	0.695829	0.999785
NM_001128128 /// NM_001174093 /// NM_001174094 /// NM_001174095 /// NM_001174096 /// NM_030751 /// NR_024285 /// NR_024286 /// NR_024287 /// XM_005252575 /// XM_005252576 /// XM_006717497 /// XM_006717498 /// XM_006717499 /// XR_158862 /// XR_159196 /// XR_171848	LOC100996668 /// ZEB1	0.695488	0.999785
NM_006977 /// XM_005268049 /// XM_005268051 /// XM_005268052 /// XM_005268053 /// XM_006720250 /// XM_006720251 /// XM_006720252 /// XM_006720253	ZBTB25	0.695207	0.999785
NM_001286631 /// NM_001286632 /// NM_018605 /// NM_022118 /// XM_005266491 /// XM_005266492 /// XM_005266493 /// XM_005266494 /// XM_005266496 /// XM_005266497 /// XM_005266498 /// XM_005266499 /// XM_005266501 /// XM_006719855 /// XM_006719856 /// XM_006719857 /// XM_006719858 /// XM_006719859 /// XM_006719860	RBM26	0.694127	0.999785
NM_006733 /// XM_005262111	CENPI	0.694091	0.999785
NM_001165255 /// NM_005515 /// XM_006715957	MNX1	0.693641	0.999785
NM_001145097 /// NM_001145098 /// NM_001248008 /// NM_005414 /// XM_005247721 /// XM_006713735	SKIL	0.693615	0.999785
NM_001122681 /// NM_001145855 /// NM_001145856 /// NM_003023 /// XM_005247997 /// XM_005247998 /// XM_005247999 /// XM_005248000 /// XM_006713911 /// XM_006713912 /// XM_006713913	SH3BP2	0.693312	0.999785
NM_001039492 /// NM_001450 /// NM_201555 /// NM_201556 /// NM_201557 /// XM_005263901 /// XM_005263902 /// XM_005263903 /// XM_005263904 /// XM_005263906	FHL2	0.693203	0.999785
NM_002486 /// XM_005251997 /// XM_006717118 /// XM_006717119	NCBP1	0.692285	0.999785
NM_000689	ALDH1A1	0.69168	0.999785
	T-Cell Receptor V-alpha region /// TRAV9-2 /// TRAV9-2	0.691296	0.999785
NM_000933 /// NM_001172646 /// NM_182797 /// XM_005260724 /// XM_005260728 /// XM_006723568 /// XM_006723569 /// XM_006723570 /// XM_006723571 /// XM_006723572	PLCB4	0.691075	0.999785
NM_001715 /// XM_005272390 /// XM_006716250 /// XM_006716251 /// XM_006716252	BLK	0.690849	0.999785
NM_014485 /// XM_005262932	HPGDS	0.690269	0.999785
NM_021619	PRDM12	0.690092	0.999785
NM_005039 /// NM_199353 /// NM_199354	PRB1	0.689397	0.999785
NM_014353	RAB26	0.68897	0.999785
NM_002810 /// NM_153822 /// XM_005245354 /// XM_006711464	PSMD4	0.688857	0.999785
NM_014675 /// XM_006711056 /// XM_006711057 /// XM_006711058 /// XM_006711059 /// XM_006711060	CROCC	0.688856	0.999785
NM_001145097 /// NM_001145098 /// NM_001248008 /// NM_005414 /// XM_005247721 /// XM_006713735	SKIL	0.688673	0.999785
NM_030929 /// XM_005270193 /// XM_005270194 /// XR_246107	KAZALD1	0.688456	0.859927
NM_001007258 /// NM_001007259 /// NM_001007260 /// NM_001007261 /// NM_001007262 /// NM_001286752 /// NM_017438 /// NR_040087 /// XM_005260999 /// XM_005261000 /// XM_005261001 /// XM_005261003 /// XM_006724021 /// XM_006724022 /// XM_006724023 /// XR_244283 /// XR_430350	SETD4	0.688083	0.999785
NM_000125 /// NM_001122740 /// NM_001122741 /// NM_001122742 /// NM_001291230 /// NM_001291241 /// XM_006715374 /// XM_006715375	ESR1	0.687991	0.999785
NM_003530 /// NM_021065	HIST1H2AD /// HIST1H3D	0.687935	0.999785
	IGLV1-44	0.687064	0.999785
NM_005262	GFER	0.687047	0.999785
NM_057093 /// NM_057094	CRYBA2	0.686502	0.999785
NM_014146 /// NM_032463 /// NM_032464 /// XM_005250562	LAT2	0.686275	0.999785
NR_033423	LOC1720	0.68606	0.999785
NM_014358	CLEC4E	0.686051	0.999785
NM_014936	ENPP4	0.685585	0.999785
NM_001195214 /// NM_173834 /// XR_430520	YIPF6	0.6853	0.999785
NM_001164417 /// NM_001278697 /// NM_001278701 /// NM_001278702 /// NM_003147 /// NM_175698	SSX2 /// SSX2B	0.684713	0.999785
NM_001170961 /// NM_001170962 /// NM_001170963 /// NM_001555 /// NM_205833 /// XM_006724755 /// XM_006724756	IGSF1	0.684337	0.999785
NM_001134285 /// NM_001243505 /// NM_001243506 /// NM_001243507 /// NM_001243509 /// NM_001243510 /// NM_001243511 /// NM_001243512 /// NM_001243513 /// NM_001243514 /// NM_001243515 /// NM_001243518 /// NM_001243519 /// NM_001438 /// NM_206594 /// NM_206595 /// XM_006711203 /// XM_006711204 /// XM_006711205 /// XM_006711206 /// XM_006711207 /// XM_006711208 /// XM_006711209	ESRRG	0.684283	0.999785
NM_014209 /// XM_005258652 /// XM_005258653 /// XM_005258654	ETV2	0.683411	0.999785
NM_001114309 /// NM_004433 /// XM_005244942	ELF3	0.68336	0.999785
NM_001202513 /// NM_001202514 /// NM_002357	MXD1	0.682997	0.999785
NM_001099402 /// NM_003858 /// XM_005268154	CCNK	0.682886	0.999785
NM_001318 /// NM_022579 /// NM_022580 /// NM_022581	CSHL1	0.682885	0.999785
NM_015276 /// XM_005256575	USP22	0.682371	0.999785
NM_006686	ACTL7B	0.682121	0.999785
NM_001220765 /// NM_001220766 /// NM_001220767 /// NM_001220768 /// NM_001220769 /// NM_001220770 /// NM_001220771 /// NM_001220772 /// NM_001220773 /// NM_001220774 /// NM_001220775 /// NM_001220776 /// NM_001291837 /// NM_001291838 /// NM_001291839 /// NM_001291840 /// NM_001291841 /// NM_001291842 /// NM_001291843 /// NM_001291844 /// NM_001291845 /// NM_001291846 /// NM_001291847 /// NM_006060	IKZF1	0.682101	0.999785
NM_002542 /// NM_016819 /// NM_016820 /// NM_016821 /// NM_016826 /// NM_016827 /// NM_016828 /// NM_016829 /// XM_005265185	OGG1	0.680071	0.999785
NM_001177428 /// NM_001177431 /// NM_001177433 /// NM_021625 /// NM_147204 /// XM_005253918 /// XM_005253919	TRPV4	0.680068	0.964241
NM_001134367 /// NM_001134368 /// NM_003043 /// NR_103507 /// XM_006713307 /// XR_427286	SLC6A6	0.679135	0.999785
NR_022008	PWAR5	0.679018	0.999785
NM_001042583 /// NM_001042584 /// NM_001042585 /// NM_001042586 /// NM_001042587 /// NM_001185107 /// NM_001185108 /// NM_001185110 /// NM_001185112 /// NM_001185113 /// NM_001185114 /// NM_001185115 /// NM_030893	CD1E	0.678976	0.999785
NM_002100 /// XM_005262968 /// XM_005262969 /// XM_005262970	GYPB	0.67795	0.999785
NM_002196	INSM1	0.677826	0.999785
NM_001277226 /// NM_001277227 /// NM_003667 /// NR_110596 /// XM_005269204	LGR5	0.677493	0.999785
	TARDBPP1 /// TARDBPP1	0.67748	0.999785
NM_030764 /// NM_138738 /// XM_005245486 /// XM_006711531 /// XM_006711532 /// XM_006711533 /// XM_006711534 /// XM_006711535 /// XM_006711536	FCRL2	0.677327	0.999785
NM_005764	PDZK1IP1	0.676816	0.999785
NM_001080437 /// XM_005246997 /// XM_006712405 /// XM_006712406 /// XM_006712407 /// XR_427081 /// XR_427082 /// XR_427083 /// XR_427084	SNED1	0.676762	0.999785
NM_002191	INHA	0.676573	0.999785
NM_000965 /// NM_001290216 /// NM_001290217 /// NM_001290266 /// NM_001290276 /// NM_001290277 /// NM_001290300 /// NM_016152 /// NR_110892 /// NR_110893	RARB	0.67599	0.999785
NM_001136022 /// NM_001198965 /// NM_001198966 /// NM_001198967 /// NM_001288802 /// NM_004554 /// XM_006720153	NFATC4	0.67593	0.999785
NM_003771 /// XM_005257762	KRT36	0.675547	0.999785
NM_014499 /// NM_198333 /// XM_005262124 /// XM_005262125	P2RY10	0.674608	0.999785
NM_001008225 /// NM_001190847 /// NM_001190848 /// NM_001190849 /// NM_001190850 /// NM_013316	CNOT4	0.674475	0.999785
NM_003547	HIST1H4G	0.673844	0.999785
NM_001199096 /// NM_001199097 /// NM_001199098 /// NM_001199099 /// NM_001286464 /// NM_003933	BAIAP3	0.673695	0.999785
NM_003255	TIMP2	0.673313	0.999785
NM_001242690 /// NM_024534	ERVMER34-1	0.673029	0.999785
NM_002122 /// XM_003120269 /// XM_003846468 /// XM_005274953 /// XM_005275108 /// XM_005275333 /// XM_005275542 /// XM_005275544 /// XM_005276080 /// XM_006715079 /// XM_006725484 /// XM_006725999	HLA-DQA1 /// LOC100509457	0.672951	0.999785
NM_003986 /// XM_005253159 /// XM_005253160 /// XM_005253161 /// XM_005253163 /// XM_006718344	BBOX1	0.672716	0.999785
NM_001079691 /// NM_001286459 /// NM_001286460 /// NM_001286461 /// NM_052818 /// XM_006719890	N4BP2L1	0.671586	0.999785
NM_001202233 /// NM_001202234 /// NM_002135 /// NM_173157 /// NM_173158 /// XM_005268822 /// XM_005268823 /// XM_005268824 /// XM_006719363 /// XM_006719364	NR4A1	0.67138	0.999785
NM_176875 /// XM_005253210	CCKBR	0.670948	0.999785
NM_004732 /// XM_005256849	KCNAB3	0.670888	0.999785
NM_001205266 /// NM_004942	DEFB4A /// DEFB4B	0.670784	0.999785
NM_015966 /// NM_198398 /// XM_006723804 /// XM_006723805	ERGIC3	0.670687	0.999785
NM_001128175 /// NM_001198938 /// NM_001198939 /// NM_001198940 /// NM_001198941 /// NM_001198942 /// NM_001198943 /// NM_001198944 /// NM_001198945 /// NM_001390 /// NM_001391 /// NM_001392 /// NM_032975 /// NM_032978 /// NM_032979 /// NM_032980 /// NM_032981 /// XM_005258207 /// XM_005258212 /// XM_005258216 /// XM_005258217 /// XM_005258218 /// XM_005258219 /// XM_005258220 /// XM_005258221 //…	DTNA	0.67068	0.999785
NM_001286157 /// NM_006141	DYNC1LI2	0.669417	0.999785
NM_021021 /// XM_005251031 /// XM_005251032	SNTB1	0.669002	0.999785
NM_001032296 /// NM_001286649 /// NM_003576 /// XM_005254078 /// XM_005254079	STK24	0.668375	0.999785
NM_017770 /// XM_005249200	ELOVL2	0.667506	0.999785
NM_001079691 /// NM_001286459 /// NM_001286460 /// NM_001286461 /// NM_052818 /// XM_006719890	N4BP2L1	0.667392	0.999785
	ABCD1P2 /// ABCD1P2	0.667153	0.999785
NM_000505	F12	0.666803	0.999785
NM_001077469 /// NM_001077470 /// NM_001077471 /// NM_001077472 /// NM_001077473 /// NM_001077474 /// NM_001077475 /// NM_001077476 /// NM_001077477 /// NM_001077478 /// NM_001077479 /// NM_001077480 /// NM_001077481 /// NM_001077482 /// NM_005122 /// XM_005245693 /// XM_005245694 /// XM_005245697 /// XM_006711696	NR1I3	0.666571	0.999785
NM_000238 /// NM_001204798 /// NM_172056 /// NM_172057 /// XM_006715977	KCNH2	0.666489	0.999785
NM_000460 /// NM_001177597 /// NM_001177598 /// NM_001289997 /// NM_001289998 /// NM_001290003 /// NM_001290022 /// NM_001290026 /// NM_001290027 /// NM_001290028 /// NM_199228 /// NM_199356 /// XM_005247737 /// XM_006713738 /// XM_006713739	THPO	0.666185	0.999785
NM_000202 /// NM_001166550 /// NM_006123 /// NR_104128	IDS	0.665645	0.999785
NM_002126 /// XM_005257269	HLF	0.665552	0.999785
NM_001142966 /// NM_024935 /// XM_006722547 /// XM_006722548	GREB1L	0.665278	0.999785
NM_000349 /// NM_001007243 /// XM_005273619 /// XM_005273620 /// XM_006716392 /// XM_006716393	STAR	0.663519	0.999785
NM_004103 /// NM_173174 /// NM_173175 /// NM_173176 /// XM_005273447 /// XM_005273448	PTK2B	0.662806	0.999785
NM_004790 /// NM_153276 /// NM_153277 /// NM_153278 /// NM_153279	SLC22A6	0.662799	0.999785
NM_006480 /// XM_005265794 /// XM_005265795	RGS14	0.662731	0.999785
NM_002164	IDO1	0.662699	0.999785
NM_006181	NTN3	0.662665	0.999785
NR_002612	DLEU2	0.662328	0.999785
NM_001134830 /// NM_001134831 /// NM_001134832 /// NM_017651 /// XM_005267039 /// XM_006715507 /// XR_427973	AHI1	0.661856	0.999785
NM_031273	TEX13B	0.661261	0.999785
NM_001184751 /// NM_024741	ZNF408	0.660676	0.999785
NM_001122824 /// NM_001146216 /// NM_006283 /// XM_005273622 /// XM_005273624 /// XM_005273625 /// XM_005273626 /// XM_005273627 /// XM_005273628 /// XM_005273629 /// XM_005273630 /// XM_005273631	TACC1	0.660268	0.999785
NM_030773	TUBB1	0.660004	0.999785
NM_031476 /// XM_005256190	CRISPLD2	0.659952	0.999785
NM_007118 /// XM_006714495 /// XR_241714	TRIO	0.659734	0.999785
NM_001076787 /// NM_001258320 /// NM_001258321 /// NM_001258322 /// NM_001258323 /// NM_001258324 /// NM_006034 /// XM_005253227 /// XM_005253229 /// XM_006718387 /// XR_242833 /// XR_428864	TP53I11	0.659222	0.999785
NM_020981 /// XM_005246931 /// XM_006712819	B3GALT1	0.657885	0.999785
NM_001282692 /// NM_001282693 /// NM_001282694 /// NM_002021 /// XM_005245037 /// XM_005245038 /// XM_006711241 /// XM_006711242	FMO1	0.657776	0.999785
NM_001267728 /// NM_005537 /// NM_198217 /// NM_198218 /// NM_198219	ING1	0.657259	0.999785
NM_001789 /// NM_201567 /// XM_006713434 /// XM_006713435 /// XM_006713436	CDC25A	0.657231	0.999785
NM_001003828 /// NM_001243385 /// NM_001243386 /// NM_013327 /// XM_005261593 /// XM_005261594 /// XM_005261595 /// XM_005261596 /// XM_006724236	PARVB	0.657227	0.999785
NM_000129 /// XM_006715010	F13A1	0.656423	0.999785
NM_017633	FAM46A	0.656024	0.999785
NM_001115 /// XM_005250769 /// XM_006716501	ADCY8	0.655815	0.999785
NM_001164417 /// NM_001278697 /// NM_001278701 /// NM_001278702 /// NM_003147 /// NM_175698	SSX2 /// SSX2B	0.655544	0.999785
NM_001039704 /// NM_001137560	TMEM151B	0.655504	0.999785
NM_001040275 /// NM_001040276 /// NM_001214902 /// NM_001214903 /// NM_001271876 /// NM_001271877 /// NM_001291712 /// NM_001291723 /// NM_001437 /// NR_073496 /// NR_073497 /// NR_073505 /// XM_006720075 /// XM_006720076	ESR2	0.653808	0.999785
NM_001031735 /// NM_001039846 /// NM_052878 /// XM_005259480	IZUMO4	0.653704	0.999785
NM_003872 /// NM_018534 /// NM_201264 /// NM_201266 /// NM_201267 /// NM_201279 /// XM_005246933 /// XM_005246934	NRP2	0.652957	0.769947
	MYCLP1 /// MYCLP1	0.652842	0.769947
NM_016944	TAS2R4	0.652729	0.825573
NM_002588 /// NM_018914 /// NM_032091 /// NM_032092 /// NM_032402 /// NM_032403	PCDHGA11 /// PCDHGC3	0.652547	0.999785
NM_000744 /// NM_001256573 /// NR_046317 /// XM_005260191	CHRNA4	0.652487	0.999785
NM_000836	GRIN2D	0.651389	0.999785
	PRKAR1AP /// PRKAR1AP	0.651373	0.999785
NM_001161368 /// NM_174977 /// XM_005261583 /// XM_006724231 /// XM_006724232 /// XM_006724233 /// XM_006724234 /// XM_006724235	SEC14L4	0.651201	0.999785
NM_022469 /// XM_005273226	GREM2	0.651192	0.999785
NM_198686 /// XM_005267597	RAB15	0.650993	0.999785
NM_012125 /// XM_005254141	CHRM5	0.650672	0.999785
NM_000508 /// NM_021871	FGA	0.650594	0.999785
NM_001145475 /// XM_006719231	FAM186A	0.650232	0.999785
NM_138414	CCDC101	0.649796	0.999785
NM_024164	TPSB2	0.649505	0.999785
NM_001136153 /// NM_004381 /// NM_019105 /// NM_032470	ATF6B /// TNXB	0.649296	0.999785
NM_004392 /// NM_080759 /// NM_080760	DACH1	0.649289	0.999785
NM_006701 /// XM_005266645	TXNL4A	0.649277	0.999785
NM_001178084 /// NM_001178085 /// NM_001178086 /// NM_001178095 /// NM_003410 /// XM_005274591 /// XM_005274592 /// XM_005274594 /// XM_006724513 /// XM_006724514 /// XM_006724515	ZFX	0.648627	0.999785
NM_000192 /// NM_080717 /// NM_080718 /// NM_181486 /// XM_006719582	TBX5	0.648407	0.999785
NM_002003 /// XM_005263399	FCN1	0.647329	0.999785
NM_002221 /// XM_005273120	ITPKB	0.645305	0.999785
NM_000239	LYZ	0.644907	0.999785
NM_001193487 /// NM_001198593 /// NM_001198594 /// NM_006872 /// NM_172196 /// NM_172311	GTF2A1L /// STON1-GTF2A1L	0.643875	0.999785
NM_003830	SIGLEC5	0.642803	0.999785
NM_014982 /// XM_005267420 /// XM_005267421 /// XM_005267422 /// XM_005267423 /// XM_005267424 /// XM_005267425 /// XM_005267426 /// XM_005267427 /// XM_005267428 /// XM_005267429 /// XM_006720082 /// XR_245672 /// XR_245673	PCNX	0.642792	0.973431
NM_001973 /// NM_021795 /// XM_005244950 /// XM_005244951 /// XR_426764 /// XR_426765 /// XR_426766 /// XR_426767	ELK4	0.642482	0.999785
NM_001184935 /// NM_004883 /// NM_013981 /// NM_013982 /// NM_013983 /// NM_013984 /// NM_013985 /// XM_005268533 /// XM_006714808 /// XM_006714809 /// XM_006714810	NRG2	0.642343	0.999785
NM_005286	NPBWR2	0.642337	0.999785
NM_001001890 /// NM_001122607 /// NM_001754 /// NR_073512 /// NR_110418 /// XM_005261068 /// XM_005261069 /// XR_244307 /// XR_248986 /// XR_254030	LOC100506403 /// LOC101928269 /// RUNX1	0.641969	0.999785
NM_001163499 /// NM_012172 /// NM_033506 /// XM_005250259	FBXO24	0.641912	0.999785
NM_015980	HMP19	0.641723	0.999785
NM_002995	XCL1	0.64168	0.999785
NM_000049 /// NM_001128085 /// XM_005256649 /// XM_006721527	ASPA	0.64136	0.999785
NM_005332 /// XM_005255287 /// XM_005255288	HBZ	0.640504	0.999785
NR_000039	RAB9BP1	0.639992	0.999785
NM_006618	KDM5B	0.639114	0.999785
NM_020179	SMCO4	0.638667	0.999785
NM_001486 /// XM_005264256 /// XM_005264257	GCKR	0.638486	0.999785
NM_001284209 /// NM_001284210 /// NM_001284211 /// NM_005466	MED6	0.638427	0.999785
NM_004212	SLC28A2	0.638165	0.999785
NM_001103149 /// NM_018215	PNMAL1	0.637927	0.999785
NM_005806 /// XM_005260908	OLIG2	0.637407	0.999785
NR_001317	HCG4B	0.637311	0.852136
NM_004536 /// NM_022892 /// XM_005248523 /// XM_005248524 /// XM_005276800 /// XM_005276801 /// XM_005276802 /// XM_006714626 /// XM_006714627 /// XM_006714628 /// XM_006714629 /// XM_006714630 /// XM_006725453 /// XM_006725454 /// XM_006725455 /// XM_006725456 /// XM_006725457 /// XM_006725458 /// XM_006725459 /// XM_006726218 /// XM_006726219 /// XM_006726220 /// XM_006726221 /// XM_006726222	NAIP	0.637243	0.999785
NM_001281443 /// NM_007000	UPK1A	0.637191	0.999785
NM_001079518 /// NM_001267797 /// NM_014815 /// NR_052017 /// XM_005257870 /// XM_005257871 /// XM_005257872 /// XM_005257873 /// XM_005257874 /// XM_006722203 /// XM_006722204 /// XM_006722205 /// XM_006722206 /// XM_006722207 /// XR_429934	MED24	0.636771	0.999785
NM_001167576 /// NM_001167577 /// NM_020389 /// XM_005272036	TRPC7	0.636719	0.999785
	RP3-334F4.2	0.636213	0.999785
NM_014429 /// XM_005247362	MORC1	0.636204	0.999785
NM_021083	XK	0.635824	0.999785
NM_002169	IFNA5	0.635468	0.999785
NM_001040159 /// NM_001204352 /// NM_001204353 /// NM_001204354 /// NM_001204355 /// NM_001204356 /// NM_001204358 /// NM_001204359 /// NM_001251967 /// NM_016950 /// XM_005263041	SPOCK3	0.635369	0.999785
NM_000767 /// XM_005258569 /// XM_006723050 /// XM_006723051	CYP2B6	0.635128	0.999785
NM_001166175 /// NM_001166176 /// NM_004387 /// XM_005265820	NKX2-5	0.634329	0.999785
NM_001111125 /// NM_001243197 /// NM_015075 /// XM_006724579 /// XM_006724580 /// XM_006724581 /// XM_006724582 /// XM_006724583 /// XM_006724584	IQSEC2	0.633367	0.999785
NM_001242933 /// NM_003099 /// NM_148955 /// NM_152826 /// XM_005254610 /// XM_005254611	SNX1	0.633359	0.999785
NM_001044	SLC6A3	0.632979	0.999785
NM_005992 /// NM_080646 /// NM_080647 /// XM_005261269 /// XM_006724312	TBX1	0.632975	0.999785
NM_015123 /// XM_005264720 /// XM_005264721 /// XM_005264722 /// XM_005264723 /// XM_006713063 /// XM_006713064	FRMD4B	0.632849	0.999785
NM_001207015 /// NM_001207016 /// NM_002849 /// NM_130846 /// NR_073474	PTPRR	0.632405	0.999785
NM_001287582 /// NM_001287583 /// NM_001790 /// NM_022809 /// XM_005272145 /// XM_005272146 /// XM_006714739 /// XM_006714740	CDC25C	0.63228	0.999785
NM_001039360 /// XM_005258227 /// XM_005258229 /// XM_005258230 /// XM_006722417 /// XM_006722418	ZBTB7C	0.631664	0.999785
NM_005188	CBL	0.631087	0.999785
NM_024701 /// NR_024581 /// NR_037164 /// XM_006717507	ASB13	0.629723	0.87383
NM_000407 /// NM_001009939 /// NM_002688 /// NR_037611 /// NR_037612	GP1BB /// SEPT5 /// SEPT5-GP1BB	0.628773	0.999785
NM_017742 /// XM_006722493 /// XM_006722494 /// XR_245462 /// XR_430076	ZCCHC2	0.627361	0.999785
NM_005477	HCN4	0.62736	0.999785
NM_033025 /// XM_005260126	SYDE1	0.627316	0.999785
NM_000084 /// NM_001127898 /// NM_001127899 /// NM_001272102 /// NM_001282163	CLCN5	0.626623	0.999785
NM_020689	SLC24A3	0.626155	0.999785
NM_001277285 /// NM_014987 /// XM_006718795	IGSF9B	0.625428	0.999785
NM_001031682 /// NM_001039966 /// NM_001098201 /// NM_001505	GPER1	0.625141	0.999785
NM_001650 /// NM_004028	AQP4	0.624856	0.999785
NM_016599 /// XM_006714234	MYOZ2	0.62482	0.999785
NR_003945	GVINP1	0.624414	0.999785
NM_001206942 /// NM_001206943 /// NM_001206944 /// NM_001206945 /// NM_006574	CSPG5	0.623918	0.999785
NM_001128827 /// NM_001365 /// XM_005256489 /// XM_005256491 /// XM_005256492 /// XM_005256493 /// XM_005256494 /// XR_243545	DLG4	0.623696	0.999785
NM_001606 /// NM_212533 /// XM_006716996	ABCA2	0.623636	0.999785
NM_020812 /// XM_005260000 /// XM_005260001 /// XM_006722802 /// XM_006722803 /// XM_006722804	DOCK6	0.623403	0.999785
NM_001093771 /// NM_001261445 /// NM_001261446 /// NM_003330 /// NM_182729 /// NM_182742 /// NM_182743	TXNRD1	0.62324	0.859927
NM_001114123 /// NM_001257168 /// NM_005229	ELK1	0.62315	0.999785
NM_001015883 /// NM_002408	MGAT2	0.622968	0.999785
NM_001253866 /// NM_014263 /// NM_139312 /// NM_139313	MGC40069 /// TRAC /// TRAJ17 /// TRAV20 /// TRDV2 /// YME1L1	0.622398	0.999785
NM_000810 /// NM_001165037 /// XM_005268258 /// XM_006720459	GABRA5	0.622322	0.999785
NM_000803 /// NM_001113534 /// NM_001113535 /// NM_001113536 /// XM_005273856	FOLR2	0.622108	0.999785
NM_001172416 /// NM_001172417 /// NM_002242	KCNJ13	0.621344	0.999785
NM_001836	CMA1	0.62124	0.999785
NM_014468	VENTX	0.620547	0.999785
NM_012082 /// XM_005250850	ZFPM2	0.619855	0.999785
NM_000141 /// NM_001144913 /// NM_001144914 /// NM_001144915 /// NM_001144916 /// NM_001144917 /// NM_001144918 /// NM_001144919 /// NM_022970 /// NM_022971 /// NM_022972 /// NM_022973 /// NM_022974 /// NM_022975 /// NM_022976 /// NM_023028 /// NM_023029 /// NM_023030 /// NR_073009 /// XM_006717708 /// XM_006717709 /// XM_006717710 /// XM_006717711 /// XM_006717712 /// XM_006717713	FGFR2	0.619639	0.999785
NR_108066	LOC101927181	0.61938	0.999785
NM_001278647 /// NM_001278648 /// NM_005341 /// XM_006710591 /// XM_006710592 /// XR_426603	ZBTB48	0.619147	0.999785
NM_002258	KLRB1	0.618972	0.999785
NM_006963	ZNF22	0.61882	0.852136
NM_001197	BIK	0.618577	0.999785
NM_000826 /// NM_001083619 /// NM_001083620	GRIA2	0.618312	0.999785
NM_019845	RPRM	0.618225	0.999785
NM_001282495 /// NM_001282496 /// NM_001282497 /// NM_001282498 /// NM_001282499 /// NM_024325 /// XM_006723625	ZNF343	0.617804	0.999785
NM_001669 /// NM_009589 /// XM_005274514 /// XM_005274515 /// XM_005274516	ARSD	0.617757	0.999785
	IGHM	0.617449	0.999785
NM_001164766 /// NM_006885 /// XM_005255957	ZFHX3	0.617142	0.999785
NM_001130103 /// NM_005203 /// NM_080798 /// NM_080799 /// NM_080800 /// NM_080801 /// NM_080802 /// NM_080803 /// NM_080804 /// NM_080805 /// NM_080806 /// NM_080807 /// NM_080808 /// NM_080809 /// NM_080810 /// NM_080811 /// NM_080812 /// NM_080813 /// NM_080814 /// NM_080815 /// XM_006717632	COL13A1	0.616523	0.999785
NM_021222 /// XM_005245393 /// XM_005245394 /// XM_005245396 /// XM_005245397	PRUNE	0.615464	0.999785
NM_001283053 /// NM_001283054 /// NM_001283055 /// NM_030795 /// XM_005273652 /// XM_005273655	STMN4	0.615447	0.999785
NM_001083908 /// NM_018139	DNAAF2	0.615112	0.999785
NM_005282	GPR4	0.614594	0.999785
NM_004120	GBP2	0.614153	0.999785
NM_001927	DES	0.61393	0.999785
NM_001009185 /// NM_001205247 /// NM_001205248 /// NM_001205250 /// NM_001205251 /// NM_015256 /// XM_006714579 /// XM_006714580 /// XM_006714581	ACSL6	0.613291	0.999785
NM_001080497	MEGF9	0.612848	0.999785
NM_001135215 /// NM_001135216 /// NM_001243241 /// NM_001243242 /// NM_001243243 /// NM_001243244 /// NM_030899 /// NM_145909 /// XM_005249295 /// XM_005249296 /// XR_241913	ZSCAN31	0.612844	0.999785
NM_001252127 /// NM_007347 /// XM_005254264 /// XM_006720447	AP4E1	0.612518	0.999785
NM_001256541 /// NM_024600	TMEM204	0.612406	0.999785
NM_001190737 /// NM_001190738 /// NM_001282787 /// NM_005596 /// XM_005251467 /// XM_005251468 /// XM_005251469 /// XM_005251470 /// XM_005251471 /// XM_006716773 /// XM_006716774 /// XM_006716775	NFIB	0.612291	0.999785
NM_001271680 /// NM_021118 /// XM_005262086	CYLC1	0.61221	0.999785
NM_020950	KIAA1614	0.61212	0.999785
NM_004305 /// NM_139343 /// NM_139344 /// NM_139345 /// NM_139346 /// NM_139347 /// NM_139348 /// NM_139349 /// NM_139350 /// NM_139351 /// XM_005263642 /// XM_005263643 /// XM_005263644 /// XM_005263645 /// XM_005263646 /// XM_005263647 /// XM_005263648 /// XM_006712424 /// XM_006712425 /// XM_006712426 /// XM_006712427 /// XM_006712428 /// XM_006712429 /// XM_006712430 /// XM_006712431 /// XM_0…	BIN1	0.611999	0.999785
NM_001167579 /// NM_003052 /// XM_005265974 /// XM_005265975	SLC34A1	0.611973	0.999785
NM_018023 /// XM_005247597 /// XM_005247598 /// XM_006713688 /// XR_427369	YEATS2	0.611543	0.999785
NM_001201457 /// NM_031272 /// NM_198393 /// XM_005257518 /// XM_005257519 /// XM_006721976 /// XM_006721977 /// XM_006721978	TEX14	0.611039	0.999785
NM_020765 /// XM_005245802 /// XM_006710503 /// XM_006710504 /// XM_006710505 /// XM_006710506 /// XM_006710507 /// XM_006710508 /// XM_006710509 /// XM_006710510	UBR4	0.610979	0.999785
NM_015053 /// XM_005245553 /// XM_006711584 /// XM_006711585 /// XM_006711586 /// XM_006711587 /// XM_006711588 /// XM_006711589 /// XM_006711590 /// XM_006711591 /// XR_426801 /// XR_426802 /// XR_426803 /// XR_426804	PPFIA4	0.610401	0.999785
NM_001145155 /// NM_001145156 /// NM_001145157 /// NM_005654 /// NM_021005	NR2F1 /// NR2F2	0.610232	0.999785
NM_001606 /// NM_212533 /// XM_006716996	ABCA2	0.609804	0.999785
NM_033061	KRTAP4-7	0.609571	0.999785
NM_004406 /// NM_007329 /// NM_017579 /// XM_006717660 /// XM_006717661 /// XM_006717662 /// XM_006717663 /// XM_006717664 /// XM_006717665 /// XM_006717666 /// XM_006717667 /// XM_006717668 /// XM_006717669 /// XM_006717670 /// XM_006717671 /// XM_006717672 /// XM_006717673 /// XM_006717674 /// XM_006717675 /// XM_006717676 /// XM_006717677 /// XM_006717678 /// XM_006717679	DMBT1	0.609353	0.999785
NM_001025194 /// NM_001025195 /// NM_001266 /// XM_005255774 /// XM_005276867 /// XM_006726229	CES1 /// LOC100653057	0.608522	0.999785
NM_003785	PAGE1	0.607433	0.999785
NM_000220 /// NM_153764 /// NM_153765 /// NM_153766 /// NM_153767	KCNJ1	0.606903	0.999785
NM_001243077 /// NM_001243078 /// NM_006139 /// XM_006712862	CD28	0.606825	0.999785
NM_005689	ABCB6	0.606778	0.999785
NM_000296 /// NM_001009944 /// XM_005255370 /// XM_005276493 /// XM_006720889 /// XM_006720890 /// XM_006720891 /// XM_006720892 /// XM_006720893 /// XM_006720894 /// XM_006720895 /// XR_429642 /// XR_429643	LOC101930075 /// PKD1	0.60654	0.999785
NM_003407	ZFP36	0.606246	0.999785
NM_015849 /// NM_033440	CELA2A /// CELA2B	0.605848	0.999785
NM_001039459 /// NM_001206480 /// NM_001206482 /// NM_014800 /// NM_130442 /// NR_038120 /// XM_005249919 /// XM_005249920 /// XM_006715805	ELMO1	0.605721	0.999785
NM_005992 /// NM_080646 /// NM_080647 /// XM_005261269 /// XM_006724312	TBX1	0.605506	0.999785
NM_000956	PTGER2	0.604872	0.999785
NM_001007214 /// NM_014412 /// XM_005245092	CACYBP	0.604869	0.999785
NM_013270	PRSS50	0.604616	0.999785
NM_004616 /// XM_006719583	TSPAN8	0.604573	0.999785
NM_002272	KRT4	0.603883	0.999785
NM_001063	TF	0.603825	0.999785
NM_003970 /// XM_006716237	MYOM2	0.603634	0.999785
NM_003509 /// NM_003510 /// NM_003511 /// NM_003514 /// NM_021064 /// NM_080596	HIST1H2AG /// HIST1H2AH /// HIST1H2AI /// HIST1H2AK /// HIST1H2AL /// HIST1H2AM	0.603431	0.999785
NM_006068 /// XM_005262636 /// XM_005262637	TLR6	0.60298	0.999785
NM_001168388 /// NM_001168389 /// NM_006079	CITED2	0.602881	0.999785
NM_001098477 /// NM_002092 /// XM_005265681 /// XM_005265685	GRSF1	0.602573	0.999785
NM_003737 /// NM_024542 /// XM_005253207	DCHS1	0.602396	0.999785
NM_017976 /// NR_026891	FLJ10038	0.601798	0.999785
NM_000017	ACADS	0.601798	0.999785
NM_023038 /// NM_033274 /// XM_005266003	ADAM19	0.601627	0.999785
NM_001008396 /// NM_007086 /// XM_005267294 /// XM_006720012	WDHD1	0.601228	0.999785
NM_001739 /// XM_005256134	CA5A	0.600746	0.999785
NM_001099855 /// NM_001171876 /// NM_001171877 /// NM_001171878 /// NM_001171879 /// NM_005369 /// XM_005262413 /// XM_005262414 /// XM_006724757	MCF2	0.599522	0.999785
NM_001166434 /// NM_001166435 /// NM_001166436 /// NM_002215	ITIH1	0.599148	0.999785
NM_000505	F12	0.5991	0.852136
NM_003466 /// NM_013951 /// NM_013952 /// NM_013953 /// NM_013992	PAX8	0.599022	0.999785
NM_000502 /// XM_006722128	EPX	0.598793	0.999785
NM_000446	PON1	0.598704	0.999785
NM_006240 /// NM_152223 /// NM_152224 /// NM_152225 /// NM_152226 /// XM_005274553 /// XM_005274554 /// XM_006724500	PPEF1	0.598407	0.999785
NM_001243961 /// NM_001243962 /// NM_001243965 /// NM_002123 /// NM_002124 /// NM_021983 /// NM_022555 /// XM_003960955 /// XM_005276082 /// XM_006710174 /// XM_006710243 /// XM_006725752 /// XM_006725860 /// XM_006725948 /// XR_247369 /// XR_247388 /// XR_247422 /// XR_430944 /// XR_430980	HLA-DQB1 /// HLA-DRB1 /// HLA-DRB3 /// HLA-DRB4 /// LOC100996809 /// LOC101060835	0.598314	0.999785
NM_001172425 /// NM_003240 /// NM_020997	LEFTY1 /// LEFTY2	0.598208	0.999785
NM_002926 /// NM_198227 /// NM_198229 /// NM_198230 /// NM_198430 /// NM_198432 /// NM_198587 /// XM_006713905 /// XM_006713906 /// XM_006713907 /// XR_427479	RGS12	0.597742	0.999785
NM_001131008 /// NM_001131009 /// NM_002835 /// XM_005250518 /// XM_006716073 /// XM_006716074	PTPN12	0.597725	0.999785
NM_000996 /// XM_005269350 /// XM_005269351	RPL35A	0.597498	0.999785
NM_001018084 /// NM_133489	SLC26A10	0.597053	0.999785
NM_001166018 /// NM_007252	POU6F2	0.596632	0.999785
NM_020318 /// NM_021936 /// XM_005245422	PAPPA2	0.596319	0.999785
NM_000268 /// NM_016418 /// NM_181825 /// NM_181826 /// NM_181827 /// NM_181828 /// NM_181829 /// NM_181830 /// NM_181831 /// NM_181832 /// NM_181833 /// NM_181834 /// NM_181835	NF2	0.596111	0.999785
NM_001130861 /// NM_003277 /// XM_005261272	CLDN5	0.596024	0.999785
NM_007110 /// XM_005268027 /// XR_245720 /// XR_429328	TEP1	0.595916	0.999785
NM_005247	FGF3	0.595751	0.999785
NM_014289	CAPN6	0.595517	0.999785
NM_017658 /// XM_005267769 /// XM_005267770 /// XM_006720174	KLHL28	0.595382	0.999785
NM_006913	RNF5	0.594903	0.999785
NM_016602	CCR10	0.594772	0.999785
NM_001080519 /// NM_001291324 /// NM_024696 /// XM_006721988 /// XM_006721989 /// XM_006721990	BAHCC1	0.594213	0.999785
NM_001289999 /// NM_001290000 /// NM_005384 /// XM_005251999 /// XM_005252000	NFIL3	0.594141	0.859927
NM_024541 /// XM_006717969 /// XR_246104	C10orf76	0.594096	0.999785
NM_015225 /// NM_138818 /// XM_005251745 /// XM_005251746 /// XM_005251748 /// XM_005251750 /// XM_005251751 /// XM_005251752 /// XM_005251753 /// XM_005251754 /// XM_006716982 /// XM_006716983 /// XM_006716984 /// XM_006716985 /// XM_006716986 /// XM_006716987 /// XR_242571 /// XR_428517 /// XR_428518	PRUNE2	0.594038	0.999785
NM_013398 /// XM_005259221	ZNF224	0.59399	0.999785
NM_000869 /// NM_001161772 /// NM_213621 /// NR_046363	HTR3A	0.593632	0.999785
NM_001024940 /// NM_001024941 /// NM_001134855 /// NM_016102 /// XM_006711779 /// XM_006711780	TRIM17	0.593239	0.999785
NM_015076 /// XM_005266870 /// XM_005266871 /// XM_005266872 /// XM_005266873 /// XM_006715402	CDK19	0.592788	0.999785
NM_001278231 /// NM_001278232 /// NM_001278240 /// NM_003452 /// NM_197977 /// NR_103480 /// XM_006717280 /// XM_006717281	ZNF189	0.592685	0.640654
NM_001164269 /// NM_001164270 /// NM_002875 /// NM_133487 /// XM_006720626	RAD51	0.591866	0.999785
NM_015675	GADD45B	0.591722	0.769947
NM_022358	KCNK15	0.591658	0.999785
NM_004173 /// XM_005261716 /// XM_005261717 /// XM_006724309	SLC7A4	0.591564	0.999785
NM_000094	COL7A1	0.591382	0.983505
NM_001170760 /// NM_001170761 /// NM_014370	SRPK3	0.59136	0.999785
NM_001243787 /// NM_001243788 /// NM_001243789 /// NM_001243790 /// NM_001243791 /// NM_014311 /// NR_045039 /// XM_006719319 /// XM_006719320 /// XM_006719321 /// XM_006719322	SMUG1	0.590797	0.914087
NM_015129 /// NM_145799 /// NM_145800 /// NM_145802 /// XM_005262400 /// XM_006724748 /// XM_006724749 /// XM_006724750	SEPT6	0.590275	0.999785
NM_001042576 /// NM_004587	RRBP1	0.589931	0.999785
NM_004720	LPAR2	0.589498	0.999785
NM_031275	TEX12	0.588964	0.999785
NM_000533 /// NM_001128834 /// NM_199478	PLP1	0.588819	0.999785
NM_003812 /// XM_005246932	ADAM23	0.588632	0.999785
NM_003686 /// NM_006027 /// NM_130398 /// XM_005273350 /// XM_006711840	EXO1	0.588441	0.999785
NM_003027 /// NR_026799 /// XM_006720638 /// XM_006720639 /// XM_006720640 /// XR_429469	SH3GL3	0.588343	0.999785
NM_001256796 /// NM_001261397 /// NM_001261398 /// NM_002560 /// NM_175567 /// NM_175568 /// NR_046372 /// NR_046373 /// XR_429105	P2RX4	0.588311	0.999785
NM_006558 /// XM_005250757 /// XM_005250758 /// XR_242372 /// XR_242374	KHDRBS3	0.588125	0.999785
NM_000080	CHRNE	0.587446	0.999785
NM_145691 /// XM_005256848	ATPAF2	0.586709	0.999785
NM_001056 /// NM_176825 /// XM_005264013	SULT1C2	0.586521	0.999785
NM_001109903 /// NM_032814 /// XM_005253968 /// XM_005253969	RNFT2	0.586349	0.999785
NM_001291485 /// NM_006890 /// XM_005258430 /// XM_005278379	CEACAM7	0.586334	0.999785
NM_000699 /// NM_001008218 /// NM_001008219 /// NM_001008221 /// NM_004038 /// NM_020978 /// NR_024438 /// XM_005270755 /// XM_005270758 /// XM_005270761 /// XM_006710579 /// XM_006710580 /// XM_006710581	ACTG1P4 /// AMY1A /// AMY1B /// AMY1C /// AMY2A /// AMY2B	0.58587	0.999785
NM_001283012 /// NM_022783	DEPTOR	0.585746	0.999785
NM_001024383 /// NM_014903 /// XM_005269215 /// XM_006719675 /// XM_006719676 /// XM_006719677	NAV3	0.585657	0.999785
NM_004700 /// NM_172163	KCNQ4	0.585556	0.999785
NM_003575 /// XM_006716151	ZNF282	0.585248	0.999785
	RP3-452M16.1	0.584887	0.999785
	RP1-217P22.2	0.584636	0.999785
NM_000187 /// XM_005247412 /// XM_005247413 /// XM_005247414	HGD	0.584439	0.999785
NM_020435	GJC2	0.583907	0.999785
NM_000655 /// NR_029467	SELL	0.583823	0.999785
NM_001145933 /// NM_001145934 /// NM_012253	TKTL1	0.583806	0.999785
NM_017677 /// NM_130388	ASB12 /// MTMR8	0.583676	0.999785
NM_001242803 /// NM_006994 /// NM_197974	BTN3A3	0.583553	0.999785
NM_001289009 /// NM_018042 /// XM_005257995 /// XM_006721967	SLFN12	0.582929	0.999785
NM_001244682 /// NM_014352	POU2F3	0.582882	0.999785
NM_001040142 /// NM_001040143 /// NM_021007 /// XM_005246750 /// XM_005246751 /// XM_005246753 /// XM_005246754 /// XM_005246755 /// XM_005246756	SCN2A	0.582797	0.999785
NM_017921	NPLOC4	0.582601	0.999785
NM_001098787 /// NM_016465 /// NM_016526	BET1L	0.582493	0.999785
NM_002509 /// XM_006723566	NKX2-2	0.582224	0.999785
NM_024672 /// XM_005263220 /// XM_005263221 /// XR_244647	THAP9	0.582106	0.999785
NM_001166343 /// NM_002405 /// NR_029413	MFNG	0.581858	0.999785
NM_001286123 /// NM_001286125 /// NM_005835 /// XM_005248784 /// XM_006714949 /// XM_006714950 /// XM_006714951 /// XM_006714952	SLC17A2	0.581468	0.999785
NM_001001323 /// NM_001682 /// XM_005268919	ATP2B1	0.581006	0.641832
[truncated: 19,807 more rows]

## Sheet: GSE6960
RefSeq.Transcript.ID	Gene.Symbol	logFC	adj.P.Val
NM_002155	HSPA6	6.65429	2.49701e-07
NM_001030287 /// NM_001040619 /// NM_001206484 /// NM_001206485 /// NM_001206486 /// NM_001206488 /// NM_001674 /// NM_004024 /// XM_005273146	ATF3	6.22348	2.49701e-07
NM_001964	EGR1	6.04193	2.49701e-07
NM_002155	HSPA6	4.93766	8.80603e-07
[truncated: 45,778 more rows]

## Sheet: GSE60159
Gene.Symbol	RefSeq.Transcript.ID	logFC	adj.P.Val
[truncated: 43,796 more rows]

[truncated: 6 more sheets: GSE99435, GSE25167, GSE152703, GSE39316 + GSE39330, Palmer, Combined]
