# Supplementary material for: Hepatic zinc deficiency dampens the acute phase response in patients with alcohol-associated hepatitis
Source: Front Immunol. 2026 Feb 26;16:1642163. doi: 10.3389/fimmu.2025.1642163 (PMC12979129; doi:10.3389/fimmu.2025.1642163)
Supplement: Supplementary file 3 [file Table2.xlsx]

## Sheet: GSE108923
Mock vs Deplete					Zn vs Mock
GeneSymbol	logFC	P.Value	adj.P.Val		GeneSymbol	logFC	P.Value	adj.P.Val
MT1X	5.79833	3.68264e-08	1.03211e-05		MIR1825	2.84874	0.0437344	1
RP11-138I1.4	5.61973	0.000109315	0.00179497		RNU7-111P	2.57166	0.0299257	1
MT2A	4.68759	3.81119e-10	1.3649e-06		SNRPEP4	2.35211	0.0259467	1
MT1F	4.30079	1.22878e-07	1.93237e-05		AC104451.2	2.27975	0.0107153	1
COQ3	3.41503	3.44787e-08	9.95848e-06		AC000403.1	2.18251	0.0118572	1
CDKN2AIPNL	3.36987	2.86443e-10	1.3649e-06		SNORD52	2.11229	0.0938296	1
EEFSEC	3.34698	9.36474e-11	1.04677e-06		SNORA77	2.10368	0.00320067	0.766017
AGK	3.18329	2.66255e-09	3.14143e-06		MIR3685	2.00744	0.074402	1
TTC5	3.11699	2.57726e-08	8.76329e-06		AL136303.1	1.89546	0.214442	1
RASL10B	3.10599	4.40987e-08	1.11728e-05		SNORD35B	1.84616	0.0255106	1
MFSD3	3.10297	7.15984e-09	4.84065e-06		RP11-1415C14.3	1.70575	0.00545452	0.876745
TAMM41	2.96075	3.26955e-07	3.40305e-05		SNORD19B	1.66722	0.0872522	1
TMEM109	2.95069	5.1544e-09	4.07876e-06		PIGY	1.66263	0.104653	1
C11orf83	2.91525	2.44858e-07	2.86326e-05		SNORD55	1.6455	0.0673583	1
BOLA3	2.91098	2.02908e-08	8.0282e-06		AC026512.1	1.59864	0.235049	1
CNTNAP2	2.88518	4.71871e-08	1.16246e-05		RP3-365I19.2	1.59116	1.08092e-05	0.0567638
MRPL54	2.86844	5.60454e-07	4.64112e-05		AC005513.1	1.52916	0.177708	1
TTC26	2.85718	1.33918e-07	2.02511e-05		CTB-50E14.5	1.51682	0.0230558	1
MIR1825	2.84874	0.0437344	0.213574		RNU7-3P	1.50785	0.129118	1
C11orf74	2.80172	4.42646e-07	3.98501e-05		MIR4449	1.50471	0.162122	1
PTGR1	2.77592	3.19982e-08	9.52786e-06		MT-TW	1.45244	0.273939	1
RP11-22P6.3	2.7454	1.10179e-06	7.1359e-05		AC008914.1	1.44862	0.184044	1
TMEM132A	2.71895	2.35024e-06	0.000117545		MIR641	1.44688	0.0281412	1
CHMP6	2.67117	5.88253e-08	1.30696e-05		SNORD63	1.41725	0.169214	1
WSCD1	2.63185	8.99481e-08	1.62119e-05		AL353805.1	1.37177	0.0440259	1
RNU7-111P	2.61161	0.0282174	0.150259		RP11-298J23.9	1.35979	0.0865196	1
CFD	2.59661	3.00122e-07	3.22846e-05		DNAJC25-GNG10	1.35839	0.200516	1
ACSF3	2.59441	4.26111e-07	3.90555e-05		SNORD33	1.302	0.0486076	1
POFUT1	2.59113	7.52702e-08	1.47392e-05		Z95152.1	1.2898	0.0706268	1
HDAC8	2.58606	3.69409e-07	3.60461e-05		MIR4775	1.28954	0.0548544	1
ETV4	2.57883	1.55698e-07	2.21529e-05		RPL23AP4	1.24444	0.055355	1
TMEM261	2.57882	2.0563e-06	0.000108281		MT1F	1.22704	0.000257226	0.306229
SLC9A3R2	2.5762	5.48607e-08	1.26032e-05		SNORD96A	1.22303	0.462576	1
CSRP1	2.56522	7.772e-07	5.77066e-05		MT1X	1.19795	0.000539591	0.446183
EFEMP1	2.54303	7.81528e-09	4.85438e-06		RPL39P36	1.18453	0.0300492	1
ZDHHC8	2.51825	1.53692e-06	8.86928e-05		AL359771.1	1.16129	0.102878	1
RNF187	2.49478	7.57767e-08	1.47635e-05		AL121753.1	1.14071	0.0493017	1
SSRP1	2.4852	3.32112e-10	1.3649e-06		TIMM8AP1	1.1403	0.056382	1
MIR4709	2.44941	0.157741	0.562092		AC098784.2	1.12983	0.110921	1
METTL10	2.42754	1.6807e-06	9.37139e-05		RNU7-109P	1.12802	0.253124	1
MARVELD1	2.41534	5.2457e-08	1.22187e-05		SNORD19	1.12216	0.201701	1
MIR4751	2.40459	0.112814	0.437956		AC067957.1	1.11999	0.0952761	1
RP11-397A15.4	2.39231	0.0161605	0.0954135		SNORD48	1.11383	0.42984	1
MIR5001	2.38401	5.96585e-05	0.001134		AC074129.1	1.1015	0.211361	1
HDDC3	2.37388	2.63562e-09	3.14143e-06		RP1-261G23.7	1.10103	0.224324	1
GTPBP3	2.37334	1.9063e-08	7.8734e-06		CTD-2207O23.12	1.09942	0.128141	1
TACO1	2.37071	9.19913e-09	5.44988e-06		RAB43P1	1.09917	0.00938825	0.989638
DHRS4	2.3688	5.28463e-07	4.4846e-05		SNORD83B	1.08551	0.125632	1
BCKDK	2.36312	5.57538e-09	4.34871e-06		SGOL1-AS1	1.08361	0.0787955	1
NUP205	2.36061	4.32554e-09	3.9713e-06		AC007347.1	1.06736	0.168838	1
TMEM54	2.35869	1.05838e-08	5.60903e-06		SNORD2	1.06459	0.253124	1
COA1	2.35669	6.90321e-09	4.80447e-06		MIR1306	1.05848	0.210308	1
PRRT3	2.35403	2.37797e-07	2.83813e-05		PSMC1P5	1.05372	0.284136	1
IGFBPL1	2.35101	6.25234e-06	0.00022226		MT-TT	1.04516	0.421092	1
MKKS	2.34997	1.67971e-07	2.33908e-05		MIR5001	1.03809	0.00568435	0.883044
VTI1B	2.3481	8.70574e-10	1.91065e-06		MT2A	1.02098	5.36483e-06	0.0344339
GEMIN7	2.33848	4.57267e-09	3.9713e-06		RP11-697E22.1	1.01438	0.0212445	1
SRD5A3	2.32755	2.19341e-07	2.72435e-05		NAA60	1.01069	0.0673409	1
INO80C	2.3117	2.02073e-07	2.58331e-05		SNORD8	0.999296	0.036837	1
MMACHC	2.30475	6.86795e-09	4.80447e-06		RP11-192N10.2	0.992732	0.253124	1
SLC25A48	2.30351	1.82163e-06	9.94598e-05		SNORD92	0.984794	0.114196	1
ZBTB11-AS1	2.2993	3.88722e-08	1.05422e-05		MIR4459	0.984057	0.181995	1
ZNF32	2.28036	1.90524e-06	0.000102619		RP11-589M4.1	0.977839	0.173193	1
GTF2H4	2.27083	4.01678e-10	1.3649e-06		AC005631.1	0.971223	0.193956	1
C14orf169	2.2708	0.00471265	0.0349709		AL359314.1	0.962846	0.104246	1
FXYD6	2.2667	3.33297e-07	3.44339e-05		MIR1226	0.961988	0.126873	1
GAMT	2.2612	1.83246e-08	7.8734e-06		SEPT7P9	0.959734	0.0228473	1
TMEM59L	2.25875	1.40268e-06	8.31987e-05		snoU13	0.959156	0.190522	1
AK1	2.24748	5.33658e-10	1.60781e-06		AL158151.2	0.951491	0.0922485	1
EFNB3	2.23995	1.05232e-07	1.77356e-05		CTC-513N18.4	0.947995	0.253124	1
MEN1	2.23239	4.53622e-09	3.9713e-06		AC084010.1	0.946479	0.131486	1
RP6-24A23.6	2.19937	3.56893e-08	1.01357e-05		RPL9P8	0.946242	0.252425	1
PTGES2	2.19767	2.51164e-07	2.88275e-05		UBE2Q2P6	0.946242	0.252425	1
IFT46	2.19482	3.52938e-07	3.52121e-05		MIR614	0.942521	0.00863004	0.973678
CTXN1	2.19165	1.19197e-07	1.91264e-05		SNORD57	0.937321	0.0436558	1
PLAGL2	2.18949	3.6739e-08	1.03211e-05		AC105402.1	0.928524	0.0694237	1
MPI	2.18227	1.4523e-07	2.14647e-05		SNORD89	0.922841	0.217693	1
PRKAG2-AS1	2.17306	1.15844e-05	0.000338828		AL590431.1	0.916754	0.0438629	1
KRT222	2.16612	1.09446e-06	7.1277e-05		RP11-538I12.2	0.913145	0.00560695	0.876745
AC005631.1	2.16501	0.0164449	0.0968847		SNORA58	0.905352	0.0219945	1
CCND1	2.16111	2.30372e-08	8.39111e-06		RP11-380O24.1	0.904466	0.00182368	0.681149
METRN	2.15107	1.6483e-08	7.55679e-06		AL441883.1	0.903097	0.0503488	1
FKTN	2.14676	2.3988e-06	0.000119148		AC092069.1	0.892751	0.234008	1
TIMM9	2.14343	9.3125e-08	1.66033e-05		MIR1915	0.891065	0.0445931	1
IRS4	2.13694	1.265e-09	2.4706e-06		MTX1P1	0.889775	0.0213629	1
NEFL	2.12368	4.25517e-09	3.9713e-06		MIR4751	0.887196	0.521193	1
C1orf233	2.1223	3.75412e-08	1.0426e-05		RP11-783K16.14	0.87951	0.0159004	1
FAM189B	2.11756	1.04602e-08	5.60903e-06		RP11-927P21.8	0.878662	0.0928949	1
TRIM52-AS1	2.10832	2.00201e-07	2.57568e-05		AC108004.5	0.877811	0.294376	1
TBXAS1	2.10639	4.12541e-06	0.000167351		AL354720.1	0.871627	0.155179	1
ZNF22	2.10369	3.77286e-07	3.66283e-05		SNORD102	0.870055	0.203801	1
LZTR1	2.10291	1.3565e-05	0.000379283		HMGN2P15	0.868876	0.0410263	1
F12	2.09091	4.25387e-07	3.90555e-05		FAM21D	0.867843	0.170252	1
POLR3G	2.09038	6.5618e-08	1.40389e-05		DPH3P1	0.862989	0.0147279	1
BCAT2	2.08884	1.60532e-10	1.04677e-06		AC009065.2	0.859584	0.276777	1
SNORD36A	2.08739	0.140134	0.515343		FKSG63	0.85703	0.490268	1
SLC25A23	2.08675	4.95766e-08	1.18832e-05		SNORA33	0.853527	0.0651939	1
THEM6	2.08531	1.89748e-07	2.52886e-05		RP11-78A19.3	0.852008	0.0278961	1
AC004057.1	2.07853	5.69195e-10	1.60781e-06		SNORD38A	0.851469	0.386301	1
FAM229B	2.07843	6.75963e-06	0.000234246		Y_RNA	0.850891	0.108476	1
DYNLL1	2.07156	1.336e-09	2.4706e-06		AC007000.11	0.850309	0.159776	1
ATP2B4	2.07151	1.13353e-06	7.27069e-05		MIR103A2	0.849479	0.253124	1
R3HCC1	2.06303	3.25962e-07	3.39884e-05		RPP14	0.845153	0.304641	1
RP6-24A23.7	2.06227	2.56666e-07	2.91556e-05		CTD-2062F14.2	0.843596	0.0350695	1
OSGEP	2.05585	1.23957e-07	1.93237e-05		RN7SL866P	0.839699	0.00578924	0.88702
MIR3685	2.05491	0.0692807	0.302134		Z98256.1	0.837815	0.246347	1
TTC4	2.05474	3.75763e-07	3.65427e-05		SNORD42	0.836143	0.253124	1
CA11	2.05199	6.88432e-06	0.000237563		RP11-810M2.2	0.834569	0.00846575	0.968381
LPAR3	2.05101	1.49497e-07	2.19184e-05		C14orf37	0.83034	0.00126504	0.555687
CSPG5	2.05096	1.9573e-08	7.94763e-06		SNORD71	0.829334	0.304333	1
TMEM98	2.04869	4.34555e-08	1.11036e-05		AP000304.12	0.829053	0.192914	1
TEAD4	2.04663	8.43171e-08	1.56141e-05		RP11-1252D15.1	0.827857	0.196606	1
MRPL40	2.04313	1.44866e-09	2.53586e-06		XX-C2158C6.2	0.824734	0.208088	1
MDP1	2.03807	2.26746e-05	0.000551968		WI2-1896O14.1	0.817637	0.119068	1
TAZ	2.03691	1.84899e-06	0.000100384		MIR937	0.815242	0.116095	1
AC121334.1	2.02181	0.0651053	0.287837		U4	0.812724	0.0755245	1
NEK3	2.02028	2.41991e-05	0.000580313		TCEA1P2	0.811287	0.193082	1
ARL10	2.01936	1.52232e-05	0.000413656		AL118525.1	0.810612	0.245605	1
PET117	2.01539	2.9918e-06	0.000135124		AL109615.1	0.810095	0.361703	1
ARHGEF1	2.01399	1.29789e-07	1.98937e-05		RP11-242D8.2	0.806962	0.334247	1
GMPR	2.00934	3.33812e-07	3.44339e-05		FSIP1	0.802994	0.00315093	0.766017
SUSD5	2.0058	1.31296e-07	2.00117e-05		AC073415.2	0.801803	0.066958	1
ADRA2C	2.00099	7.23251e-07	5.49006e-05		AC003006.7	0.794167	0.189694	1
AP1S3	2.00076	1.06753e-06	7.03157e-05		RNA5SP424	0.789239	0.0601868	1
RP11-80H5.5	1.99909	0.000877736	0.00901552		AC092117.2	0.788661	0.425815	1
B4GALT7	1.99871	8.48117e-07	6.02612e-05		Y_RNA	0.785982	0.114116	1
KCTD12	1.99661	3.59884e-10	1.3649e-06		ENSAP2	0.785381	0.253124	1
BACE2	1.9952	1.90614e-06	0.000102619		AC003035.1	0.779855	0.124013	1
OGFOD3	1.9945	4.46893e-07	4.01481e-05		AC097359.1	0.778799	0.186821	1
SNORD73A	1.99444	0.16922	0.591919		RP11-97O12.7	0.776247	0.0827256	1
GPRASP2	1.99416	2.02429e-08	8.0282e-06		SNORD62B	0.775754	0.266152	1
TESC	1.98851	1.43952e-06	8.45892e-05		SNORD62A	0.775754	0.266152	1
CDCA7	1.97835	5.92926e-10	1.60781e-06		AL031721.1	0.775512	0.00925069	0.986271
PGBD1	1.97783	1.04501e-07	1.77356e-05		MIR4273	0.773148	0.216664	1
ASB13	1.97586	2.16928e-06	0.000111885		RNU7-137P	0.773013	0.253124	1
TMEM242	1.9732	1.51663e-07	2.20702e-05		AL603831.1	0.772686	0.148032	1
THOC7	1.96469	1.5968e-07	2.25528e-05		SNORA9	0.770429	0.236556	1
MATK	1.96233	4.16201e-06	0.000168245		AC138783.12	0.768266	0.0588259	1
DPH1	1.96121	4.81156e-09	3.9713e-06		AL138930.2	0.768166	0.284273	1
WDR54	1.96113	1.05332e-08	5.60903e-06		MSTO2P	0.76538	0.0517731	1
CDH24	1.96075	6.18692e-08	1.35732e-05		Z83840.1	0.760359	0.0635641	1
IFRD2	1.95765	4.53743e-08	1.13467e-05		EEF1A1P6	0.757717	0.269862	1
SNAPIN	1.95636	2.67669e-08	8.78532e-06		MIR564	0.755577	0.487652	1
SEMA6B	1.94814	3.62208e-07	3.56689e-05		AC090206.1	0.755046	0.0445044	1
NEDD8-MDP1	1.94543	4.41904e-05	0.000902973		SNORD95	0.754515	0.347631	1
SMIM8	1.94127	1.08435e-05	0.000324552		SNORA70	0.752337	0.264714	1
EFHD1	1.93747	1.53912e-08	7.22835e-06		SNORD42A	0.752337	0.345723	1
IGDCC3	1.93245	2.13494e-08	8.16737e-06		AL358815.1	0.751254	0.347803	1
RNASEH2C	1.92639	1.08517e-07	1.80651e-05		AC011407.1	0.749056	0.0440418	1
SNORD48	1.92164	0.193506	0.653689		AC118344.1	0.746748	0.379812	1
SLC2A3	1.91375	6.35759e-06	0.000225032		RP11-6N17.6	0.738768	0.505169	1
TUBGCP3	1.9132	6.25752e-07	4.98922e-05		AC096582.7	0.73561	0.10847	1
MMP15	1.91211	8.11265e-08	1.54156e-05		MIR4489	0.733878	0.253124	1
SDC1	1.90536	1.32101e-06	8.04286e-05		AC134300.1	0.732601	0.393893	1
EXO5	1.90359	1.61375e-06	9.17218e-05		AC004854.4	0.73225	0.0534655	1
RP11-467L13.4	1.90252	0.0964647	0.389133		SNRPGP15	0.73217	0.25657	1
CYP2S1	1.89612	1.64427e-05	0.000437732		RPL32P29	0.730554	0.0135693	1
AC000403.1	1.89386	0.021572	0.120749		MIR4322	0.728622	0.253124	1
MNAT1	1.89153	1.20126e-05	0.00034783		Y_RNA	0.726695	0.101682	1
ATL3	1.87889	1.58541e-06	9.04967e-05		MIR4321	0.721474	0.4029	1
LY6E	1.87736	1.94714e-09	2.81221e-06		SNORD100	0.720092	0.333177	1
VARS	1.87703	1.94731e-09	2.81221e-06		AC091038.1	0.717719	0.119613	1
LEPREL4	1.87163	1.37257e-06	8.21635e-05		AL512428.1	0.715078	0.460342	1
MAN2C1	1.86235	0.00106058	0.0104799		MIR762	0.714413	0.58931	1
SRPX	1.85975	4.83035e-06	0.000186924		SHPK	0.713833	0.0505117	1
CTSH	1.85683	1.41869e-05	0.000391927		HYPK	0.712142	0.17422	1
DUSP9	1.84599	7.66321e-08	1.48548e-05		Y_RNA	0.711761	0.217645	1
TXNRD2	1.84377	3.36262e-08	9.81036e-06		RNF103-CHMP3	0.71116	0.0872746	1
RP3-462D8.2	1.83991	1.95701e-05	0.000496045		SNORD46	0.7097	0.176495	1
SLC22A17	1.83966	2.67126e-06	0.000125863		AL590085.1	0.708754	0.368632	1
SNORD96A	1.83341	0.283449	0.735535		Y_RNA	0.708727	0.0438937	1
MIR4680	1.83132	0.278726	0.726837		AC073508.1	0.704256	0.21616	1
CPS1	1.82973	9.04459e-06	0.000287704		MIR3936	0.703454	0.187681	1
SAMD11	1.82919	1.19546e-05	0.000346496		RP13-401N8.3	0.703427	0.300402	1
UCKL1	1.82901	3.0679e-06	0.000137167		SCHIP1	0.702822	0.128065	1
ZNF205	1.82846	2.15802e-06	0.000111403		RP13-514E23.2	0.701766	0.0200561	1
RANGAP1	1.82221	1.33447e-09	2.4706e-06		PRR5-ARHGAP8	0.700566	0.0109586	1
STXBP6	1.8205	1.14307e-05	0.000335918		RNU7-75P	0.699204	0.253124	1
MRPS26	1.81683	1.14862e-07	1.87963e-05		NKX2-2-AS1	0.697889	0.070772	1
ADI1	1.81578	1.19629e-08	6.11549e-06		AL133167.1	0.697763	0.0425622	1
TMBIM4	1.81227	0.000133291	0.00208495		RP4-734P14.4	0.697502	0.0654494	1
CPNE2	1.81104	1.41798e-06	8.38391e-05		RP11-447L10.1	0.697166	0.113341	1
TMEM35	1.80793	1.69353e-08	7.70304e-06		AL391650.1	0.69378	0.0491833	1
BATF3	1.80722	2.09549e-07	2.64939e-05		AC069200.1	0.693266	0.30667	1
PLA2G4A	1.80626	7.86317e-06	0.000260151		AC053516.1	0.692688	0.0502295	1
NDC1	1.80589	2.53202e-08	8.76329e-06		AC006116.27	0.688689	0.329686	1
KLHL17	1.80571	0.000100411	0.00168306		CTD-2132N18.3	0.688269	0.0511441	1
PLAT	1.8051	2.9889e-06	0.000135115		RN7SL562P	0.687374	0.0387788	1
TCHP	1.80338	3.92244e-06	0.000161826		RPL39P3	0.68516	0.205349	1
RND2	1.8024	2.09851e-08	8.13236e-06		RP11-807H7.2	0.684711	0.00946157	0.991936
TCEA1P2	1.80204	0.016536	0.097312		RPLP1P11	0.679176	0.0491141	1
CCDC3	1.8019	1.71779e-09	2.69137e-06		RP1-101K10.6	0.678788	0.387085	1
VANGL2	1.80072	1.9811e-07	2.56593e-05		RP1-64K7.4	0.678186	0.0208276	1
PRMT6	1.79767	1.36861e-09	2.4706e-06		RNU7-163P	0.672641	0.432588	1
HAPLN3	1.79733	1.26923e-06	7.85837e-05		RP11-89K11.1	0.671274	0.0114614	1
TMUB1	1.79697	1.98767e-06	0.000105313		RP11-216L13.18	0.670928	0.113784	1
ZNF580	1.79683	3.28448e-07	3.41243e-05		COL19A1	0.670455	0.000752971	0.485471
SIX2	1.79572	9.21596e-07	6.31202e-05		PIK3R2	0.668407	0.10346	1
METTL7B	1.78938	6.68901e-07	5.21454e-05		AC008738.1	0.661947	0.268708	1
HCG16	1.78699	3.07977e-05	0.00069332		MIR4658	0.658176	0.253124	1
GLRX	1.78647	1.84377e-06	0.000100289		MIR3187	0.657442	0.505964	1
MRC2	1.78622	5.28687e-07	4.4846e-05		CHTF8	0.656755	0.0769195	1
TTYH2	1.78139	3.55735e-06	0.000151084		MIR4709	0.655429	0.682372	1
PALM3	1.7772	9.48039e-07	6.47333e-05		RNU7-1	0.653451	0.437387	1
ZNF619	1.77408	8.30359e-07	5.98086e-05		SNORD105	0.653257	0.328049	1
DBN1	1.77313	2.57065e-08	8.76329e-06		RNVU1-15	0.651966	0.148359	1
C19orf60	1.77229	1.34089e-06	8.11707e-05		AL162431.1	0.650206	0.148528	1
NXPH4	1.77133	7.62668e-09	4.84135e-06		MIR3185	0.647999	0.324319	1
RP11-793H13.11	1.77057	0.000212705	0.00297293		AL353803.1	0.641924	0.162568	1
NEAT1	1.76936	0.000810479	0.00845397		TPTE2P5	0.639585	0.0670855	1
SYT3	1.76871	2.94427e-09	3.27074e-06		RP11-618K13.2	0.639201	0.149796	1
CCDC85B	1.76604	1.6164e-06	9.17218e-05		MIR4688	0.636911	0.253124	1
PODXL2	1.76278	3.33228e-09	3.63193e-06		GNRHR2P1	0.633778	0.0674077	1
PSTPIP2	1.7512	1.5682e-06	8.98699e-05		RP11-438J1.1	0.633748	0.168016	1
GJB2	1.74989	6.87553e-07	5.29498e-05		MIR367	0.633059	0.253124	1
C15orf59	1.74979	2.33476e-06	0.000117171		RP11-345P4.10	0.631692	0.270622	1
NPL	1.74855	1.01974e-05	0.000311674		U3	0.631354	0.117338	1
JTB	1.74855	1.25617e-10	1.04677e-06		AP003550.1	0.630446	0.49591	1
CALM1	1.74683	7.74705e-09	4.85438e-06		RP11-229P13.23	0.630264	0.287994	1
VCAN	1.73432	2.9713e-06	0.000134732		CTD-2033A16.3	0.626752	0.214014	1
CXXC5	1.73102	2.96831e-05	0.000675867		Z97055.1	0.623323	0.164497	1
DNAJC18	1.72752	2.19649e-05	0.000541076		ZNF774	0.621319	0.00547537	0.876745
MTMR1	1.72685	8.68053e-08	1.58183e-05		RNU6-469P	0.621313	0.0448742	1
RP11-259N19.1	1.72508	3.92308e-06	0.000161826		RP1-130H16.18	0.617845	0.0666861	1
SYTL4	1.72482	4.34289e-06	0.000173015		MIR4712	0.614661	0.416843	1
MKX	1.71999	1.2242e-08	6.16929e-06		CTB-17P3.4	0.614049	0.00762337	0.946193
MACROD1	1.71439	9.90635e-09	5.56385e-06		RP11-977G19.12	0.612785	0.0829735	1
SH2D2A	1.71144	1.86927e-05	0.000479913		RP3-434O14.8	0.612636	0.0878052	1
WDR75	1.70955	3.67301e-10	1.3649e-06		AL591516.2	0.612499	0.187956	1
STX8	1.70586	3.11585e-08	9.37449e-06		CTC-250I14.6	0.612321	0.496963	1
RPL9P8	1.70557	0.0614663	0.275181		ZNF888	0.61072	0.261761	1
UBE2Q2P6	1.70557	0.0614663	0.275181		SNORA11	0.610392	0.192015	1
SH3BGRL2	1.70537	4.27634e-08	1.11036e-05		MIR4767	0.60926	0.577793	1
KCNG1	1.70236	3.42251e-06	0.000147541		SNORD125	0.608948	0.221577	1
MINA	1.70216	3.6985e-08	1.03211e-05		NAMPTL	0.608259	0.0737314	1
CECR5	1.70158	1.77381e-07	2.42054e-05		BANF1P3	0.608148	0.154779	1
KLF11	1.69962	1.96744e-08	7.94763e-06		AL121748.1	0.607243	0.386535	1
QPRT	1.69472	1.6902e-06	9.41524e-05		CTB-31O20.9	0.607101	0.0515795	1
TMEM132E	1.69422	5.30991e-06	0.000199048		AC099796.1	0.60418	0.131152	1
ARL6IP4	1.69077	5.7214e-09	4.34871e-06		FAM66C	0.603194	0.0036606	0.803141
ANKRD46	1.68885	4.91185e-07	4.27479e-05		AL590489.1	0.603039	0.0923563	1
SMG8	1.6887	1.96334e-07	2.56141e-05		AC134878.1	0.602164	0.532496	1
PNMA6C	1.68836	1.75226e-06	9.70461e-05		RP11-316M1.12	0.601806	0.316026	1
POMT2	1.68705	2.55419e-06	0.000123375		AP001579.1	0.601598	0.308111	1
ZNF239	1.68662	6.01898e-06	0.000215958		AC092332.1	0.600648	0.188301	1
C17orf75	1.68529	3.14987e-05	0.00070498		SNORA40	0.598936	0.540088	1
HNRNPA3P6	1.68174	0.0724247	0.312169		AC023992.1	0.596924	0.253124	1
PLEKHG4	1.68064	4.94556e-05	0.000981736		RP11-649E7.5	0.595532	0.253124	1
KDELR3	1.67956	2.63705e-07	2.96365e-05		SNORA51	0.595489	0.151719	1
RCOR2	1.67928	2.3332e-05	0.000565272		AC136297.1	0.593906	0.504258	1
ZNF358	1.67831	2.66493e-08	8.78532e-06		RP11-79P5.2	0.593332	0.509095	1
COL2A1	1.67727	8.93046e-10	1.91065e-06		AC068706.2	0.591287	0.475966	1
PAQR5	1.67666	8.32453e-06	0.000271325		CR392039.1	0.589764	0.538384	1
XK	1.67665	2.06824e-08	8.12747e-06		ABHD14A-ACY1	0.588685	0.115217	1
TMED1	1.67448	4.52377e-06	0.000178011		RP11-244H3.4	0.58827	0.0213691	1
FYCO1	1.6658	1.05673e-07	1.77356e-05		SNORD10	0.587095	0.253124	1
MRPL1	1.6618	1.02632e-06	6.83811e-05		AL591516.3	0.586571	0.0492654	1
WNT11	1.65946	1.08762e-05	0.000325362		AP000580.1	0.585488	0.0992182	1
GPR27	1.65889	2.25883e-07	2.77685e-05		HPCA	0.58331	0.00696297	0.918547
ALX4	1.65234	2.26214e-08	8.39111e-06		WFDC2	0.582249	0.0292857	1
CREBL2	1.65027	1.44238e-06	8.45892e-05		U3	0.581942	0.108528	1
C16orf58	1.64824	4.13855e-08	1.09163e-05		AC073127.1	0.579164	0.264568	1
SMTNL2	1.64777	1.5224e-05	0.000413656		RP3-473L9.4	0.578668	0.0282119	1
SNORD55	1.6455	0.0673583	0.295738		AL353354.1	0.578507	0.253124	1
C15orf38	1.64484	2.57895e-08	8.76329e-06		SNORA70	0.578507	0.120258	1
FASTK	1.64422	1.06032e-05	0.000319679		AL161652.1	0.577061	0.317462	1
ADAP1	1.63748	2.9725e-05	0.000676288		MIR4497	0.575901	0.189652	1
PEMT	1.63454	5.15138e-07	4.42529e-05		Y_RNA	0.57561	0.253124	1
STK33	1.63304	4.72176e-05	0.000947803		Y_RNA	0.57561	0.318756	1
SEPT5-GP1BB	1.63176	3.85826e-06	0.000159768		AC079150.2	0.57483	0.398342	1
C16orf45	1.6317	8.4014e-06	0.000272649		RP11-57H14.3	0.574225	0.016996	1
DNAJC10	1.63144	4.815e-08	1.1736e-05		AC132192.1	0.574087	0.162336	1
DLEU2	1.62999	1.201e-06	7.58217e-05		DUX4L2	0.573013	0.156255	1
C1QTNF1	1.62933	0.000114943	0.00186355		AC068831.11	0.572696	0.336827	1
CLMP	1.62888	1.95077e-05	0.000495116		AC004889.1	0.571964	0.195816	1
RP11-44F21.5	1.62778	0.000203261	0.00287643		AC093616.4	0.571877	0.351558	1
TMEM177	1.6268	6.75464e-08	1.42514e-05		AC061975.7	0.56843	0.255445	1
SLC35A1	1.62608	9.67182e-06	0.000301187		SNORD73	0.568291	0.390949	1
RIOK2	1.61994	1.11412e-06	7.18285e-05		AC093865.1	0.56704	0.456698	1
AAAS	1.6193	5.76894e-06	0.000209986		MIRLET7D	0.566813	0.253124	1
ZNF569	1.61904	2.51404e-07	2.88275e-05		SNORD1B	0.566192	0.336253	1
CDK5	1.61833	9.772e-08	1.71072e-05		SNORD3D	0.565474	0.136884	1
RP11-527L4.2	1.61596	1.20829e-05	0.000348991		HIST1H4J	0.564391	0.35896	1
MRAS	1.61538	2.52997e-05	0.000599698		SNORA14B	0.564185	0.0122364	1
KCNQ2	1.61469	2.64242e-06	0.000125014		SNORD82	0.563845	0.304911	1
HMGN2P15	1.61395	0.00273427	0.0224645		SNORD18	0.563845	0.253124	1
NDUFC2	1.60785	2.19398e-08	8.28348e-06		SNORD77	0.563845	0.405388	1
ERAL1	1.60745	6.12328e-10	1.60781e-06		AC144573.1	0.562573	0.109979	1
ADCK1	1.60722	1.15298e-05	0.000337744		AL353898.3	0.561644	0.282872	1
FGFR3	1.60689	2.02129e-05	0.000508322		MIR3607	0.560858	0.253124	1
HEMK1	1.60662	1.3424e-06	8.11707e-05		CTD-2647L4.5	0.560853	0.00363787	0.803141
GGACT	1.60611	2.85667e-06	0.00013128		U3	0.560611	0.117212	1
GEMIN6	1.60572	2.84584e-05	0.000654445		CTB-31O20.6	0.557174	0.401802	1
CAMK4	1.6054	8.66688e-06	0.000279806		RN7SL29P	0.555832	0.0196121	1
SELENOF	1.60418	3.43421e-10	1.3649e-06		AC006273.4	0.555303	9.73188e-05	0.181346
Y_RNA	1.60261	0.0201931	0.114473		SNORA64	0.555265	0.557674	1
NYNRIN	1.60163	1.85694e-08	7.8734e-06		RP11-72M10.8	0.554257	0.108987	1
MAP3K6	1.60097	3.55963e-06	0.000151084		AC004595.1	0.552297	0.409057	1
VPS51	1.59608	5.20049e-08	1.21989e-05		CTD-2302E22.2	0.551784	0.253124	1
DFNA5	1.59416	4.78889e-06	0.000185661		MIR4479	0.548721	0.405317	1
PPM1J	1.5929	0.000432601	0.00515575		SYCE3	0.548651	0.0318697	1
ARL1	1.59279	2.72401e-06	0.000127516		AF235103.1	0.548171	0.165544	1
EPHA8	1.59166	1.06005e-06	7.00629e-05		RBMS1P1	0.54699	0.0964487	1
LRP2	1.59097	1.81477e-05	0.000470731		PCDHA14	0.546411	0.0191428	1
ABCB7	1.58956	2.25267e-09	2.97191e-06		UNC13D	0.543174	0.00656831	0.902548
CCDC34	1.58956	7.26361e-08	1.45672e-05		MIR4691	0.542939	0.486901	1
DUS1L	1.58862	1.7536e-07	2.41187e-05		ZBTB49	0.542524	0.0452773	1
TSEN15	1.58592	6.9185e-06	0.000238031		RP11-79D8.2	0.542493	0.0681071	1
LPPR3	1.58443	1.59531e-05	0.000428316		Y_RNA	0.540789	0.0439404	1
PRMT7	1.57649	2.63484e-07	2.96365e-05		RNA5SP490	0.539651	0.270053	1
PGM1	1.57496	9.80534e-09	5.56385e-06		USP41	0.538837	0.571512	1
CLDN12	1.57402	1.10934e-05	0.000329979		AL353751.1	0.53469	0.253124	1
COPS7B	1.57263	1.4065e-08	6.71471e-06		RP11-44F21.5	0.534585	0.0439496	1
NDUFS4	1.57244	3.88072e-07	3.73623e-05		AL353629.1	0.533864	0.454573	1
NCAM1	1.57121	7.62357e-07	5.68236e-05		ITGA8	0.533663	0.0290672	1
TARBP2	1.56559	8.6364e-07	6.06185e-05		RP11-514P8.8	0.533376	0.0597141	1
ADAP2	1.56435	3.05933e-05	0.000690603		CR786580.2	0.533106	0.279834	1
SLC9A1	1.56382	9.96059e-07	6.67498e-05		AL901608.1	0.531516	0.253124	1
SNRPD3	1.56216	4.77232e-11	9.18925e-07		CTD-2349P21.10	0.531293	0.0308407	1
UGT3A2	1.56169	1.54847e-06	8.9199e-05		NQO1	0.531108	7.81341e-05	0.167167
LGI2	1.56157	7.81175e-06	0.000259043		snoU13	0.526715	0.326041	1
AFAP1L1	1.55853	1.31259e-06	8.01514e-05		AC109925.1	0.525211	0.213326	1
MBLAC2	1.55524	3.08557e-08	9.37449e-06		RP11-343C2.12	0.524159	0.266956	1
PRPSAP1	1.55148	8.16937e-07	5.9211e-05		SPOCK1	0.523449	0.00919492	0.986271
MIPEP	1.55096	3.92954e-06	0.000161892		AL357515.1	0.522561	0.405414	1
UBE2D4	1.55072	5.00763e-06	0.00019157		AC138649.1	0.52223	0.557504	1
FTSJ1	1.55036	2.71447e-06	0.000127276		CLMP	0.52214	0.00994574	1
TRIM14	1.55003	1.22889e-07	1.93237e-05		MT1P1	0.521009	0.166758	1
KLHDC9	1.54952	0.000151067	0.00230009		MIR4505	0.520238	0.253124	1
CYP2R1	1.54875	1.26038e-05	0.000359187		RNVU1-20	0.519212	0.184418	1
RAB15	1.54718	1.97397e-06	0.000104902		FSBP	0.517971	0.0855502	1
MFAP2	1.54681	6.66984e-07	5.20662e-05		RP11-536C10.1	0.517091	0.00236472	0.710378
KCTD17	1.5396	1.0163e-06	6.77916e-05		RP11-119B16.2	0.515721	0.13989	1
AC119673.1	1.53848	2.10231e-05	0.000523341		MIR5187	0.515323	0.253124	1
OAF	1.53848	2.22833e-06	0.000113212		AL353763.2	0.515323	0.253124	1
PBK	1.53767	3.00024e-07	3.22846e-05		SNORD66	0.515323	0.454701	1
CPVL	1.53549	1.4631e-07	2.15057e-05		CTD-2555O16.3	0.513236	0.0601638	1
FJX1	1.53284	2.45108e-06	0.00012047		GS1-259H13.10	0.512459	0.202173	1
ZNF573	1.5323	3.03967e-05	0.000687654		RN7SL777P	0.51225	0.0668545	1
SPON1	1.53018	4.34067e-06	0.000173015		RN7SL18P	0.51075	0.0270027	1
RNF135	1.52958	0.000109689	0.00179957		RN7SL690P	0.510046	0.123692	1
RP3-365I19.2	1.52815	1.38288e-05	0.000384425		CDH3	0.508927	0.069039	1
SAAL1	1.52642	2.03526e-07	2.59222e-05		AC016700.6	0.50869	0.253124	1
GSTZ1	1.52628	4.53958e-07	4.05307e-05		AC143336.1	0.507017	0.386564	1
ARMCX5	1.52573	6.64513e-07	5.20139e-05		MIR941-1	0.506816	0.234303	1
ADORA2B	1.52457	4.72114e-07	4.18284e-05		PSMB9	0.506636	0.0177091	1
FBF1	1.52241	0.000215125	0.00299805		MIR663B	0.506554	0.535161	1
HRASLS	1.52154	4.60629e-06	0.000180521		AC093824.1	0.504935	0.05319	1
CTD-2231H16.1	1.52146	1.07082e-05	0.000321502		Y_RNA	0.504531	0.0439145	1
SYNJ2BP-COX16	1.51872	5.15165e-07	4.42529e-05		MIR4324	0.503654	0.253124	1
CA2	1.51504	0.000147582	0.00226193		AC091042.1	0.503485	0.321628	1
ADAMTS17	1.51476	4.09309e-05	0.000858538		AC005614.5	0.501964	0.328369	1
GORASP1	1.51444	4.8067e-07	4.20703e-05		AL513478.1	0.501536	0.0926119	1
PTRHD1	1.50952	2.53644e-06	0.00012315		KCNJ3	0.501142	0.00835791	0.968381
TMA16	1.5094	5.46913e-07	4.57869e-05		CTC-471F3.4	0.501116	0.0449107	1
TIMM22	1.50677	8.01708e-08	1.52843e-05		MIR922	0.500275	0.532082	1
MIR4321	1.50591	0.10804	0.424243		SNORA25	0.500063	0.228925	1
NEURL1	1.5056	0.000183479	0.00266504		CTD-3032J10.3	0.499398	0.0378577	1
FRS3	1.50282	1.34334e-06	8.11707e-05		Y_RNA	0.498565	0.253124	1
LAMB1	1.49915	3.60528e-07	3.56614e-05		RP11-264E23.1	0.498565	0.300304	1
CYB561	1.49829	3.68185e-07	3.59875e-05		RP11-181G12.5	0.498363	0.00650454	0.90074
ST8SIA2	1.49797	9.77628e-06	0.000303133		RNY3P8	0.498109	0.231747	1
APH1B	1.49786	2.26349e-06	0.000114339		RP11-666A1.5	0.497993	0.292277	1
RP13-582O9.5	1.4972	0.000172597	0.00254407		ST6GALNAC1	0.497957	0.053639	1
CRCP	1.49598	2.73487e-06	0.000127818		AGAP9	0.497493	0.25442	1
CYP4X1	1.49213	1.17148e-07	1.90436e-05		snoU13	0.496857	0.331962	1
NKAP	1.49173	7.72434e-07	5.74266e-05		RDH5	0.496114	0.127832	1
GALNT16	1.49161	3.88431e-06	0.000160616		SYS1-DBNDD2	0.495524	0.370326	1
NBAS	1.48784	6.14275e-07	4.94057e-05		AC018804.1	0.495142	0.488521	1
S100A16	1.48741	0.000127701	0.00201993		C1orf106	0.494378	0.0485267	1
MIR922	1.48738	0.0946279	0.383302		RP11-348F1.3	0.492733	0.0815517	1
WNK2	1.48691	1.31119e-06	8.01506e-05		MEF2BNB-MEF2B	0.491913	0.299269	1
MDH1	1.48631	2.66746e-08	8.78532e-06		MIR548AX	0.491695	0.253124	1
ACP6	1.48372	2.9064e-05	0.00066439		RP11-135L13.4	0.491695	0.253124	1
COLEC12	1.48277	7.54075e-09	4.84065e-06		RP6-206I17.1	0.491335	0.0439276	1
COA3	1.48275	1.23911e-08	6.17056e-06		FTH1P20	0.491007	0.0765016	1
NSG1	1.4821	6.35125e-06	0.000224945		Z83826.1	0.490826	0.297482	1
SNORD19	1.48146	0.106547	0.419322		SNORA12	0.489545	0.331301	1
DDX1	1.48141	7.99522e-08	1.52843e-05		Y_RNA	0.488223	0.253124	1
NME1	1.48121	6.13675e-08	1.35304e-05		H19	0.488055	0.0159215	1
NES	1.48015	3.57945e-09	3.75947e-06		FRS2	0.48765	0.0195557	1
DNMT3B	1.47855	4.74095e-07	4.1902e-05		SLC27A3	0.487641	0.109303	1
PYCR1	1.47673	2.46975e-07	2.86482e-05		RP5-894A10.2	0.486531	0.0483901	1
FAN1	1.47537	6.36928e-07	5.06091e-05		AC097382.1	0.484725	0.253124	1
SORBS2	1.47404	0.000203688	0.00288036		AC009800.1	0.484725	0.253124	1
ZNF629	1.47368	1.56195e-07	2.2169e-05		MIR4766	0.484725	0.253124	1
IKBKE	1.47275	0.000281972	0.00372135		MIR378I	0.484725	0.414088	1
LINGO1	1.4715	3.79843e-06	0.00015797		RP11-599J14.2	0.484073	0.0847508	1
DPH5	1.47099	9.22228e-07	6.31202e-05		RP11-700F16.3	0.483861	0.23883	1
TARS2	1.46849	1.29059e-06	7.93953e-05		RP11-801F7.1	0.483814	0.174434	1
PRKCQ-AS1	1.46816	0.000159276	0.0023954		AL157823.1	0.482555	0.215382	1
CEP290	1.46809	5.44194e-06	0.000202015		RRN3P3	0.482386	0.102003	1
AC011242.6	1.46506	0.000200467	0.00284805		ACOT1	0.481384	0.0665257	1
RPS6KL1	1.46149	0.000351566	0.00439865		PDIA3P2	0.481061	0.15865	1
USP2	1.45884	1.37652e-06	8.23145e-05		RP11-671M22.4	0.480474	0.0482761	1
LAYN	1.45632	1.57705e-05	0.00042544		ABHD1	0.480002	0.0269292	1
ERVMER34-1	1.45366	0.000797144	0.008342		LOXL3	0.479595	0.0115572	1
RAB3D	1.45328	6.59936e-07	5.19033e-05		AC011453.1	0.479431	0.336653	1
ACPL2	1.45315	8.76e-08	1.5863e-05		RNA5SP283	0.477765	0.364302	1
NSMCE4A	1.45172	2.79362e-07	3.06706e-05		Y_RNA	0.477653	0.253124	1
BMS1	1.44786	1.28048e-10	1.04677e-06		RN7SL130P	0.476969	0.00336171	0.783033
ECEL1	1.44752	1.0623e-07	1.77356e-05		TNNC1	0.476834	0.0111937	1
MRPL48	1.44715	1.68043e-07	2.33908e-05		AC073342.12	0.476632	0.0278883	1
SNHG11	1.44656	4.28622e-06	0.000171517		PHF11	0.476528	0.00907626	0.986271
MIR3655	1.44322	0.0251778	0.137003		SNORA62	0.475869	0.292646	1
SLC27A5	1.44252	8.68564e-05	0.00150355		SNORD59A	0.475706	0.582608	1
MIR1182	1.44016	0.393935	0.924765		MIR4786	0.474078	0.253124	1
PLEKHG4B	1.43836	1.34333e-08	6.52093e-06		AC093734.1	0.473468	0.0777228	1
ANXA6	1.43699	2.86111e-07	3.11839e-05		RP11-474G23.2	0.473261	0.473231	1
TIMM21	1.43625	1.63571e-06	9.2363e-05		TNNI3	0.473002	0.0490844	1
GALNT6	1.43545	6.11669e-06	0.000219056		MIR3135A	0.470475	0.253124	1
COMMD7	1.43541	1.69228e-07	2.34483e-05		RP11-60L3.1	0.470467	0.0755001	1
ESPNL	1.43498	0.000159953	0.00240184		CYP1A1	0.470053	0.000613764	0.466509
OSBPL5	1.43454	0.000527456	0.00603706		ZBTB45P2	0.46939	0.185759	1
CRABP2	1.43394	9.76046e-09	5.56385e-06		RP11-166P13.3	0.469311	0.134328	1
RP11-304L19.5	1.43374	4.56246e-05	0.000923294		BMS1P12	0.468592	0.0584884	1
PXDC1	1.43259	2.88636e-05	0.000660855		EPCAM	0.464906	0.0167387	1
PAX2	1.42823	5.67506e-06	0.000208158		AC092964.1	0.464528	0.199723	1
COL26A1	1.42818	3.76237e-06	0.000157149		AL392111.1	0.464261	0.465583	1
KIAA1430	1.42771	2.42379e-07	2.8574e-05		RP11-20I23.1	0.463692	0.16606	1
SLC4A11	1.42554	5.36635e-06	0.000200254		RNU6-481P	0.463189	0.403021	1
SAPCD2	1.42474	1.87543e-07	2.51944e-05		AP003096.1	0.462196	0.33294	1
TFAP4	1.42464	4.00982e-05	0.000845988		RP11-279O9.4	0.462081	0.0373553	1
SLC39A4	1.42387	8.36173e-07	5.98543e-05		RN7SL421P	0.462013	0.169256	1
BEX5	1.41885	8.45458e-06	0.000274067		HMGB1P37	0.461412	0.0636299	1
AAMDC	1.41843	6.57219e-06	0.000229534		RP4-583P15.10	0.461307	0.220905	1
IGFBP7	1.41643	1.01103e-05	0.00031004		AC022909.1	0.461022	0.501572	1
HOXB8	1.41614	0.000911286	0.00929074		CHRFAM7A	0.460815	0.00112848	0.52826
CALM2	1.41317	7.39241e-09	4.84065e-06		RP13-20L14.4	0.460699	0.0726744	1
C1orf53	1.41079	2.13028e-05	0.000528827		RNU6-722P	0.460527	0.59439	1
TTL	1.41033	1.56898e-08	7.30917e-06		PIK3AP1	0.460496	0.024934	1
CCT7	1.40992	1.16781e-09	2.40928e-06		AC009336.1	0.459504	0.282857	1
RPS6KA4	1.40905	5.95199e-06	0.000214086		MMP11	0.45883	0.018906	1
SNCB	1.40887	5.35099e-05	0.00104322		RP11-98D18.2	0.45861	0.0355409	1
NFE2L3	1.40792	3.03429e-05	0.000687282		ABCC6P2	0.458481	0.0788759	1
CORO1A	1.40692	0.00023337	0.0031983		RNU6-531P	0.458092	0.521354	1
STEAP3	1.40252	3.13888e-07	3.32088e-05		RP11-443B7.1	0.457881	0.0297371	1
CLUAP1	1.40173	0.000311095	0.00401222		SNORD18A	0.457651	0.253124	1
CA12	1.40102	3.34713e-06	0.000145267		RNA5SP464	0.457651	0.253124	1
CSRP2BP	1.39646	4.3047e-07	3.90983e-05		SNORA28	0.457372	0.132574	1
AL353629.1	1.3962	0.0799951	0.336881		AL365181.1	0.45723	0.442173	1
PIANP	1.39354	4.38627e-05	0.000898478		AMBN	0.456497	2.79723e-05	0.0905711
SYPL2	1.39287	1.20891e-07	1.92911e-05		AL163636.6	0.455938	0.35347	1
DDN	1.3913	6.89924e-07	5.29498e-05		SNORD119	0.45579	0.253124	1
ZNF768	1.39121	1.16933e-07	1.90436e-05		AC003002.4	0.455343	0.0559903	1
PCDH19	1.38751	2.33294e-06	0.000117171		TENC1	0.455178	0.0491106	1
ZNF354B	1.38723	0.000140406	0.00217154		ATL1	0.455151	0.0781942	1
SUSD4	1.38552	0.000150942	0.00229882		HMOX1	0.454714	2.57304e-05	0.0905711
HIPK2	1.38479	2.63756e-06	0.000125014		SLC30A1	0.454555	2.82221e-05	0.0905711
RTN4RL1	1.38437	8.42639e-07	6.0109e-05		SNORD83A	0.454546	0.231972	1
PIK3C2B	1.38375	0.000166444	0.00247486		RP11-57C13.6	0.45379	0.250183	1
BEND5	1.38194	0.000269433	0.00358372		RP11-130L8.1	0.452974	0.00162067	0.654681
DNAJC25-GNG10	1.38081	0.194119	0.655299		MGLL	0.452349	0.00221905	0.70952
WDR11	1.38022	6.32654e-06	0.000224346		BANK1	0.452076	0.00215857	0.70952
TMBIM4	1.38007	0.128962	0.483805		RP11-145E5.5	0.451935	0.0944832	1
SOWAHA	1.37851	5.21608e-08	1.21989e-05		CTC-453G23.8	0.451634	0.0389551	1
ZNF395	1.37455	7.71377e-07	5.74219e-05		RP11-544M22.13	0.451529	0.116534	1
C16orf74	1.37374	0.000352376	0.00440593		AC106753.1	0.451514	0.621468	1
AL353805.1	1.37177	0.0440259	0.21419		RP11-196G11.1	0.450525	0.199564	1
SH3D19	1.3703	3.96256e-07	3.77103e-05		RP11-155G14.5	0.450346	0.264222	1
AC010441.1	1.36828	2.23135e-06	0.000113266		RP11-1100L3.8	0.450182	0.439824	1
STARD10	1.36697	1.25906e-06	7.80375e-05		snoU13	0.450166	0.253124	1
hsa-mir-1199	1.36677	0.000481375	0.00561533		RP11-96D1.11	0.450138	0.0982887	1
ITGA3	1.36626	2.84022e-05	0.000653658		RP11-353N4.5	0.448111	0.0612091	1
SH3BP5	1.36624	1.2865e-05	0.000364507		RP11-159H22.1	0.447955	0.00887463	0.980861
FGFR1	1.36604	2.88181e-05	0.000660354		ULK4P1	0.447654	0.500988	1
ITGA6	1.36507	1.17024e-06	7.43678e-05		AC100852.1	0.446062	0.232652	1
ASF1A	1.36301	2.86324e-05	0.000657124		RPS17	0.445869	0.369482	1
THG1L	1.3614	3.7992e-07	3.66998e-05		RNY5P8	0.444475	0.253125	1
RP11-298J23.9	1.35979	0.0865196	0.357528		AL391380.1	0.443099	0.378951	1
TEX261	1.35825	1.36795e-06	8.20573e-05		AC111194.1	0.442754	0.432367	1
DENND4B	1.35776	5.35765e-05	0.00104416		ANKRD34B	0.442387	0.0249104	1
SLC35D2	1.35772	1.08716e-06	7.10889e-05		GPR157	0.442195	0.0464178	1
ICT1	1.35716	1.21702e-06	7.61812e-05		RP11-501O2.5	0.441488	0.144339	1
CSRNP2	1.35578	1.28879e-05	0.000364763		RP1-45C12.1	0.441386	0.117833	1
NLE1	1.3557	3.03236e-08	9.32544e-06		RPSAP14	0.440643	0.334557	1
RP11-326C3.7	1.35558	4.45509e-05	0.000908681		SNORA21	0.438715	0.253125	1
F8A1	1.35487	0.00443143	0.0332363		IL6R	0.438191	0.00781076	0.948688
PRR5-ARHGAP8	1.35373	0.000372336	0.00459482		RP5-1050D4.4	0.437273	0.105385	1
NAT14	1.35134	1.24641e-06	7.78378e-05		AC005498.3	0.437211	0.041496	1
PIGQ	1.35024	9.34098e-05	0.00158691		RNU4ATAC	0.43678	0.354268	1
RP11-383H13.1	1.35006	0.0026968	0.0222262		RP11-585F1.8	0.436261	0.596555	1
C11orf95	1.3491	1.8086e-05	0.000469343		SNTG2	0.436071	0.0968827	1
PLA2G7	1.3488	0.000107368	0.00176802		SLC1A3	0.435887	0.0461853	1
SEPT3	1.34842	2.0621e-06	0.000108327		AC019198.1	0.435881	0.365034	1
VASH1	1.34717	6.85809e-06	0.000236941		RP11-83M16.3	0.435543	0.0269969	1
HBQ1	1.34645	0.00185907	0.0164508		RNU6-418P	0.434837	0.253125	1
GNG7	1.34517	1.35305e-05	0.000378685		SNORA16B	0.433667	0.117182	1
FLOT1	1.34417	2.1076e-08	8.13236e-06		MIR4502	0.432886	0.511555	1
MRPL16	1.34395	7.96532e-08	1.52843e-05		MASP1	0.432466	0.000449693	0.420735
CHAC2	1.34238	1.83459e-05	0.000473746		AC121334.1	0.431513	0.650261	1
SUCLG1	1.34114	1.10757e-06	7.15656e-05		LUM	0.43122	0.00768867	0.946193
RP11-410L14.2	1.34094	0.000206325	0.00290768		RP11-292B8.1	0.431209	0.155601	1
SPHK1	1.34055	8.62196e-06	0.000278711		RP11-864G5.3	0.430927	0.253125	1
SNORA33	1.34042	0.0117948	0.07397		AL353626.2	0.430927	0.396243	1
LACTB	1.33775	8.3715e-06	0.000272137		GIPR	0.430635	0.343784	1
SNORA77	1.33713	0.0247686	0.135196		SNORD24	0.430545	0.582794	1
SSBP4	1.33534	2.48797e-05	0.000591684		NOXO1	0.429181	0.0152234	1
ZNF883	1.33461	5.06127e-08	1.19493e-05		MIR3188	0.42896	0.389682	1
EGLN3	1.33438	3.88602e-05	0.000827118		IGFBP6	0.428879	0.0321665	1
MIR4459	1.33393	0.0859781	0.3558		HVCN1	0.428808	0.00246717	0.710378
VKORC1	1.33279	2.25932e-07	2.77685e-05		C1R	0.427813	0.02949	1
COQ5	1.33206	1.47027e-05	0.000403283		RN7SL689P	0.427718	0.05175	1
AARS2	1.32702	6.21011e-08	1.35732e-05		SNORA63	0.427519	0.044081	1
SLC35B4	1.32619	4.79336e-07	4.20647e-05		RP11-807G9.2	0.427318	0.315827	1
ANKRD40	1.32593	2.43872e-07	2.86326e-05		RP1-317E23.7	0.426985	0.459183	1
HOXC8	1.32536	2.29498e-08	8.39111e-06		RP4-669L17.1	0.426047	0.503039	1
FASTKD1	1.32457	1.97754e-07	2.56593e-05		RP1-313I6.12	0.425786	0.0220747	1
ZBTB39	1.32216	3.00264e-08	9.32531e-06		HMGN1P12	0.425571	0.34953	1
THTPA	1.32202	1.6796e-05	0.000444248		RP11-667K14.3	0.42543	0.253235	1
GPR124	1.32032	4.89839e-06	0.000188925		ST20-MTHFS	0.425255	0.152788	1
RP11-316M1.12	1.31952	0.0521319	0.242507		AC099805.1	0.425002	0.253125	1
ZNF599	1.31841	2.63728e-05	0.000618285		RP3-486I3.5	0.42498	0.365827	1
PSMD3	1.31714	1.67474e-09	2.69137e-06		KCNK6	0.424283	0.0120089	1
RFTN1	1.31389	1.06352e-06	7.01319e-05		DOK7	0.423013	0.0818764	1
RAP1GAP2	1.31236	0.000246121	0.0033343		FMO4	0.422224	0.0166685	1
MOB3A	1.31147	3.34839e-05	0.000740233		CTD-3195I5.3	0.421797	0.186645	1
EMC1	1.31112	5.68035e-07	4.66758e-05		CTB-59C6.3	0.421613	0.480659	1
SHANK1	1.31092	0.000149403	0.00228197		EHD2	0.421038	0.00258779	0.712526
PRDM6	1.3109	0.000248328	0.00335396		Y_RNA	0.420416	0.0509769	1
KCNJ4	1.31076	5.94992e-05	0.00113209		RNU4-46P	0.419647	0.14705	1
EI24	1.30898	4.02357e-09	3.93942e-06		RPL13AP7	0.419413	0.0117549	1
TMEM214	1.30802	1.32409e-06	8.04286e-05		XXbac-B135H6.18	0.418754	0.222382	1
DKK3	1.30719	0.000402729	0.00487921		AC025165.8	0.418604	0.232395	1
FKBP10	1.30506	1.07145e-06	7.04136e-05		RP11-347H15.3	0.418258	0.158885	1
PCDH1	1.3035	1.30465e-05	0.00036768		SNORA71A	0.418101	0.592921	1
APITD1	1.30262	4.43398e-06	0.000175488		PTGER2	0.417769	0.00383505	0.808229
SLC35A3	1.30101	4.6497e-06	0.000181806		SNORD19B	0.416987	0.253125	1
ZNF581	1.30096	1.31927e-08	6.45839e-06		MIR4682	0.416987	0.253125	1
DEAF1	1.30084	5.91376e-08	1.30887e-05		AC130689.1	0.416987	0.253125	1
CBR3	1.29985	1.8306e-06	9.98451e-05		CTD-3195I5.4	0.416922	0.0580358	1
TOMM5	1.29875	1.83215e-06	9.98451e-05		AL392086.1	0.416384	0.0161776	1
PROSER2	1.29841	9.86604e-06	0.000305588		PTPRD	0.416059	0.0841919	1
MN1	1.29626	0.000137687	0.00213923		RP5-1159O4.1	0.415895	0.0149176	1
SNTB1	1.29491	3.1984e-06	0.000141145		ESRP1	0.415371	1.59596e-05	0.0768267
VPS54	1.29477	1.23798e-07	1.93237e-05		OR2A20P	0.41523	0.185306	1
HSD17B8	1.29416	3.95147e-07	3.77103e-05		RP11-21L19.1	0.415104	0.144958	1
FAM149A	1.294	8.25111e-05	0.00144522		RN7SL731P	0.414962	0.268999	1
CAMK2N1	1.29347	8.79535e-07	6.11399e-05		AL157830.1	0.414962	0.388578	1
AC007773.1	1.29303	0.139093	0.512636		RP11-112L6.2	0.414593	0.0535533	1
CALD1	1.29243	2.40481e-05	0.000577374		AP002348.1	0.414527	0.355754	1
SGSM3	1.29216	0.000250413	0.00337502		CAMK4	0.413768	0.0144494	1
ACTR10	1.29162	2.77166e-07	3.05377e-05		STMND1	0.413203	0.0244069	1
RP4-769N13.6	1.29023	0.000323295	0.00413251		SNORA27	0.412906	0.394295	1
SRP68	1.28996	3.52576e-07	3.52121e-05		RP5-823G15.5	0.412394	0.0833613	1
LINC01003	1.28938	2.62219e-05	0.000615996		DENND2A	0.412148	0.000731672	0.485471
RBM8B	1.28809	0.108477	0.425556		RP11-175I17.2	0.411834	0.498487	1
GSPT2	1.28796	1.77021e-06	9.75745e-05		RN7SL409P	0.411642	0.0999575	1
ALKBH8	1.28737	1.2921e-05	0.000365342		RP11-135J2.4	0.411579	0.0679098	1
LIN7A	1.2871	0.000522053	0.00598232		AC016597.1	0.410887	0.253125	1
DAB2	1.2869	4.87716e-05	0.000971161		AL158040.1	0.410887	0.253125	1
FAM20C	1.28674	0.000413256	0.00497855		ST6GALNAC3	0.410758	0.0213905	1
LINC00649	1.28619	1.14384e-05	0.000335918		RP3-468K18.6	0.409816	0.108903	1
PALM2-AKAP2	1.28552	0.00453048	0.0338649		NAV2-AS1	0.409452	0.194307	1
RP11-752G15.6	1.28551	4.62604e-06	0.000181171		RP11-552F3.12	0.409406	0.0562667	1
ILK	1.28421	1.98386e-05	0.000501311		RLN2	0.409287	0.0321802	1
PES1	1.28386	7.21112e-08	1.45672e-05		MIR3682	0.408836	0.403198	1
SLC30A2	1.28338	6.90084e-06	0.000237848		NAPSB	0.408468	0.159969	1
PKIG	1.28294	9.13145e-05	0.00155877		MTL5	0.408262	0.00535487	0.876745
HOXB13	1.28292	2.82967e-06	0.000130715		HIST1H2BJ	0.408261	0.177021	1
MRPL46	1.2827	1.21795e-05	0.000351003		ZNF816	0.406953	0.000559081	0.454872
ITGB3BP	1.2821	1.533e-07	2.20837e-05		SLC2A9	0.406816	0.00173253	0.671698
CYP4V2	1.28179	2.06326e-05	0.000516598		RP11-109P14.10	0.406777	0.253125	1
NUCKS1	1.28156	1.62758e-06	9.21646e-05		RNU6-736P	0.406777	0.253125	1
BDH2	1.28138	1.46425e-06	8.56982e-05		Y_RNA	0.406777	0.343862	1
HCFC1R1	1.27914	7.58131e-06	0.000253292		AC112719.1	0.406777	0.352419	1
ADAM19	1.27884	2.91497e-05	0.00066582		PRH1	0.406494	0.111291	1
MT-TW	1.27787	0.330533	0.819256		MED12L	0.40624	0.14657	1
ZNF485	1.27672	0.000281346	0.00371395		OSTN-AS1	0.405214	0.070873	1
RP11-551L14.1	1.27602	0.000145837	0.00224191		DYNLRB2	0.405168	0.143542	1
NKIRAS2	1.27569	4.08877e-07	3.83428e-05		RP11-150O12.1	0.405041	0.182993	1
DPF1	1.27515	8.67216e-06	0.000279806		RNU6-398P	0.404708	0.253125	1
EFNA3	1.27458	4.86224e-06	0.000187749		FEZF1	0.404094	0.0319764	1
RNF157	1.27406	1.91638e-08	7.8734e-06		RP11-661A12.5	0.403943	0.0928614	1
PPAPDC3	1.27217	2.47417e-05	0.00058913		FRRS1	0.403137	0.0644871	1
TMEM254	1.26994	4.15417e-06	0.000168046		AC092835.2	0.402812	0.0482851	1
PRTFDC1	1.26986	0.000342207	0.00430674		AC008836.1	0.402631	0.253125	1
FAM43B	1.26985	2.80095e-05	0.000645966		MSMP	0.402318	0.451001	1
ELAC1	1.26947	0.00173637	0.0156065		PMS2P1	0.402139	0.0300795	1
NDRG2	1.26857	3.72475e-05	0.000801897		LUZP6	0.401794	0.618152	1
FAM127C	1.2677	7.11597e-08	1.45672e-05		RP11-496I2.6	0.401568	0.498901	1
FBLN5	1.26726	3.2879e-06	0.000143628		AL441988.1	0.401219	0.483838	1
RP11-253E3.3	1.2671	6.31121e-08	1.37058e-05		RP11-578F21.3	0.400733	0.196229	1
GRTP1	1.26622	7.28248e-07	5.50628e-05		CDH8	0.400632	0.234988	1
TGFB1	1.26608	2.18555e-05	0.000538841		RNA5SP295	0.400545	0.253125	1
A4GALT	1.26538	2.55652e-06	0.000123375		AC026877.1	0.400545	0.253125	1
SNORD58C	1.26515	0.304288	0.7741		AC027806.1	0.400545	0.253125	1
TMEM150C	1.26483	0.000185672	0.00269012		AC004623.2	0.400545	0.253125	1
RAD52	1.26395	0.000767619	0.00808101		SYT17	0.40021	0.015116	1
SFRP1	1.26276	7.58127e-07	5.66546e-05		CLIC5	0.400181	0.0324825	1
ENDOD1	1.26186	1.87364e-07	2.51944e-05		RP5-1007M22.2	0.400095	0.176735	1
CBFA2T3	1.2617	0.000153845	0.00233378		VSTM1	0.400024	0.0408809	1
HSPB1	1.26046	1.85788e-06	0.000100677		RGPD2	0.398861	0.307291	1
C14orf37	1.25847	0.000121485	0.00194396		RP11-38L15.2	0.398814	0.191799	1
BCS1L	1.25841	3.29006e-06	0.000143628		ALG1L6P	0.398518	0.0947177	1
WT1	1.25786	2.18054e-06	0.000112097		AC061975.9	0.398449	0.360899	1
ZKSCAN3	1.25761	1.65029e-06	9.27344e-05		RP5-1160K1.6	0.397952	0.058933	1
RP11-549B18.1	1.25737	9.72055e-05	0.00163851		RN7SKP274	0.397798	0.113229	1
ITGA4	1.25648	1.54258e-05	0.000418145		LRRC6	0.397731	0.174404	1
CXCL12	1.25424	7.37402e-05	0.00132824		CTC-756D1.2	0.397373	0.0404135	1
KLRG2	1.254	8.42853e-07	6.0109e-05		RP11-290D2.6	0.39723	0.0501952	1
IGFBP5	1.25266	2.45603e-07	2.86482e-05		DBIL5P	0.397081	0.116756	1
PIK3AP1	1.25252	0.000161177	0.00241581		CTD-2235C13.1	0.397047	0.359658	1
NCLN	1.24867	2.50015e-07	2.88275e-05		AL138963.1	0.396345	0.253125	1
TIMP2	1.24858	2.90483e-09	3.27074e-06		TNFAIP2	0.39628	0.0473478	1
SUCLG2	1.24794	5.73486e-08	1.28798e-05		TRPV2	0.396173	0.150361	1
UBE2L6	1.24739	5.18871e-06	0.000196288		SRRM3	0.396093	0.00652005	0.90074
FAM175B	1.24683	1.21401e-06	7.61812e-05		TRIM29	0.396022	0.0362879	1
TMEM255A	1.24604	0.00166933	0.0151206		COL24A1	0.395843	0.0832072	1
COMMD2	1.24603	3.34363e-08	9.80448e-06		RNA5SP383	0.395319	0.318708	1
RASSF5	1.24588	2.31038e-06	0.000116154		AC118278.1	0.395156	0.523325	1
TMEM51	1.24484	1.20233e-05	0.000347838		CTC-550B14.7	0.394879	0.235098	1
RP11-2C24.6	1.24469	0.000185033	0.00268277		SNORD127	0.394231	0.402965	1
AC046143.1	1.24445	0.385129	0.9098		AC114296.1	0.394231	0.435068	1
ADORA1	1.24421	2.75767e-05	0.00063771		SNORD50	0.39399	0.525241	1
RP11-656D10.3	1.24376	0.00163919	0.0148976		RNU6-45P	0.39382	0.379627	1
LAMC3	1.24364	7.94504e-07	5.8391e-05		ST3GAL1	0.393685	0.03743	1
EMX1	1.24335	0.000104298	0.00172929		RP11-679C8.2	0.39326	0.0302913	1
SYNJ2	1.24295	8.3518e-06	0.00027165		MYBPHL	0.393161	0.143833	1
LEPREL2	1.24194	2.63138e-06	0.000124924		CD52	0.39278	0.102122	1
COX16	1.24192	6.49998e-08	1.40016e-05		RP11-304M2.5	0.392108	0.386586	1
MAP2K6	1.24043	0.000103295	0.00171661		AL158154.1	0.392108	0.402929	1
MTFP1	1.24025	2.54249e-05	0.000601678		RP11-474G23.1	0.391976	0.171749	1
LEPREL1	1.23962	2.93056e-05	0.000668854		AC136188.1	0.389975	0.418404	1
BIRC5	1.23959	2.22609e-07	2.75358e-05		AC007773.2	0.389789	0.456397	1
ANO8	1.23897	1.82217e-05	0.000471382		CTD-2031P19.4	0.389467	0.510764	1
CCDC85C	1.23894	1.06147e-07	1.77356e-05		RPS6KA2	0.389309	0.0378976	1
SNORD104	1.23843	0.180497	0.621283		RP11-672L10.6	0.388858	0.0117789	1
DLG3	1.23787	8.73447e-09	5.27834e-06		HNRNPA3P6	0.388495	0.635681	1
HMGA2	1.23705	1.64954e-06	9.27344e-05		AC020663.1	0.388346	0.641054	1
MT1P1	1.23676	0.00909054	0.059732		FXYD1	0.388088	0.264827	1
CMSS1	1.23666	2.31638e-07	2.82097e-05		ELOVL7	0.387918	0.0636114	1
CHST6	1.23531	1.21077e-06	7.61057e-05		RN7SL204P	0.387516	0.0967437	1
HCG15	1.23524	0.000267998	0.00357121		RN7SL198P	0.386801	0.116063	1
HOXD8	1.23485	1.2761e-05	0.000362771		RP11-273B20.1	0.38663	0.13543	1
NAAA	1.23477	3.92632e-05	0.000834146		RP11-843B15.2	0.38656	0.0769365	1
TMOD2	1.23437	8.39053e-08	1.56141e-05		SEMA3B-AS1	0.386215	0.00225962	0.70952
C17orf96	1.23415	2.11172e-08	8.13236e-06		RBMS3-AS3	0.385812	0.0289302	1
MEX3A	1.23364	1.27511e-06	7.86102e-05		AC027288.2	0.385681	0.253125	1
NT5C1A	1.23228	1.20656e-06	7.60066e-05		EVA1A	0.385455	0.11626	1
BAI2	1.23145	0.000280427	0.00370351		CTD-2538G9.6	0.385034	0.166535	1
ADAMTS2	1.2313	2.85036e-06	0.000131094		CTD-2350C19.2	0.384948	0.209369	1
FAAH2	1.23019	7.32061e-05	0.00132233		IER3IP1	0.384938	0.16662	1
RAB26	1.22933	2.97072e-05	0.000676149		AL132780.1	0.384636	0.389492	1
CTDSP1	1.22894	6.66413e-07	5.20662e-05		STAC3	0.384603	0.192893	1
POLD2	1.22826	3.40416e-08	9.88163e-06		SLC30A2	0.384396	0.00618832	0.895926
GPC4	1.22791	2.55559e-06	0.000123375		RIMBP3C	0.38407	0.00098172	0.510373
MLLT6	1.22749	0.000242569	0.00329406		RP4-539M6.19	0.383984	0.157509	1
AKAP2	1.22659	3.40397e-05	0.000747373		AC132217.4	0.38352	0.203693	1
AMOT	1.22572	5.15566e-07	4.42529e-05		AC084262.3	0.38352	0.253125	1
RP11-332H18.4	1.22511	5.83671e-05	0.0011157		RP11-21J18.1	0.383341	0.546913	1
IGFBP2	1.22478	9.53363e-08	1.68932e-05		GPRC5A	0.383277	0.00697203	0.918547
CHURC1-FNTB	1.22447	0.00492645	0.0362848		RN7SL9P	0.383002	0.18762	1
C6orf141	1.22436	0.000136935	0.00212925		AC093304.1	0.381803	0.4383	1
GALNT14	1.22384	0.000704711	0.00755677		RP11-539G18.2	0.381272	0.0763969	1
RNF128	1.22269	1.29833e-07	1.98937e-05		KB-1507C5.2	0.381077	0.0966564	1
ALG1L	1.22255	5.28712e-06	0.000198559		RP11-343H5.6	0.380507	0.168293	1
LPHN1	1.22179	1.29825e-05	0.000366612		RP11-197B12.1	0.380412	0.0533457	1
ZNF37A	1.22158	1.93583e-06	0.000103638		snoU13	0.380114	0.580504	1
FAM131C	1.22156	3.94484e-06	0.000162191		RNU6ATAC35P	0.379511	0.455087	1
EFNA1	1.22122	3.86674e-05	0.000823926		LINC01068	0.379392	0.241142	1
CELSR2	1.22031	1.04542e-05	0.000316507		ARSE	0.37925	0.151996	1
FBXO10	1.21973	0.000163742	0.00244854		IFI30	0.378802	0.00220499	0.70952
C1orf159	1.21928	0.000641918	0.00703224		CTD-2583A14.10	0.378388	0.125975	1
VASP	1.2184	2.78812e-05	0.000643895		SYT1	0.377919	0.00691684	0.918547
SIDT2	1.21741	9.63536e-05	0.0016289		MIR4664	0.377631	0.185933	1
NRG2	1.21705	0.000150198	0.00229089		AKR1C1	0.377445	0.0535033	1
C2orf15	1.21671	5.13715e-05	0.00101074		RAC2	0.376723	0.039935	1
FAM217B	1.21643	2.01121e-05	0.00050645		POLR3G	0.375997	0.00188074	0.687553
AC116614.1	1.21592	0.00381056	0.0293651		LRRC29	0.375671	0.055251	1
EPHX1	1.21538	1.39986e-06	8.31936e-05		RP11-488C13.1	0.375658	0.0653431	1
MRTO4	1.21458	8.16415e-07	5.9211e-05		AP000620.1	0.375283	0.0492827	1
PITPNA-AS1	1.21403	9.03419e-06	0.000287531		RP11-78F17.1	0.37499	0.363908	1
PPIP5K1	1.21272	0.0011712	0.0113459		RP11-475A13.1	0.374885	0.000491672	0.43417
LMO2	1.21176	0.000218153	0.00303147		AC092786.1	0.374776	0.253125	1
SGOL1-AS1	1.21174	0.055578	0.254803		snoZ5	0.374776	0.253125	1
CES3	1.20928	0.000159562	0.0023972		SNORA75	0.374776	0.399818	1
ZNF473	1.20847	0.000104422	0.00173085		AC008132.13	0.374411	0.0740881	1
RAMP2	1.20628	0.00130272	0.0123629		TRNAI2	0.374364	0.243352	1
KCTD20	1.20592	3.62456e-07	3.56689e-05		AC005086.4	0.373973	0.258197	1
SCARA3	1.20472	7.17018e-06	0.000243313		ALDH1A1	0.373396	0.0219581	1
GGH	1.20291	4.83763e-06	0.000186924		TRANK1	0.373352	0.105694	1
PIGU	1.20262	2.6391e-05	0.00061837		TMEM221	0.373157	0.0306802	1
SNORD38A	1.20146	0.234867	0.679544		GSTO2	0.373106	0.0225677	1
MIR4775	1.20121	0.0688067	0.300589		IL6ST	0.372829	0.0258236	1
TOP3B	1.19778	0.000210565	0.00295302		VTRNA1-2	0.372565	0.486596	1
RP11-1L12.3	1.19743	3.27514e-05	0.000728221		EBF1	0.37227	0.0348126	1
PEX11B	1.19722	7.42658e-07	5.57148e-05		RP11-314C16.1	0.372057	0.0676797	1
ELK3	1.1972	1.48109e-05	0.000405039		RAB3D	0.371996	0.00204444	0.707182
ABCA3	1.19696	1.54714e-07	2.20905e-05		AC002454.1	0.371969	0.282007	1
RP4-594A5.1	1.1965	0.000332063	0.00420473		LINC00240	0.371355	0.0782184	1
MRPS10P1	1.19466	0.336109	0.82761		AC136698.1	0.371118	0.466449	1
VANGL1	1.19433	1.73879e-06	9.63945e-05		AC136704.1	0.371118	0.466449	1
ARHGAP22	1.1931	4.21772e-05	0.00087609		AC044860.1	0.371118	0.466449	1
ABCC6	1.19301	0.0121983	0.075948		LINC00634	0.370777	0.2538	1
EMILIN3	1.19242	1.0017e-08	5.56385e-06		RN7SL707P	0.370678	0.120627	1
TMEM134	1.19142	1.48298e-05	0.000405039		RP11-57A19.5	0.370568	0.136522	1
AMBRA1	1.19109	2.86255e-06	0.000131445		LPCAT2	0.369489	0.000607576	0.466509
COG2	1.18895	3.90776e-08	1.05484e-05		PVRL4	0.369116	0.0263366	1
RP11-540B6.6	1.18735	4.40237e-05	0.000900841		FAM231D	0.368534	0.0453716	1
NECAP2	1.18666	1.80157e-06	9.85505e-05		AC108456.1	0.368112	0.253125	1
MBOAT1	1.18601	1.46642e-06	8.57382e-05		AC097015.1	0.368112	0.253125	1
B4GALNT3	1.18585	2.70803e-06	0.000127181		AC011450.1	0.368112	0.500825	1
RIMKLB	1.18519	3.32418e-05	0.000736291		CTD-3193O13.11	0.367342	0.354072	1
LAMA4	1.18469	4.33752e-06	0.000173015		PAMR1	0.367302	0.0197671	1
F8A3	1.18411	0.000937858	0.00949462		RPS21P1	0.367284	0.313215	1
F8A2	1.18411	0.000937858	0.00949462		AP000295.9	0.367258	0.612942	1
NKX2-2-AS1	1.18382	0.00940475	0.061461		RP1-241P17.4	0.366918	0.118873	1
KDM8	1.18343	3.80721e-06	0.000158221		MIR1227	0.366651	0.703195	1
ASIC1	1.18296	2.63588e-05	0.000618285		BST2	0.366571	0.116391	1
STK25	1.18165	1.32073e-06	8.04286e-05		AC011994.1	0.366268	0.378019	1
GNG2	1.17901	0.002415	0.0203212		DCAF8	0.366165	0.351155	1
GABRD	1.17855	4.6378e-05	0.00093445		PURG	0.366068	0.131413	1
HSD17B4	1.17758	2.6685e-05	0.000623327		AC002066.2	0.36587	0.253125	1
GEMIN5	1.1774	3.81577e-07	3.67983e-05		EPHB3	0.364814	0.0299601	1
C1orf115	1.17652	5.80762e-08	1.2953e-05		WWTR1-IT1	0.364295	0.0408941	1
DPH6	1.17599	7.42414e-05	0.00133519		RP11-318L16.6	0.36385	0.208873	1
EYA2	1.17553	0.0001592	0.00239488		TBXAS1	0.363807	0.0429972	1
CYB5R1	1.17467	6.31482e-05	0.00118677		TTC21A	0.363725	0.0066281	0.905151
COPS4	1.17451	1.50839e-05	0.000410604		GCSHP3	0.363618	0.253125	1
TMCC2	1.17305	2.15762e-06	0.000111403		MIR639	0.363618	0.437509	1
PIP5K1B	1.17289	6.38862e-07	5.0693e-05		RP11-715J22.6	0.363341	0.17895	1
PDE9A	1.17237	0.000253591	0.0034091		RP11-849F2.8	0.362872	0.0935772	1
AL138930.2	1.17229	0.121946	0.464082		BX005214.1	0.362792	0.384822	1
FOXF2	1.1721	1.32558e-06	8.04345e-05		RBP5	0.362059	0.0187236	1
PIGO	1.17153	8.34266e-06	0.000271505		YWHAEP7	0.361357	0.0644896	1
FLT4	1.1709	2.61352e-06	0.000124479		RP11-466P24.2	0.360726	0.0875874	1
SLCO4A1	1.17062	4.37795e-05	0.000898071		ZBBX	0.360385	0.0951343	1
RBMS2	1.17057	7.06818e-08	1.45672e-05		PSORS1C1	0.359328	0.110187	1
RTN4RL2	1.16954	0.000106709	0.00176119		GLUD1P8	0.359081	0.304533	1
SETD9	1.16888	0.000136994	0.0021296		snoU13	0.359026	0.581053	1
AC034102.1	1.16818	0.0742603	0.318087		AC135048.1	0.358564	0.17024	1
GSTM3P1	1.16731	0.00768841	0.0519631		TMED6	0.358551	0.0859058	1
CCDC28B	1.16723	1.15566e-05	0.000338186		SNX31	0.358546	6.39077e-05	0.15382
MEGF8	1.16712	6.76436e-06	0.000234263		AC003075.4	0.357903	0.183235	1
RP11-229P13.23	1.16709	0.0729996	0.313958		UBE2L6	0.357863	0.00609074	0.892728
TIGD2	1.16654	5.31713e-06	0.000199189		RP11-439E19.3	0.35723	0.0262519	1
ATP5D	1.16568	1.25077e-07	1.94226e-05		RP11-218L14.4	0.357013	0.252133	1
LSM6	1.16537	5.56587e-07	4.63283e-05		FABP3	0.356737	0.011924	1
ARMCX6	1.16525	4.20103e-06	0.000169061		DEGS2	0.356614	0.0405251	1
SERPINH1	1.16459	2.8301e-08	8.98261e-06		SMIM1	0.356522	0.0561417	1
NREP	1.16456	7.55942e-06	0.000252877		KIAA1407	0.356315	0.0228784	1
PTMS	1.164	3.82455e-08	1.04995e-05		EDIL3	0.356164	0.000383333	0.381787
JADE2	1.16389	0.000288999	0.00379428		PLAC8	0.356052	0.0259613	1
PKDCC	1.16301	0.000849448	0.00878432		CTD-2538C1.3	0.355951	0.166092	1
HS6ST1	1.16283	5.31971e-07	4.50584e-05		AL049829.1	0.355585	0.390148	1
RP5-823G15.5	1.16273	0.000964918	0.0097124		RP11-419C5.2	0.355315	0.198537	1
FENDRR	1.16222	7.9996e-07	5.84587e-05		ISLR2	0.355261	0.117026	1
NAV1	1.16198	6.32468e-05	0.00118775		SLITRK3	0.355117	0.0937913	1
RINT1	1.16141	1.49562e-06	8.68299e-05		CTA-984G1.5	0.354721	0.135958	1
LINC00116	1.15717	2.74036e-05	0.000635231		Y_RNA	0.354501	0.253125	1
TMTC3	1.15701	8.44514e-08	1.56141e-05		RP3-323P13.2	0.35412	0.230988	1
LRRC20	1.15678	8.01143e-05	0.00141266		RP11-536C10.19	0.353948	0.63031	1
CTD-3184A7.4	1.15625	7.37106e-05	0.00132812		TAC3	0.353925	0.0832023	1
LINC00641	1.15583	1.05548e-05	0.000318718		AL583842.2	0.353387	0.566075	1
VPS33B	1.15558	2.44656e-06	0.00012047		MIR4516	0.353358	0.608515	1
MIR589	1.1555	0.0385636	0.193879		RP11-384F7.2	0.353343	0.0794964	1
RP5-874C20.3	1.15503	4.82188e-05	0.000962477		CGRRF1	0.353129	0.181426	1
QDPR	1.15489	1.05175e-07	1.77356e-05		HOXA4	0.352956	0.0119103	1
DBNDD1	1.15459	1.57823e-06	9.02656e-05		MRPL30	0.352929	0.483959	1
GADD45GIP1	1.1534	2.88587e-08	9.06007e-06		BRSK1	0.352882	0.00224293	0.70952
TSFM	1.15305	2.75308e-06	0.000128461		RN7SL24P	0.35278	0.141593	1
PDIA5	1.15248	0.000215067	0.00299796		CTB-39G8.2	0.35231	0.0099065	1
ATHL1	1.15208	0.0042084	0.0318516		RP13-238F13.5	0.352211	0.012406	1
PRR15	1.15143	0.000201917	0.00286162		MIR632	0.352195	0.253125	1
RP11-54O7.3	1.15095	0.000138151	0.0021447		MIR4763	0.352195	0.253125	1
KAZN	1.15046	7.2683e-07	5.50628e-05		MIR4785	0.352195	0.605114	1
C2orf72	1.15044	5.16833e-05	0.00101514		VIPR1	0.351944	0.00704804	0.921124
SLC27A4	1.14988	7.27998e-07	5.50628e-05		AC005779.1	0.351628	0.184238	1
GAS6	1.14986	9.10775e-06	0.000289076		CTC-512J12.6	0.35162	0.456133	1
MYBPHL	1.14843	0.00241017	0.0202983		ANPEP	0.351248	0.0221481	1
PCDHB8	1.14778	1.95834e-06	0.000104339		AC010733.5	0.351092	0.235102	1
DAK	1.1473	6.14103e-07	4.94057e-05		RP11-255C15.4	0.351046	0.232086	1
EGFR	1.14698	3.92478e-06	0.000161826		AP000350.10	0.350903	0.472174	1
RP11-447L10.1	1.14654	0.0219013	0.122225		Y_RNA	0.35062	0.0439848	1
AC104451.2	1.14624	0.119817	0.458065		Y_RNA	0.35062	0.0439848	1
COMMD1	1.14518	0.00010129	0.00169451		RP11-210K20.4	0.34995	0.262656	1
SORD	1.14512	2.65202e-07	2.96893e-05		RP11-61A14.2	0.34982	0.0123332	1
RIMS4	1.14501	6.46154e-07	5.11311e-05		ACSM3	0.349805	0.251393	1
ZNF354A	1.14483	2.75166e-05	0.000636828		RP11-763B22.6	0.349776	0.145351	1
SCRIB	1.14449	3.07844e-07	3.29313e-05		DAB1	0.349661	0.01172	1
AC008738.1	1.14409	0.0786181	0.332177		RN7SL573P	0.349582	0.438346	1
NUDT9	1.14386	2.40366e-06	0.000119287		CDK3	0.349392	0.066173	1
LUM	1.14385	3.69565e-05	0.000796876		CYP1B1	0.349297	0.0017065	0.671698
SCARF2	1.14332	1.53628e-05	0.000416768		RP11-44F14.2	0.349294	0.337494	1
SMKR1	1.14313	0.0039468	0.0302335		RAB3C	0.349193	0.0244884	1
SLC1A1	1.14281	0.000428567	0.00511762		SNORA72	0.349102	0.352333	1
HOPX	1.14238	3.99742e-05	0.000844297		RP11-592B15.9	0.349043	0.191729	1
TOR2A	1.14231	1.17362e-07	1.90436e-05		HINT1P1	0.34904	0.126745	1
NOTCH2	1.14215	3.45714e-06	0.00014846		RN7SL103P	0.348869	0.447021	1
NME4	1.142	2.00089e-07	2.57568e-05		RP4-533D7.5	0.348593	0.017669	1
ADAT2	1.14011	7.49354e-05	0.00134391		SCN5A	0.348078	0.180275	1
MSRB3	1.13996	5.67562e-05	0.00108995		MIR623	0.347548	0.253125	1
CDA	1.13955	0.000583509	0.00653363		AL135784.1	0.347548	0.253125	1
PRELID2	1.1391	0.000171573	0.00253222		RP11-212D19.4	0.347548	0.341084	1
LINC00094	1.13889	5.4885e-08	1.26032e-05		RP11-299G20.3	0.347342	0.117183	1
CCNI	1.13812	4.76571e-07	4.1902e-05		SNORD73A	0.347314	0.795604	1
ZNF589	1.13805	3.0542e-05	0.000689982		AC008753.3	0.347081	0.102308	1
GTPBP8	1.13803	4.24865e-08	1.11036e-05		FBXO2	0.346995	0.0453907	1
HAS2-AS1	1.13777	0.000274603	0.00363824		CTA-384D8.31	0.346894	0.472587	1
SLC30A1	1.13732	9.70683e-08	1.71072e-05		Y_RNA	0.34636	0.517323	1
TBC1D19	1.13726	8.83822e-05	0.00152403		RP11-3J10.4	0.346003	0.0940098	1
DGAT2	1.13632	0.00027702	0.00366438		FAM154B	0.345837	0.0312552	1
RP11-421L21.3	1.13547	0.00136063	0.0128072		KLK8	0.345542	0.181584	1
RP11-100E13.1	1.13542	0.00127979	0.0121974		KCNN1	0.34543	0.24887	1
JAG2	1.13532	0.000228464	0.00314449		MIR4680	0.345325	0.830263	1
UBA5	1.13504	1.52792e-07	2.20837e-05		AC106878.1	0.345079	0.632929	1
RBP1	1.13404	4.10916e-06	0.000166927		AC011385.2	0.344947	0.165237	1
SNORA11	1.13388	0.0331999	0.171281		AC007551.3	0.34488	0.158759	1
ABHD14B	1.13272	7.97933e-06	0.00026309		RNU1-143P	0.344355	0.335916	1
ZKSCAN4	1.13145	0.000224957	0.00310584		RNU1-68P	0.344355	0.335916	1
XXbac-B135H6.18	1.13139	0.00969574	0.0630299		RP11-61L19.3	0.344287	0.0395803	1
ZNF780A	1.13058	0.000824127	0.00857887		DGAT2	0.344026	0.0685721	1
PEX3	1.13055	3.20145e-07	3.35635e-05		PPP1R14D	0.343964	0.165939	1
BOLA3-AS1	1.13034	0.00024332	0.00330176		RP11-583F2.6	0.343877	0.338252	1
INHBB	1.13034	1.11439e-08	5.79945e-06		RN7SL524P	0.343694	0.139924	1
VPS72	1.13019	2.18083e-07	2.71504e-05		TMEM52	0.343531	0.000135904	0.237899
PTK7	1.13009	2.20374e-06	0.000112556		RP13-131K19.6	0.34336	0.0513176	1
ACOXL	1.12866	3.793e-05	0.000812408		MIR943	0.342856	0.253125	1
RNU7-109P	1.12802	0.253124	0.679544		MIR1225	0.342856	0.253125	1
RAB3IL1	1.12767	4.92215e-05	0.00097877		snoU13	0.342856	0.253125	1
ARMC9	1.12719	0.000111594	0.001821		MIR645	0.342856	0.427059	1
RGAG4	1.12669	9.11166e-07	6.26248e-05		MBD5	0.342418	0.124708	1
ZNF229	1.12576	0.000471167	0.00551966		SSH3	0.342395	0.00145493	0.604643
NQO1	1.12549	7.95845e-07	5.84152e-05		MIR4313	0.342363	0.214726	1
SNORD67	1.12506	0.102174	0.406852		MDGA2	0.342214	0.131619	1
WDR36	1.12498	1.94823e-07	2.55775e-05		BIK	0.342105	0.091582	1
RP11-109D20.2	1.12356	9.04247e-05	0.00154953		WWTR1-AS1	0.342007	0.148045	1
SPARC	1.12352	1.16283e-08	5.99752e-06		PTGES3L	0.341743	0.122656	1
DHRS7	1.12347	0.000434547	0.00517209		AL161626.1	0.34161	0.399424	1
PALD1	1.12308	2.32242e-07	2.82097e-05		MKLN1-AS	0.341586	0.0620982	1
TMSB15A	1.12281	2.09254e-05	0.0005217		CTD-2376I4.1	0.341296	0.103567	1
NIN	1.1228	1.11422e-05	0.000330926		C1orf134	0.340747	0.0916476	1
SELENBP1	1.12187	3.38557e-05	0.000745315		FAM162B	0.34055	0.0452387	1
SLC29A1	1.12173	7.28791e-08	1.45672e-05		RP11-10L12.4	0.340493	0.220294	1
SV2A	1.12156	5.64476e-08	1.27373e-05		SNORA31	0.340493	0.253125	1
DCP1B	1.12136	4.15458e-05	0.000866715		AC107068.1	0.340493	0.253125	1
DENND1A	1.12121	2.6591e-05	0.000621885		MPZL3	0.340455	0.0284588	1
PLK1	1.1209	7.59058e-08	1.47635e-05		KB-1440D3.13	0.34024	0.200788	1
ZSCAN16	1.12054	5.88425e-06	0.000212046		WIF1	0.339382	0.0299734	1
GPRC5B	1.12024	1.95806e-05	0.000496093		RP11-550F7.1	0.339134	0.053406	1
CSPG4	1.11958	4.79878e-07	4.20647e-05		C18orf25	0.339115	0.00736384	0.939374
HTRA1	1.11899	2.37918e-05	0.000572648		KLK1	0.33908	0.0268543	1
AC104655.3	1.11848	0.000375552	0.0046266		AL135791.1	0.339073	0.614036	1
HPSE	1.11812	4.78863e-05	0.000958488		LAMC3	0.339041	0.00171808	0.671698
CYP26B1	1.1168	1.83603e-05	0.000473907		WTAPP1	0.339036	0.0180393	1
AC073508.1	1.11561	0.0701014	0.304495		Y_RNA	0.338118	0.253125	1
EGFLAM	1.11328	7.79091e-05	0.00138307		AC010203.1	0.338118	0.253125	1
PFDN5	1.11301	2.51515e-07	2.88275e-05		MIR1273F	0.338118	0.253125	1
RBM41	1.11237	2.81028e-05	0.00064754		MIR628	0.338118	0.253125	1
SOWAHB	1.11182	3.75461e-06	0.000156938		AL353664.1	0.338118	0.253125	1
GLT8D2	1.11136	0.000424287	0.00507921		FAM72C	0.338106	0.301758	1
GJA1	1.11077	6.51386e-06	0.000228325		RP5-1142J19.2	0.337952	0.149999	1
FBRSL1	1.10984	1.63832e-06	9.2363e-05		ABCG2	0.337839	0.160097	1
SLC25A39	1.10962	6.90219e-07	5.29498e-05		AL160269.1	0.337284	0.477357	1
FYTTD1	1.10949	2.02663e-05	0.000508781		FAM227B	0.337253	0.132659	1
PLIN2	1.10946	4.04553e-05	0.000851965		RNA5SP187	0.336901	0.426101	1
AC098973.2	1.10944	0.00817269	0.0546859		AC012615.1	0.336132	0.485888	1
C16orf13	1.10896	2.56712e-06	0.000123456		AC090673.2	0.336093	0.190777	1
FAM203A	1.10882	0.000118048	0.00189895		RP5-1024G6.5	0.33596	0.0217863	1
PEX13	1.10839	6.33517e-05	0.00118883		AL611946.1	0.335732	0.253125	1
SNORD83B	1.10802	0.119311	0.456522		U3	0.335732	0.253125	1
CUEDC1	1.10786	0.00102194	0.0101747		XXcos-LUCA11.5	0.335412	0.58252	1
ZNF385C	1.10738	1.52098e-05	0.000413656		RP11-632C17__A.1	0.335356	0.573915	1
LTBR	1.10705	1.39572e-05	0.000387062		FBN3	0.334989	0.357239	1
CNIH2	1.10686	2.83913e-06	0.000130786		PDE11A	0.334748	0.149283	1
MMP17	1.10638	1.25079e-06	7.78979e-05		RP11-357G3.2	0.334513	0.00456074	0.857382
NME6	1.10602	5.01865e-07	4.35297e-05		SOX5	0.334475	0.0542194	1
JMJD8	1.10562	0.000212415	0.00297032		MFSD4	0.334024	0.151603	1
ARSG	1.10458	0.00183362	0.0163		KLRC2	0.333611	0.159171	1
RNU7-1	1.10436	0.208428	0.679544		RN7SL268P	0.33336	0.348203	1
POPDC3	1.10376	8.41731e-05	0.0014681		RNU6-341P	0.333333	0.253125	1
TMEM168	1.10342	7.43768e-08	1.46637e-05		RP4-756H11.3	0.332788	0.188132	1
MAP6D1	1.10317	8.90749e-06	0.000284596		AC005307.3	0.332702	0.307746	1
QRFPR	1.10123	0.000136016	0.00211668		RNU5A-1	0.332686	0.412749	1
GPM6B	1.10092	7.29018e-06	0.000246849		RBAKDN	0.332563	0.0679309	1
EMP3	1.1007	9.76143e-07	6.58334e-05		RP11-430H10.1	0.332451	0.179918	1
ZNF786	1.10029	1.04657e-05	0.00031669		BRWD1-IT2	0.332258	0.0823961	1
FAM131B	1.10013	1.05374e-05	0.000318507		PTGES	0.331821	0.0366758	1
RP11-402J6.1	1.09986	0.00271361	0.0223201		SEMA6B	0.331659	0.00938125	0.989638
HOXD13	1.09834	1.09409e-07	1.81092e-05		RBM14-RBM4	0.331376	0.54577	1
NKX2-8	1.0975	0.000257272	0.00344816		SYNGR4	0.331371	0.1888	1
AP001579.1	1.0975	0.0872564	0.359724		TMLHE-AS1	0.331331	0.237745	1
FARSB	1.09737	5.34114e-07	4.51076e-05		RGPD6	0.331226	0.299331	1
DEF8	1.09665	1.19457e-06	7.56783e-05		MIR548AJ2	0.330923	0.253125	1
MPLKIP	1.09623	2.22491e-08	8.34571e-06		AC106899.1	0.330923	0.253125	1
EFHD2	1.09585	5.37445e-07	4.52918e-05		SCARNA17	0.330923	0.304797	1
RP11-567G11.1	1.09568	0.0299071	0.157471		ZNF880	0.330901	0.0954471	1
PRKAR1B	1.09529	6.66146e-05	0.00123177		TAP2	0.330451	0.248325	1
UFSP1	1.09342	5.95148e-06	0.000214086		TMBIM4	0.330129	0.182605	1
FAM211A	1.09334	1.01174e-05	0.000310049		AP001422.3	0.329339	0.0832569	1
GNG10	1.09308	1.83939e-07	2.48839e-05		ARHGAP19-SLIT1	0.329135	0.395369	1
AC027307.1	1.09217	0.465117	1		NEK11	0.32894	0.149325	1
SP9	1.09205	7.44067e-05	0.00133608		SGSM1	0.328435	0.0100371	1
DSTYK	1.09165	5.1763e-06	0.000195946		HCST	0.328382	0.0708949	1
AMPH	1.0911	1.10087e-05	0.000327629		CTD-2545G14.7	0.328205	0.431968	1
CTB-58E17.1	1.0908	1.76393e-06	9.74143e-05		GNG8	0.328038	0.0959066	1
WNT10B	1.09037	5.5729e-05	0.00107775		SNORA13	0.32754	0.386987	1
SLC27A3	1.09006	0.00527822	0.0383111		RP11-164P12.4	0.327301	0.421003	1
SH2D3A	1.08986	8.31712e-07	5.98315e-05		FGF12	0.3272	0.0551461	1
SH2D4A	1.08951	1.66425e-05	0.000441525		CKMT2	0.326949	0.0784563	1
KCTD6	1.08834	5.75917e-06	0.000209986		SSSCA1-AS1	0.326905	0.14675	1
KIF3C	1.08788	0.000220528	0.00305712		ACOT13	0.326547	0.00532672	0.876745
MEIS3	1.0878	1.95948e-06	0.000104339		RP11-10G12.1	0.326358	0.289071	1
KIAA0226L	1.0876	0.0032029	0.0254882		SNX15	0.326202	0.342756	1
TBC1D8B	1.08719	7.34591e-05	0.00132483		RP11-433M22.2	0.326145	0.0474461	1
NSA2	1.08668	2.06007e-07	2.61543e-05		MIR7-1	0.326065	0.259012	1
HCN2	1.08621	5.16899e-07	4.43014e-05		C2orf74	0.325443	0.279002	1
EI24P2	1.08617	3.95331e-07	3.77103e-05		CIRBP-AS1	0.325433	0.11189	1
SEL1L3	1.08599	2.2803e-06	0.000114742		RP11-168E14.1	0.325189	0.140572	1
STAC	1.08578	1.63413e-05	0.000436096		GRIA3	0.325029	0.0824763	1
SUGCT	1.08561	9.22309e-05	0.00157024		RP11-252K23.2	0.325015	0.285637	1
GPM6A	1.08482	0.000761152	0.00803228		NEURL1	0.324788	0.141859	1
CAV2	1.08479	4.22971e-06	0.000169912		AMHR2	0.324698	0.0464317	1
GLB1L2	1.08467	1.04348e-07	1.77356e-05		HPS5	0.324504	0.0259465	1
TP53I3	1.08463	8.86155e-07	6.14522e-05		AC005300.5	0.323748	0.195511	1
CCDC80	1.08457	2.12023e-05	0.00052701		Y_RNA	0.323618	0.253125	1
COL5A1	1.08427	0.000101684	0.0016991		RNU6-882P	0.323618	0.253125	1
DYRK4	1.08411	3.11914e-06	0.000138612		RP5-1061H20.3	0.323195	0.1229	1
TNNT1	1.08372	1.77342e-07	2.42054e-05		RP11-563N4.1	0.323067	0.188944	1
SLC12A5	1.08261	0.0279785	0.149317		GPR162	0.322932	0.0344505	1
VWA8	1.0824	2.17764e-07	2.71504e-05		TUBA4A	0.322906	0.075642	1
ADCYAP1R1	1.08206	1.08246e-05	0.000324153		MRC2	0.322838	0.00941337	0.990479
PPP1R14C	1.08199	3.66504e-07	3.58838e-05		PMS2P2	0.322601	0.449535	1
TPD52L1	1.08114	2.35282e-07	2.82097e-05		AC004041.2	0.322535	0.0103229	1
CACNA1H	1.0804	0.000117802	0.00189553		RP11-478C6.2	0.322495	0.0999793	1
DNPH1	1.07969	2.36414e-08	8.39111e-06		KIAA1715	0.322133	0.000897514	0.501978
USP44	1.07956	6.83889e-05	0.00125774		C8orf31	0.322107	0.0660162	1
SNHG3	1.07909	0.000113454	0.00184251		ZNF684	0.321476	0.0309897	1
CELSR1	1.07906	0.000109987	0.00180192		RP11-498B4.5	0.321263	0.320764	1
ANKRD34B	1.07798	0.000303283	0.00393607		GPNMB	0.320988	0.184279	1
SH2D5	1.07788	4.09195e-05	0.000858538		PDPK2	0.320963	0.321702	1
SMAD6	1.07719	0.000138521	0.00214872		RP11-659E9.2	0.320862	0.190196	1
COL9A3	1.07637	1.27826e-05	0.000363208		NPM1P40	0.320742	0.0134617	1
UNK	1.07598	4.06589e-07	3.81903e-05		CLMN	0.320603	0.0904049	1
LMX1B	1.07571	3.79873e-05	0.000813333		P2RX6P	0.320276	0.38376	1
MET	1.07519	1.07063e-06	7.04136e-05		MYOT	0.320177	0.220426	1
ZNF280D	1.07415	0.00116124	0.0112589		TMEM110-MUSTN1	0.319664	0.449208	1
ATPAF1	1.07403	6.65857e-08	1.41933e-05		HIST1H2AM	0.319629	0.340421	1
B4GALNT1	1.074	2.63187e-06	0.000124924		RP11-707G14.7	0.319496	0.0949754	1
CCDC22	1.07383	3.05112e-08	9.32544e-06		ARMC3	0.319487	0.055078	1
USP41	1.07379	0.277216	0.724141		SNCG	0.319441	0.217387	1
TCEA2	1.07359	7.50583e-06	0.00025208		CTD-2529O21.1	0.318948	0.102932	1
ZNF311	1.07344	5.43638e-06	0.000201954		RP1-122O8.7	0.318799	0.0351183	1
RP6-99M1.2	1.07333	0.00716522	0.0490119		MIR573	0.318686	0.491367	1
EPHB6	1.07306	8.39509e-07	6.00187e-05		H3F3AP6	0.318686	0.253125	1
DPY19L4	1.07195	0.000274231	0.00363415		Y_RNA	0.318686	0.253125	1
NKD2	1.07152	5.89773e-06	0.000212399		RNU6-101P	0.318686	0.253125	1
Z98256.1	1.07041	0.151255	0.545203		RNU6-911P	0.318686	0.253125	1
SLC25A30	1.06996	0.000255847	0.00343225		AL049871.1	0.318686	0.253125	1
SLC25A21-AS1	1.06972	0.000139339	0.0021585		AC005838.2	0.318686	0.320761	1
FGFBP3	1.06944	7.37246e-07	5.5398e-05		RP11-541P9.3	0.318666	0.12638	1
CAV1	1.06885	0.000531415	0.00607034		AC092594.1	0.31854	0.17725	1
RHOT1	1.06857	2.1969e-06	0.000112522		RP11-318K12.3	0.318515	0.572328	1
NDRG1	1.06852	2.38227e-08	8.39111e-06		ALDH3B1	0.318376	0.0711828	1
CCDC163P	1.0683	0.000113148	0.0018396		CTD-2323K18.1	0.318247	0.392527	1
SLC40A1	1.06781	0.000849968	0.00878812		RSC1A1	0.317903	0.25904	1
PCDHB2	1.06707	6.6006e-06	0.000230109		FAM86HP	0.317726	0.26236	1
NAT8L	1.06703	8.52546e-08	1.56343e-05		MYLPF	0.317655	0.429468	1
LINC00152	1.06679	9.45727e-06	0.000296746		RP4-584D14.5	0.31761	0.16309	1
NOTCH3	1.06671	0.000897901	0.00918583		USP54	0.317392	0.0958916	1
LAMA1	1.06661	4.92789e-06	0.000189465		AC007405.8	0.317025	0.31292	1
RNU6-817P	1.06614	0.127701	0.48032		GAS7	0.316879	0.0478601	1
DHX16	1.06595	1.19788e-05	0.000347023		RP11-330M2.4	0.316499	0.0446387	1
DPH3P1	1.06528	0.00566008	0.0405759		RP5-886K2.3	0.316487	0.124483	1
RAB30-AS1	1.06506	1.3709e-05	0.000382348		Y_RNA	0.3162	0.418527	1
RBM25	1.06491	2.68664e-07	2.99607e-05		snoU13	0.3162	0.253125	1
SNORD2	1.06459	0.253124	0.679544		WNT5A-AS1	0.316046	0.0936808	1
SNORD59A	1.06416	0.240517	0.679544		RP11-245P10.8	0.315883	0.563675	1
JRK	1.06407	0.00087092	0.00896624		SNORA53	0.315252	0.279175	1
LTC4S	1.06357	0.00248918	0.0208512		RP11-218E20.5	0.315128	0.02673	1
RP3-327A19.5	1.06333	0.000100167	0.0016801		SEPSECS	0.315072	0.0152243	1
ERBB2	1.06317	6.4268e-06	0.000226096		NEK3	0.314852	0.136422	1
LSM10	1.06239	5.26343e-07	4.4846e-05		AL669831.1	0.314748	0.518666	1
NME5	1.06212	0.000419949	0.0050434		RP11-505C13.1	0.314703	0.0527852	1
PRCC	1.06198	1.70433e-05	0.00044894		RHOQP1	0.314581	0.200982	1
RAB7L1	1.06061	1.23632e-05	0.000354781		RP11-12M5.3	0.314518	0.0186117	1
SPCS2P4	1.06045	0.0208498	0.117412		PPEF1	0.314392	0.033163	1
GHR	1.06032	8.75918e-05	0.00151401		MIR4311	0.313702	0.253125	1
TBCK	1.0598	0.000295664	0.00386148		RP11-103H7.5	0.313702	0.532781	1
TSPAN18	1.0597	3.24407e-05	0.000722704		MT-TQ	0.313505	0.668528	1
RBL1	1.05901	3.26913e-08	9.6512e-06		SCARNA4	0.313485	0.495422	1
RAMP2-AS1	1.05892	0.000438415	0.00520672		AP001469.7	0.313255	0.313062	1
LGALS3	1.05852	0.000567233	0.00638854		TERC	0.312921	0.175984	1
METRNL	1.0579	0.000545648	0.00619957		AC098614.2	0.312449	0.244657	1
PROK2	1.05753	0.000656264	0.00715691		ACBD7	0.312399	0.0630251	1
RDH11	1.05751	1.50981e-06	8.74782e-05		ZCWPW1	0.312123	0.0147651	1
RP5-1050D4.4	1.05748	0.00334815	0.026451		CTD-3113P16.5	0.31182	0.114245	1
CEBPA	1.05648	0.000304659	0.00395038		CTD-3105H18.16	0.311779	0.335634	1
GAD1	1.05519	0.00287969	0.0234657		RP11-575L7.2	0.311721	0.223181	1
NPAS1	1.05457	1.14363e-05	0.000335918		SNORA3	0.311681	0.435449	1
C14orf159	1.05414	0.00021839	0.003033		CTD-3222D19.11	0.311669	0.540787	1
FAM198A	1.05409	0.000889712	0.00911908		FAM47E-STBD1	0.311647	0.0890002	1
snoU13	1.05391	0.0285085	0.151474		CAAP1	0.311313	0.0226057	1
ELFN1	1.05372	6.19991e-06	0.00022094		CAPN12	0.311306	0.146749	1
IPO4	1.05297	1.47205e-06	8.5879e-05		RNY4P19	0.311191	0.253125	1
IGSF9B	1.05271	0.00139639	0.0130693		Y_RNA	0.311191	0.253125	1
FAM96A	1.05255	1.47596e-06	8.59481e-05		AL031602.1	0.311191	0.253125	1
H2AFY2	1.05247	3.9426e-06	0.000162191		SNORA68	0.311191	0.362123	1
ACADVL	1.0523	0.00183922	0.0163261		SCXA	0.311102	0.00120572	0.544139
ITPRIP	1.05157	1.36772e-06	8.20573e-05		CTB-113P19.3	0.31087	0.187513	1
SNORD101	1.05157	0.0719551	0.310608		RP11-6I2.3	0.310769	0.0760069	1
XYLB	1.05131	2.08622e-05	0.000521022		SNORD88C	0.310502	0.761562	1
DGUOK-AS1	1.05068	0.00854219	0.0567835		RP11-109D20.2	0.309998	0.0496569	1
DRG2	1.05064	6.80815e-07	5.26371e-05		PSCA	0.309659	0.0195458	1
C19orf55	1.05051	9.76184e-06	0.000303105		PLCXD2	0.309425	0.142812	1
NPTX1	1.04894	2.73422e-06	0.000127818		CCDC149	0.308797	0.035073	1
COL1A1	1.04881	0.000376466	0.0046349		SMIM2-AS1	0.308744	0.112897	1
ADCY7	1.04862	0.000411562	0.00496022		AC005488.1	0.308666	0.253125	1
LIMK2	1.04842	2.3711e-08	8.39111e-06		AC006014.1	0.308666	0.253125	1
INTS5	1.0479	8.23964e-07	5.95709e-05		AC010723.2	0.308666	0.393582	1
SNX18	1.04782	2.77538e-07	3.05377e-05		MIR935	0.308591	0.401978	1
BCAS4	1.04782	0.000427374	0.00510805		RP11-531F16.4	0.30825	0.0084619	0.968381
RP11-841O20.2	1.04739	0.0223922	0.124477		RP11-472G21.2	0.308197	0.0683345	1
KCNA6	1.04547	8.47619e-06	0.000274613		YPEL3	0.307804	0.0477315	1
MICU1	1.04524	3.117e-07	3.30903e-05		HOXB-AS3	0.307503	0.0339789	1
NSL1	1.04344	4.11124e-05	0.000860783		GPR126	0.307409	0.0110792	1
CEBPA-AS1	1.04334	2.6245e-06	0.000124878		PDE5A	0.307322	0.173943	1
CC2D2A	1.04238	1.3336e-05	0.000374497		ZNF836	0.307184	0.0901722	1
KCNJ12	1.04175	3.27815e-05	0.00072861		GEMIN8P4	0.307058	0.0469413	1
FSCN1	1.04149	1.18445e-07	1.9112e-05		ACPL2	0.306525	0.00102842	0.51659
AUP1	1.04148	2.55312e-07	2.90895e-05		ENO4	0.306427	0.0702957	1
TIMM8AP1	1.04074	0.0751156	0.320515		RP11-38L15.8	0.306331	0.423084	1
HSBP1L1	1.04061	0.00612552	0.043247		RP11-15E18.1	0.306321	0.203581	1
LAPTM4B	1.04001	7.48922e-08	1.47151e-05		AC139099.6	0.306281	0.0436824	1
C19orf48	1.03998	4.61056e-07	4.11009e-05		EDNRB	0.306212	0.0203799	1
DCLRE1A	1.03915	2.86818e-09	3.27074e-06		AC099506.1	0.306129	0.253125	1
PARVB	1.03895	7.89992e-07	5.81333e-05		MT1P3	0.306129	0.253125	1
NDUFA1	1.03865	2.69422e-07	2.99874e-05		MIR219-2	0.306129	0.253583	1
ZNF888	1.03865	0.078625	0.332177		RNU6-415P	0.305982	0.652232	1
CBX8	1.0386	0.000151229	0.00230146		CTD-2325P2.3	0.305965	0.149045	1
TRPA1	1.03838	0.000347829	0.00436228		NAALADL2	0.305961	0.257656	1
ZNF839	1.03829	0.00018606	0.00269293		HHIP	0.305892	0.126484	1
IFITM2	1.03733	2.81455e-05	0.000648266		AC099668.5	0.30511	0.232367	1
TYW3	1.03705	1.94709e-06	0.000104144		RN7SL790P	0.304891	0.425305	1
SHFM1	1.03682	2.34398e-07	2.82097e-05		RP5-1047A19.4	0.304865	0.361069	1
EDNRB	1.0368	3.26655e-05	0.000726591		RN7SL772P	0.304128	0.265913	1
ZMYM1	1.03579	0.000492362	0.00571694		GFPT1	0.304039	0.00315229	0.766017
PKNOX2	1.03521	2.46736e-05	0.00058775		Y_RNA	0.303578	0.253125	1
DHRS11	1.03412	4.50096e-05	0.000915501		AC113171.1	0.303578	0.253125	1
MNX1-AS1	1.0341	3.82433e-05	0.000817603		AC004656.1	0.303578	0.525964	1
TERT	1.03381	0.000323112	0.00413185		TAOK3	0.303339	0.0203283	1
MON1A	1.0327	0.000600603	0.00668358		EPS8L2	0.303222	0.19508	1
GREB1L	1.03269	1.29157e-05	0.000365342		AC015849.16	0.303095	0.252288	1
AL954742.1	1.03197	0.454823	1		RP3-522D1.1	0.303014	0.254146	1
THOP1	1.03135	6.00189e-06	0.000215479		AC110615.1	0.302445	0.71469	1
SNRNP35	1.03097	3.29406e-07	3.41624e-05		CTC-228N24.1	0.301975	0.0869235	1
AL590489.1	1.03056	0.0136006	0.0832698		HHLA3	0.30145	0.000933275	0.501978
ADD3	1.0305	5.01278e-06	0.00019164		BRD2-IT1	0.30138	0.204871	1
CHCHD10	1.0304	1.92849e-07	2.53842e-05		ZNF10	0.301321	0.0747857	1
S100A11	1.03022	1.19508e-06	7.56783e-05		CCDC69	0.301198	0.1419	1
ZSCAN16-AS1	1.02998	2.88189e-05	0.000660354		SPCS2P4	0.301029	0.417046	1
NOTCH2NL	1.02946	4.35324e-05	0.000894793		APOBEC3D	0.301019	0.175396	1
CTD-2528L19.6	1.02929	7.01753e-05	0.00127838		AC087069.1	0.301013	0.253125	1
ZNF30	1.02889	1.88553e-05	0.000483442		RNU6-759P	0.301013	0.253125	1
WARS	1.02881	5.47923e-07	4.58051e-05		SEPT5-GP1BB	0.300394	0.0328319	1
PPRC1	1.0288	2.8542e-08	9.00962e-06		LDHC	0.300181	0.136951	1
SHANK3	1.02828	2.20077e-06	0.000112522		SNORA84	0.300085	0.412697	1
PLCH1	1.02761	4.33757e-08	1.11036e-05		CTSV	0.300047	0.00198976	0.700856
SPRYD7	1.02627	0.000103963	0.00172623		GPSM3	0.299986	0.0908912	1
TMEM171	1.02593	5.31563e-05	0.00103878		CITED1	0.299981	6.78986e-05	0.156889
PALM	1.02502	0.00030451	0.00394933		IL32	0.29986	0.0583164	1
FKSG63	1.02408	0.413593	0.950796		CCDC176	0.299144	0.492589	1
CPEB1	1.02399	8.18387e-06	0.000268303		CTC1	0.298904	0.114351	1
DNAJC16	1.02329	0.000207839	0.00292616		RP11-703H8.7	0.29889	0.178346	1
TBC1D9B	1.02316	1.53522e-06	8.86838e-05		RP11-401N16.1	0.298531	0.00732604	0.939374
MAOB	1.02264	2.86919e-05	0.000658195		KIF19	0.298488	0.0223074	1
ATF5	1.02264	6.61986e-07	5.19569e-05		CTB-96E2.7	0.298434	0.309343	1
ZNF385A	1.02256	1.3046e-06	8.00257e-05		CCBE1	0.298375	0.00731482	0.939374
AL512428.1	1.02219	0.30208	0.770997		RP11-14N7.2	0.297885	0.153772	1
CHST15	1.02216	0.000174187	0.00255838		RP11-350O14.18	0.297859	0.445476	1
COLGALT2	1.02208	2.2264e-05	0.000545884		MIRLET7DHG	0.29764	0.0133468	1
UTF1	1.02138	0.000353312	0.00441285		RP1-56K13.2	0.297293	0.18121	1
ANO7	1.02094	0.000130588	0.00205434		AC061961.2	0.296916	0.118824	1
GPX3	1.02094	4.32723e-07	3.92413e-05		RP11-728F11.4	0.296829	0.0316935	1
RP11-538I12.2	1.02045	0.0032469	0.0257673		CTC-359D24.3	0.296233	0.0605878	1
XXbac-BPG55C20.7	1.0202	0.0120808	0.0753466		RP11-481A20.11	0.296184	0.184233	1
MBTPS2	1.02018	2.23429e-06	0.000113315		HNMT	0.295889	0.312021	1
CAMK2D	1.02002	6.47967e-05	0.0012086		RNU6-1203P	0.295842	0.253125	1
LDLRAP1	1.01975	3.97349e-05	0.000841396		RP11-48B14.1	0.295842	0.293919	1
AP000911.1	1.01913	0.023418	0.129032		AC131011.1	0.295842	0.386507	1
SFN	1.01881	0.000217046	0.00301972		RP11-23J9.5	0.295435	0.185769	1
AC007009.1	1.01866	0.00323123	0.0256677		PSMC1P1	0.294915	0.135875	1
MSC	1.01829	9.63865e-06	0.000300803		PKNOX1	0.29465	0.0826946	1
GPR162	1.01744	0.000112181	0.00182711		RP11-110I1.14	0.294486	0.209839	1
PC	1.01674	0.000324421	0.00414063		MYH16	0.294142	0.200273	1
EIF2B3	1.01663	2.87962e-06	0.000132019		AC135048.13	0.294069	0.460657	1
DHX32	1.01589	3.1012e-06	0.000138228		BTN3A3	0.293912	0.0834201	1
AL121748.1	1.01585	0.16828	0.589645		ZNF236	0.293892	0.0367981	1
NSUN4	1.01571	3.44472e-05	0.000754646		OTUB2	0.293799	0.000909446	0.501978
EFNB1	1.01553	1.289e-07	1.9856e-05		AC097724.3	0.293694	0.205811	1
RNA5SP490	1.01529	0.0611122	0.273999		FAM131C	0.293483	0.0112247	1
ATP5EP2	1.01527	0.0106278	0.067897		RP11-521B24.5	0.293464	0.243754	1
PRPF19	1.0148	4.53063e-08	1.13467e-05		RP11-474G23.3	0.293301	0.00456363	0.857382
SPEF2	1.01471	0.000453529	0.00535868		AC114737.3	0.293235	0.253125	1
FZD10	1.01465	5.96683e-06	0.000214353		snoU13	0.293235	0.253125	1
SNORA51	1.01449	0.0304297	0.159699		snoU13	0.293235	0.253125	1
KBTBD7	1.01384	4.78066e-06	0.00018551		RNU6-182P	0.293235	0.253125	1
SLCO2A1	1.01336	2.00285e-05	0.000505006		CXCL12	0.293145	0.0755489	1
LINC00338	1.01335	0.000914399	0.00931426		SKIL	0.292991	0.123116	1
PDE1B	1.01321	0.000163742	0.00244854		RP11-29G8.3	0.292668	0.402838	1
NCR3LG1	1.01283	1.08877e-08	5.71762e-06		RP11-864I4.3	0.292634	0.243912	1
WI2-1896O14.1	1.01262	0.0648326	0.286884		PPP1R42	0.292622	0.17054	1
RPL39P36	1.01252	0.0525485	0.243934		RP11-32D17.4	0.292574	0.0517271	1
PDLIM4	1.01251	6.90414e-05	0.00126651		RP13-638C3.3	0.29253	0.450215	1
MKRN2	1.01251	3.06352e-06	0.000137078		RP11-177H2.2	0.29252	0.00255742	0.710378
PRRX1	1.01221	0.00179751	0.0160435		COL3A1	0.292354	0.0475134	1
ZNF579	1.01215	7.55101e-06	0.000252865		RP11-365O10.1	0.292254	0.000725574	0.485471
ADAM22	1.01183	0.000465508	0.00546787		RP1-67K17.4	0.292251	0.154787	1
GTF3C3	1.01145	2.44838e-05	0.000584919		RN7SL559P	0.292206	0.219754	1
PTP4A3	1.01083	0.000700259	0.00751601		CAP1P2	0.292169	0.0263299	1
TSPAN5	1.01054	2.461e-05	0.000586719		CTC-492K19.4	0.292161	0.0521364	1
NKX2-1	1.01019	0.00239404	0.0201934		LRRN4	0.291958	0.0213162	1
IFITM3	1.01016	0.000210367	0.00295145		RP11-23E10.4	0.291797	0.0131888	1
EIF4A2	1.00876	2.37027e-06	0.000118342		EPHB1	0.291636	0.119215	1
ZNF837	1.0083	9.45853e-05	0.00160559		RP11-265N6.3	0.291635	0.071953	1
MRPL44	1.00795	6.21951e-07	4.96925e-05		AKAP7	0.291591	0.0325019	1
VPS4A	1.00747	3.88521e-08	1.05422e-05		SCNN1A	0.291466	0.225757	1
RP1-178F15.4	1.00746	0.00529848	0.038403		SPIB	0.291337	0.0147236	1
COX7A2L	1.00723	3.64677e-07	3.58264e-05		RN7SL16P	0.291087	0.0494725	1
MAP1A	1.00699	7.05836e-06	0.0002411		AE000658.22	0.291057	0.697879	1
CEP57L1	1.0068	7.25607e-05	0.00131355		GBGT1	0.291012	0.0175216	1
RBBP9	1.00483	3.68567e-05	0.000795615		CICP16	0.29088	0.197835	1
PPP1R1A	1.0037	2.15964e-05	0.00053411		CTB-113I20.2	0.290728	0.307159	1
SYT9	1.00369	0.000173402	0.00255074		RPL24P4	0.290615	0.253125	1
SNORD1B	1.00297	0.112367	0.436752		RBMS2	0.290383	0.000345545	0.363923
MAGEH1	1.00269	0.000198302	0.00282284		LINC01117	0.290245	0.210507	1
AC005280.1	1.00202	0.0613175	0.274664		PRIMPOL	0.289915	0.10017	1
TWIST2	1.00195	2.64617e-05	0.000619362		AC023490.2	0.289736	0.136637	1
PCDHGC3	1.00108	4.11189e-07	3.83728e-05		RP11-75L1.2	0.289711	0.249328	1
AGAP2	1.00082	0.000233147	0.00319753		AC073320.1	0.289498	0.572585	1
MTF2	1.00062	2.42007e-05	0.000580313		COX6CP13	0.289403	0.53494	1
RP11-807H7.1	1.0005	0.00129227	0.01229		CTA-481E9.4	0.289399	0.173845	1
ZNF74	1.00048	2.69826e-06	0.000126928		CACNA2D4	0.288945	0.230855	1
PRKCQ	0.999712	6.21849e-06	0.000221193		AC061975.2	0.288819	0.491204	1
RP11-681L8.1	0.999132	0.112753	0.437809		RP11-426L16.8	0.288753	0.0893457	1
MED20	0.999	5.82163e-06	0.000210709		AC012360.2	0.288705	0.792171	1
DAB1	0.998798	4.14261e-05	0.000865155		RP11-663N22.1	0.288702	0.0600215	1
SHPK	0.998747	1.44236e-06	8.45892e-05		APOE	0.28833	0.0558803	1
EPHB3	0.998458	0.00020487	0.00289212		C14orf39	0.28831	0.309817	1
BCORL1	0.997478	4.26751e-05	0.000883891		DIXDC1	0.288288	0.000908091	0.501978
KRT222	0.997161	0.000269782	0.00358671		SLC9B2	0.288273	0.0136255	1
RP11-611E13.2	0.996932	2.93778e-05	0.000670236		RP11-393M11.2	0.288175	0.186566	1
MIR4516	0.996622	0.176975	0.61242		AC021613.1	0.287979	0.253125	1
ZNF212	0.995911	0.000107325	0.00176802		RNU6-307P	0.287979	0.253125	1
FAM86EP	0.994889	0.000473372	0.00554325		CTC-339F2.2	0.287979	0.295712	1
OPHN1	0.994766	0.00529975	0.0384074		snoU13	0.287979	0.418523	1
CPSF4	0.993633	8.34148e-06	0.000271505		LRRC17	0.287959	0.0536079	1
AL133167.1	0.993605	0.0103102	0.0662784		RP11-84A14.4	0.287762	0.132196	1
AC073320.1	0.993342	0.0848974	0.352363		RP11-388M20.2	0.287741	0.274321	1
UNC93B1	0.992935	0.000277153	0.0036653		NUDT14	0.287717	0.0524213	1
PRKAB2	0.99288	3.24622e-06	0.000142602		FTH1P23	0.287689	0.1575	1
RP11-192N10.2	0.992732	0.253124	0.679544		NKAIN1	0.28767	0.0754266	1
HOXB6	0.992725	1.13853e-05	0.000335757		ALDH1A3	0.28765	0.259584	1
STK36	0.99259	0.00171798	0.0154629		AKT3	0.287535	0.000698178	0.480131
ZNF404	0.992326	0.00150125	0.0138443		CCNJL	0.287346	0.0487949	1
PTCHD1	0.991984	0.00214307	0.0184661		PCDHGB4	0.287176	0.0280207	1
UNC5A	0.991159	0.000528875	0.0060509		IL12RB2	0.287043	0.121445	1
VPS9D1-AS1	0.99115	5.83381e-06	0.00021101		CTD-2611O12.6	0.286999	0.1159	1
LHFP	0.99099	7.68409e-06	0.000255986		RP11-1101H11.1	0.286992	0.020371	1
CITED2	0.990758	1.30552e-07	1.9951e-05		CPLX1	0.286941	0.0423174	1
MAPKAPK3	0.990318	8.26969e-05	0.00144716		IFITM1	0.286932	0.00906678	0.986271
TEX30	0.990166	1.45409e-07	2.14647e-05		NIT1	0.286884	0.0122015	1
ABCC6P1	0.989941	0.00558837	0.0401515		HIST1H2BC	0.286664	0.0979489	1
TPPP3	0.989508	6.47598e-05	0.00120831		SHANK2	0.286627	0.160643	1
SULF2	0.989449	0.000309123	0.0039957		RP4-740C4.5	0.286534	0.411349	1
RASAL2	0.989425	4.65987e-05	0.000937764		AC090519.5	0.286259	0.0971669	1
SORBS3	0.98863	4.35423e-05	0.000894793		LEPROT	0.286183	0.0555431	1
PRR5	0.98799	2.00228e-05	0.000505006		AC096582.8	0.286157	0.149591	1
OCRL	0.987917	7.40285e-08	1.46479e-05		WDR72	0.286047	0.20502	1
SDC3	0.987641	2.61387e-06	0.000124479		RPS16P9	0.285994	0.069907	1
MICAL2	0.987548	3.35668e-05	0.000741499		AC084809.2	0.285994	0.0901593	1
MIR4435-1HG	0.986953	0.000458206	0.00540288		LA16c-360H6.2	0.285893	0.64946	1
FABP5P7	0.986451	0.00126917	0.0121222		CTB-41I6.1	0.285869	0.123578	1
KCNC4	0.986433	9.35289e-06	0.000294632		AC005276.1	0.285776	0.210623	1
ZBTB45P2	0.985478	0.0193063	0.110366		BCL2	0.285753	0.19581	1
CCDC24	0.984792	0.00115042	0.0111727		RP5-890E16.2	0.285751	0.266198	1
TICAM1	0.984589	4.6522e-05	0.0009367		RP11-887P2.3	0.285637	0.274328	1
C9orf3	0.983726	7.96941e-05	0.00140718		RP11-496I2.5	0.285554	0.144739	1
ELMOD1	0.982727	0.00022449	0.00310014		CDA	0.285517	0.160427	1
B4GALT2	0.981674	4.42886e-07	3.98501e-05		AC008060.8	0.285379	0.00535778	0.876745
DFFA	0.981481	4.25122e-07	3.90555e-05		RNU6-884P	0.28533	0.253125	1
EMP2	0.981471	0.000965839	0.00971764		RNU6-945P	0.28533	0.253125	1
RSAD1	0.981439	0.000236285	0.00322677		RNA5SP340	0.28533	0.253125	1
NEIL1	0.981387	0.0174794	0.101673		RNU6-476P	0.28533	0.40241	1
MPZL2	0.981079	0.00194205	0.0170441		GK5	0.285255	0.0846863	1
SAMD1	0.980276	8.83455e-05	0.00152403		RN7SL225P	0.285011	0.106947	1
CHDH	0.980095	5.98164e-05	0.00113551		SNORA18	0.284391	0.656177	1
CPXM1	0.979954	7.4477e-06	0.00025035		CDKN1C	0.284357	0.0241966	1
NBN	0.979836	5.39692e-06	0.000201134		PPP2R3C	0.284269	0.00298115	0.757944
NACC2	0.979781	1.54074e-07	2.20849e-05		KLHL6-AS1	0.284222	0.161491	1
MRPL39	0.979021	2.96424e-07	3.2066e-05		AC020629.1	0.284159	0.313715	1
SERPINB6	0.978702	6.08803e-07	4.91862e-05		KB-1836B5.4	0.283293	0.0291984	1
IRAK1BP1	0.978426	2.51333e-05	0.000596979		RP5-997D16.2	0.283144	0.0437031	1
ST6GALNAC5	0.978376	0.000155796	0.00235533		CTB-88F18.3	0.283008	0.533892	1
AC026318.1	0.977501	0.247854	0.679544		SLX4IP	0.282961	0.00659326	0.902548
SEPT8	0.977323	2.27298e-08	8.39111e-06		RP11-456O19.2	0.282759	0.000923359	0.501978
RBM14-RBM4	0.9773	0.106347	0.418859		RNU6-667P	0.282666	0.253125	1
OLIG2	0.976456	0.000124731	0.00198218		RP11-210K20.3	0.282666	0.317492	1
POLR3B	0.976365	3.47484e-06	0.00014858		RP11-758P17.2	0.282666	0.412415	1
KCNN1	0.976221	0.0105398	0.0674133		UBE2Q2P8	0.282666	0.54978	1
MIR1254-1	0.976142	0.200877	0.672455		HOXA6	0.282587	0.0998901	1
FOXC2	0.975721	3.3467e-05	0.000740225		RAB39A	0.282386	0.00524325	0.876745
ZDHHC22	0.975093	9.11353e-05	0.00155679		KIAA1211L	0.282372	0.372857	1
PTGES	0.974828	0.000186371	0.00269619		SRGAP2B	0.282349	0.00362401	0.803141
BAZ2A	0.974793	1.30776e-06	8.00257e-05		CSDC2	0.282175	0.00375842	0.808229
SNORD15B	0.973637	0.0839042	0.349093		ALDH1L1	0.281967	0.11538	1
COTL1	0.973511	4.86155e-08	1.17503e-05		RN7SL175P	0.281919	0.470394	1
EVA1A	0.973424	0.00325139	0.0257995		FAM159B	0.281896	0.129905	1
TRNAI2	0.973396	0.0143422	0.0866346		NEURL2	0.281861	0.279945	1
KBTBD6	0.973257	2.44872e-06	0.00012047		RP11-315D16.2	0.281656	0.489163	1
ADAMTS19-AS1	0.97325	5.839e-06	0.00021101		ESCO2	0.281647	0.0149552	1
HMBS	0.973164	1.14344e-06	7.30308e-05		HAS2-AS1	0.281632	0.120269	1
AC092835.2	0.972857	0.000873832	0.00898981		RNU2-63P	0.281382	0.0442487	1
ISM2	0.972436	9.31371e-06	0.000293998		SEMA3G	0.281285	0.162628	1
TRERF1	0.971981	2.94326e-06	0.000133874		SMTNL2	0.281098	0.0880587	1
ST6GALNAC1	0.971759	0.00316411	0.0252665		AC005399.1	0.280996	0.287771	1
DAAM2	0.97175	5.88472e-05	0.00112302		AC068499.10	0.280868	0.483326	1
SHF	0.970931	0.00375032	0.028986		AC015815.5	0.280524	0.694933	1
GPSM3	0.968855	0.00053901	0.00613768		TXNL4B	0.280496	0.0292597	1
SOX21	0.968097	2.16247e-05	0.000534219		RP11-10J21.4	0.280408	0.126785	1
CILP2	0.968092	0.000119035	0.00191217		ARMC10P1	0.280385	0.363474	1
NFATC1	0.967809	5.42929e-05	0.00105421		SNORA70	0.279987	0.253125	1
MOXD1	0.967431	7.1731e-06	0.000243313		Y_RNA	0.279987	0.253125	1
CYP2J2	0.967262	0.000676318	0.00732574		AC068533.7	0.279419	0.324095	1
C14orf132	0.967166	7.39159e-05	0.00133058		SLC16A7	0.279374	0.136159	1
GSTO2	0.966948	0.000184363	0.00267519		RP11-1281K21.9	0.279314	0.319305	1
SLC4A2	0.966871	1.35474e-05	0.000378974		BCL11B	0.279275	0.0038802	0.808229
RP11-259O2.3	0.966614	4.33459e-06	0.000173015		NFATC4	0.279235	0.121922	1
HNRNPA1L2	0.966518	5.63683e-06	0.000207267		ZNF606	0.279156	0.0606086	1
SMAGP	0.965894	0.00909122	0.059732		GATSL2	0.278912	0.126669	1
DERL3	0.965295	0.000777912	0.00816886		MOB3C	0.278912	0.0529879	1
TCEAL7	0.965067	3.46947e-05	0.000758296		FTL	0.278859	8.91654e-05	0.171813
INSM1	0.965062	2.89742e-05	0.000662598		RP11-677O4.6	0.278803	0.230668	1
CTD-2008L17.1	0.96467	0.00923511	0.0605259		RN7SL830P	0.278562	0.094027	1
POLR3F	0.964561	7.25264e-05	0.00131334		RP11-317N8.5	0.278374	0.03857	1
DBP	0.96439	0.000676236	0.00732574		C3orf67	0.278308	0.0759225	1
ZSCAN25	0.963972	3.21284e-05	0.000716298		HMGN2P40	0.278281	0.108138	1
SOX13	0.963914	1.12927e-05	0.000334359		RP11-144G6.12	0.278156	0.162446	1
USP51	0.962971	1.92331e-06	0.000103079		AC012379.1	0.277931	0.0605446	1
RP11-407G23.3	0.962729	0.291447	0.750223		LOC440461	0.277831	0.364558	1
RP11-142I20.1	0.962531	2.49172e-06	0.000121671		SCN2A	0.277322	0.025099	1
LINC01116	0.962503	1.14006e-05	0.000335918		snoU13	0.277292	0.253125	1
DOK1	0.962292	0.000606622	0.00673628		KLHL22-IT1	0.277292	0.253125	1
RP11-496I2.6	0.962066	0.134041	0.498104		Y_RNA	0.277292	0.404397	1
MAP3K4	0.961688	1.67392e-07	2.33908e-05		RP4-717I23.2	0.277292	0.404397	1
RSRC1	0.961345	2.17227e-05	0.000535795		APOC1	0.277217	0.0752831	1
PRRT4	0.960859	0.000381589	0.00468373		AL606519.1	0.27719	0.572698	1
ALDH1A3	0.960786	0.00545022	0.0393252		LYG1	0.27718	0.00923032	0.986271
NRIP3	0.960073	0.00357969	0.0278986		ACSS3	0.277176	0.028513	1
SLC7A6OS	0.959659	0.000157581	0.0023764		KRT8P36	0.277112	0.152408	1
KCNK5	0.959113	6.80278e-06	0.000235452		DES	0.277032	0.152828	1
BID	0.959047	1.8923e-06	0.000102351		FABP5P7	0.276724	0.170986	1
SOSTDC1	0.95844	2.15989e-05	0.00053411		SLC30A6	0.276628	0.0127974	1
ABCC4	0.958397	6.74638e-07	5.23806e-05		RP11-95I16.4	0.276489	0.0141623	1
PLLP	0.957123	1.67924e-05	0.000444248		RP11-598P20.5	0.27647	0.278781	1
NANOS1	0.957003	0.00232519	0.0197051		NPM1P23	0.27646	0.000456805	0.420735
RN7SL9P	0.956866	0.00929137	0.0608532		LIN7A	0.275895	0.212171	1
C15orf38-AP3S2	0.956821	5.04616e-06	0.000192789		CILP2	0.275842	0.0521462	1
PPP2R2C	0.956757	4.35029e-05	0.000894621		hsa-mir-8072	0.27573	0.19149	1
MAGED1	0.956008	1.92076e-09	2.81221e-06		LGALS4	0.27526	0.0769378	1
AC134878.1	0.95524	0.333413	0.824131		JAM2	0.275025	0.133406	1
OSBPL7	0.955094	0.00183034	0.0162843		RNA5SP335	0.274583	0.253125	1
C1orf213	0.954378	0.00266232	0.0220237		RGS17P1	0.274583	0.295067	1
LINC00982	0.953864	0.00538208	0.0389016		Y_RNA	0.274583	0.40215	1
LRRC26	0.953832	0.00577627	0.0412654		RP11-667F9.1	0.274559	0.157349	1
METTL7A	0.953301	8.61866e-07	6.06185e-05		KSR1	0.274531	0.220571	1
DBF4B	0.953238	1.00837e-05	0.000309762		OPHN1	0.27444	0.292629	1
ZNF780B	0.953156	0.0020687	0.0179484		LCK	0.274406	0.0599298	1
SPRED2	0.953014	1.43815e-06	8.45892e-05		LINC00511	0.274399	0.00533606	0.876745
LAMTOR5	0.950743	5.81614e-07	4.74541e-05		HLA-DPA1	0.274367	0.013827	1
PRSS35	0.950588	0.000130938	0.00205625		BMS1P18	0.274253	0.209162	1
AKAP12	0.95009	5.38878e-07	4.53112e-05		OSTM1	0.274068	0.0251146	1
MTHFS	0.950014	2.70457e-06	0.000127121		PTENP1	0.27387	0.0494051	1
GS1-421I3.2	0.949778	0.000339351	0.00427732		IGBP1-AS1	0.273849	0.175939	1
TP53I11	0.949333	2.84385e-06	0.000130899		RP11-707M3.3	0.273722	0.366341	1
TMEM159	0.949269	6.69585e-06	0.000232587		AC079135.1	0.273698	0.560612	1
DNAJC12	0.948971	4.126e-08	1.09163e-05		AC009107.1	0.273658	0.351429	1
GSC	0.948933	0.00157002	0.0143776		AC053503.6	0.273304	0.0494906	1
THBD	0.948449	5.84687e-06	0.000211094		MSH5-SAPCD1	0.273107	0.375588	1
LINC00667	0.948252	0.00417088	0.03164		MN1	0.273008	0.133511	1
CTC-513N18.4	0.947995	0.253124	0.679544		ST6GAL1	0.272958	0.00596267	0.892728
RP11-1055B8.6	0.946177	0.0100352	0.0648719		RP11-89K10.1	0.27295	0.0939488	1
PREP	0.946011	4.79926e-06	0.000185938		ADAM12	0.272944	0.0502285	1
BRI3BP	0.945712	2.74976e-08	8.89489e-06		NPIPA7	0.272539	0.519431	1
MIR641	0.945324	0.111	0.43304		CTC-250I14.3	0.272519	0.446688	1
SMN2	0.943527	0.000724594	0.00773123		BACH1	0.272323	0.00247396	0.710378
SPRY1	0.942815	0.000291995	0.00382481		AP000320.7	0.272271	0.122535	1
LINC00680	0.942199	8.32773e-06	0.000271325		RNU1-106P	0.27216	0.408663	1
DUSP23	0.941742	0.0018468	0.0163723		MROH8	0.272007	0.224772	1
C17orf70	0.941521	5.14083e-06	0.000194987		Y_RNA	0.271858	0.253125	1
ACOT2	0.941482	4.52465e-07	4.04599e-05		Y_RNA	0.271858	0.253125	1
SRCIN1	0.94137	0.000162678	0.00243641		AC007969.5	0.271858	0.253125	1
CTB-50E14.5	0.941212	0.111168	0.43358		5S_rRNA	0.271858	0.388292	1
SERPINF1	0.941016	8.28154e-06	0.00027043		VAMP1	0.271785	0.135012	1
SLC25A43	0.94091	0.000546766	0.00620642		RP11-532F12.5	0.271741	0.119655	1
FADS2	0.940492	3.06159e-07	3.28118e-05		RP11-180P8.1	0.271617	0.103776	1
SNX17	0.940077	4.7536e-07	4.1902e-05		RN7SL99P	0.271376	0.10941	1
PAX7	0.939784	0.000155569	0.00235413		CTC-559E9.6	0.271022	0.207056	1
FAM81A	0.939436	0.000971905	0.00977251		SH2D3A	0.270882	0.00287892	0.747137
FAM168A	0.939212	3.95745e-07	3.77103e-05		ISCA1	0.270785	0.00862013	0.973678
PIGY	0.938258	0.324379	0.809048		RP11-391M20.1	0.270503	0.462417	1
CTDSPL	0.937968	2.24341e-06	0.000113678		FAM134B	0.270467	0.00385999	0.808229
SNORD57	0.937321	0.0436558	0.213452		ZNF283	0.270456	0.178995	1
PRDM13	0.937321	1.13409e-05	0.0003351		ZNF815P	0.270093	0.0128451	1
VWA5A	0.937072	2.72535e-05	0.000633276		UGGT1	0.270001	0.0729724	1
HAX1	0.936972	4.53714e-08	1.13467e-05		DQX1	0.269875	0.132044	1
SNX10	0.936238	5.6653e-06	0.000208049		PSG4	0.269845	0.0218472	1
SLC19A1	0.936217	1.1854e-05	0.000344272		RP11-452K12.7	0.269653	0.384119	1
RP11-15A1.3	0.936129	0.00858959	0.0570323		RP11-79P5.7	0.269542	0.10459	1
CD58	0.93589	0.000109813	0.00180007		DTX3L	0.269453	0.0324679	1
KATNB1	0.935872	2.54952e-05	0.000602086		RP11-95P2.3	0.269288	0.439986	1
PXDN	0.93581	6.38786e-05	0.00119652		AC011530.4	0.269188	0.49308	1
LRRTM4	0.935546	0.0108686	0.0691357		Y_RNA	0.269118	0.253125	1
GJA3	0.935482	5.46127e-06	0.000202228		RNU6-658P	0.269118	0.253125	1
CLIP2	0.935305	0.00530332	0.0384284		RNU6-105P	0.269118	0.253125	1
SETMAR	0.93493	3.05538e-05	0.000689982		AL132772.1	0.269118	0.300993	1
TNFAIP2	0.934265	0.000965944	0.00971764		PXMP4	0.268972	0.240424	1
PSMG4	0.934056	0.000122347	0.00195397		SOGA3	0.268832	0.0447385	1
COL21A1	0.933477	0.00583303	0.0415681		VAMP5	0.268679	0.211033	1
C1QL1	0.933438	1.96045e-05	0.000496243		FLT3	0.268477	8.64756e-05	0.171813
DOCK1	0.933428	5.67546e-06	0.000208158		FNDC5	0.268403	0.316648	1
AC127496.1	0.933032	4.64423e-05	0.000935421		AK5	0.268309	0.478464	1
CHST2	0.932857	5.38049e-05	0.0010472		RP11-177A2.5	0.268128	0.105859	1
DHRS4L2	0.932535	0.000123892	0.0019721		ZFYVE16	0.26805	0.0541171	1
SLCO4C1	0.931726	1.06847e-05	0.000321235		NFKBIZ	0.267744	0.138158	1
RP11-807H7.2	0.931622	0.00210536	0.0181872		RP11-342I1.2	0.267574	0.27237	1
C19orf83	0.930679	0.00206994	0.0179538		SERINC5	0.267544	0.00341748	0.786629
ALG3	0.930604	2.13058e-06	0.000110779		SFXN3	0.267158	0.0482626	1
ZNF616	0.930432	2.77125e-06	0.000128788		KLHL14	0.266925	0.122117	1
TMED10P1	0.93035	0.0226568	0.125737		RP11-113C12.4	0.266715	0.250638	1
NFATC4	0.930264	0.000834209	0.0086624		AL672183.2	0.266489	0.647709	1
TRIM28	0.930036	2.62865e-08	8.78532e-06		RP11-572O6.1	0.266362	0.182898	1
HSP90AB1	0.928683	1.5315e-10	1.04677e-06		AC023593.1	0.266362	0.253125	1
ITPKB	0.928525	4.02438e-06	0.000164408		AC100787.1	0.266362	0.253125	1
AC105402.1	0.928524	0.0694237	0.302392		AC007318.5	0.266362	0.606988	1
FRMD4A	0.928446	1.23154e-05	0.000353584		MTHFR	0.266264	0.00180871	0.681149
ASPHD2	0.928244	1.76461e-05	0.000460825		SLC4A5	0.265941	0.0690795	1
POC1B	0.928226	5.90254e-05	0.00112445		RP1-155G6.4	0.265671	0.0643139	1
CDHR1	0.927733	3.34224e-06	0.000145164		TRMT44	0.26567	0.0546514	1
SLC47A1	0.92744	0.000420345	0.00504712		RP11-734K2.4	0.26562	0.195373	1
TRABD2A	0.92726	0.00117883	0.0114084		MAN1C1	0.265488	0.0601045	1
RHBDL3	0.927206	8.15857e-05	0.00143292		NPAS1	0.26547	0.0192956	1
ANAPC5	0.927198	1.12928e-07	1.85852e-05		LINC00685	0.265375	0.376107	1
SLC35F2	0.927062	6.60835e-05	0.0012243		RP11-82O19.1	0.265331	0.0347048	1
NDUFAF3	0.926418	1.63088e-10	1.04677e-06		DPP4	0.265173	0.0638773	1
PDGFA	0.925871	3.92078e-05	0.000833289		LYPD6B	0.265137	0.338593	1
EFTUD2	0.925409	3.01722e-06	0.0001359		ENO1-AS1	0.265001	0.432607	1
PPIC	0.92485	3.92189e-07	3.76959e-05		RPL10AP6	0.264992	0.421094	1
RP11-150O12.1	0.924349	0.0131623	0.0809294		RP5-1068B5.3	0.264948	0.39175	1
CXADR	0.923975	3.67117e-05	0.000793373		LDHAP7	0.264941	0.0705107	1
ZNF772	0.923737	7.10489e-05	0.00129185		HLA-DQB1	0.264827	0.00266564	0.712886
ABLIM3	0.92275	0.000166755	0.00247693		FAM201A	0.264351	0.0727844	1
SLC16A14	0.922638	0.00028456	0.00375002		RAB30	0.264309	0.164274	1
EPB41L1	0.922314	4.50315e-05	0.000915625		C1orf61	0.264278	0.085138	1
HERC2P3	0.922267	0.0569134	0.25934		RP11-973F15.2	0.264102	0.00395762	0.816486
CDC42EP4	0.922005	0.000171319	0.00252911		NLRC5	0.26377	0.178846	1
MGAT4B	0.921907	9.99705e-06	0.00030783		SIPA1	0.263743	0.00450885	0.857382
ARHGDIG	0.921572	1.77324e-05	0.00046245		CTD-2292P10.2	0.263591	0.279805	1
TRIM44	0.920844	3.02061e-07	3.24328e-05		KBTBD4	0.263389	0.280563	1
RP13-238F13.5	0.920531	7.59812e-05	0.00135718		PCDHB8	0.263366	0.00827894	0.9681
SAMD12	0.920393	0.000648077	0.00708897		RP11-108K3.1	0.263158	0.272613	1
CCKBR	0.919973	9.69493e-05	0.0016361		RP11-396C23.4	0.263042	0.146171	1
ABCA2	0.919717	0.000191974	0.0027561		RP11-495P10.9	0.262901	0.0974033	1
MRPL9	0.919528	2.9826e-06	0.000135082		C21orf90	0.26277	0.0814288	1
SPIN2B	0.919461	0.000201649	0.00285851		RP11-572M11.4	0.262616	0.289248	1
CCDC106	0.919098	0.000400687	0.00486047		CTD-3131K8.2	0.262309	0.289529	1
ST7L	0.917851	9.88556e-05	0.00166051		RP11-732A19.8	0.262252	0.69059	1
F2R	0.917123	1.78752e-06	9.79679e-05		AC015688.3	0.262228	0.632623	1
EOMES	0.916882	7.20255e-05	0.00130632		SOCS2	0.262089	0.00641151	0.90074
AL590431.1	0.916754	0.0438629	0.213774		SLC2A1-AS1	0.262012	0.130704	1
LINC00662	0.916064	0.000117693	0.00189431		RP11-154P18.2	0.261911	0.0290499	1
DLG5	0.915916	1.12596e-06	7.25108e-05		LA16c-395F10.2	0.261738	0.0258655	1
KIAA1644	0.915841	8.26667e-07	5.96916e-05		RN7SL765P	0.261692	0.385006	1
MRPL35	0.915817	0.000150535	0.00229441		TMEM19	0.261668	0.0248134	1
RP11-384O8.1	0.915243	1.34871e-05	0.000377668		RP11-674I16.2	0.261655	0.0101351	1
KIT	0.914813	2.97698e-05	0.000676625		RP11-829H16.3	0.261654	0.309627	1
TRABD2B	0.914634	8.93606e-05	0.00153718		TEX19	0.261652	0.0492987	1
SAR1B	0.914619	3.02073e-06	0.0001359		CTD-3149D2.3	0.261447	0.314933	1
FAM159B	0.913799	0.00111193	0.0108831		RP1-151F17.1	0.261445	0.427909	1
PMVK	0.913743	1.25276e-06	7.78979e-05		RP11-610P16.1	0.261424	0.137962	1
ZADH2	0.913664	2.66815e-05	0.000623327		RNY4	0.261347	0.587566	1
SSBP3	0.913539	3.99329e-06	0.000163485		UNCX	0.261338	0.0540396	1
RP11-501C14.5	0.913507	0.00795808	0.053504		BEGAIN	0.261321	0.277386	1
FNTB	0.913151	3.79769e-06	0.00015797		AC010761.6	0.261289	0.365176	1
KPNA5	0.913133	6.11108e-07	4.93034e-05		SMURF2P1	0.261191	0.500877	1
PCID2	0.912685	1.95977e-06	0.000104339		CXorf23	0.26114	0.117642	1
AMIGO2	0.911707	0.000143707	0.0022131		AC005082.1	0.261125	0.372208	1
ARHGEF4	0.911195	0.00183199	0.0162911		VPS4B	0.260987	0.0670249	1
PCDHAC2	0.91096	3.88786e-06	0.000160648		RP11-1166P10.1	0.260943	0.127171	1
SLC16A2	0.910733	7.08593e-06	0.000241625		ANO10	0.260909	0.0223943	1
HOOK1	0.910515	9.64163e-05	0.00162949		HIST1H2BB	0.260859	0.110922	1
SYT2	0.91048	1.88733e-05	0.000483473		RNU2-70P	0.260803	0.253125	1
KCNQ4	0.910388	9.01759e-05	0.00154756		RP11-164O23.5	0.260803	0.253125	1
PTGFRN	0.910374	2.79808e-07	3.06706e-05		RP11-630H24.4	0.260803	0.272278	1
PRDM11	0.909799	0.000248691	0.0033573		C10orf32-ASMT	0.260803	0.490628	1
FAM171A2	0.909725	5.42478e-06	0.000201782		RNU6-510P	0.260803	0.552438	1
NFIX	0.909333	2.8952e-05	0.000662531		AL358333.1	0.260605	0.629113	1
AL365181.1	0.909278	0.151665	0.546127		TMEM241	0.260503	0.071263	1
APBA2	0.909078	3.40971e-06	0.000147209		RP3-340B19.2	0.260299	0.0914655	1
CHST8	0.908872	4.73273e-05	0.000949274		PTPRU	0.26024	0.0644824	1
PYURF	0.908436	0.0181263	0.104761		RP11-415F23.3	0.260238	0.0930838	1
RP11-244H3.4	0.908227	0.00291895	0.0237054		ATP5EP2	0.260207	0.392259	1
USP13	0.908172	5.27595e-07	4.4846e-05		SLC8A1	0.260188	0.00659342	0.902548
NKX2-2	0.907802	2.62657e-06	0.000124878		OSMR	0.260075	0.223474	1
LTA4H	0.907665	4.10048e-08	1.09156e-05		ISCA2P1	0.26001	0.14373	1
MMP2	0.907513	0.000113342	0.00184119		ZNF197-AS1	0.259954	0.166064	1
C1QL4	0.907226	0.000322707	0.0041288		CNN2	0.259883	0.0097385	0.997437
NOTCH1	0.90682	3.78522e-05	0.000811043		RN7SL324P	0.259683	0.0809448	1
MITF	0.906732	2.52391e-05	0.000598751		AC129492.6	0.25952	0.135064	1
PDLIM1	0.906225	1.18284e-07	1.9112e-05		CYBRD1	0.259495	0.129516	1
AHNAK	0.906088	0.00349386	0.02737		NBN	0.25942	0.00911892	0.986271
CERK	0.905973	4.88303e-09	3.97286e-06		ADAMTSL5	0.259286	0.0114592	1
PON2	0.905757	3.3003e-06	0.000143883		NBPF2P	0.259093	0.268475	1
RBFOX3	0.905452	0.0051986	0.0378739		LINC00936	0.259089	0.00321561	0.766017
REEP2	0.905429	5.15781e-05	0.00101377		ZNF442	0.259003	0.182368	1
MAMLD1	0.904961	0.000858201	0.00885628		RP11-501C14.5	0.258864	0.318889	1
PFN2	0.904825	4.05551e-07	3.81903e-05		DKK3	0.258785	0.22573	1
ZDHHC23	0.90399	3.4433e-05	0.000754646		ZNF93	0.258767	0.197419	1
REXO2	0.903769	2.57524e-06	0.000123543		CAPS2	0.258537	0.242307	1
GNB1	0.903465	8.00486e-07	5.84587e-05		AC068896.1	0.258467	0.509603	1
AL441883.1	0.903097	0.0503488	0.235903		TJP3	0.258442	0.131994	1
FAM86B3P	0.902442	0.00328211	0.0260217		GDNF	0.25844	0.101761	1
NBPF10	0.90207	0.000908677	0.00926741		APOBEC3G	0.258338	0.202983	1
AGAP10	0.902051	0.0127927	0.0789933		RP11-434D2.9	0.258309	0.15085	1
RP11-305E17.6	0.90205	0.00014763	0.00226207		AC007036.5	0.257999	0.253125	1
MRPL12	0.901839	1.22818e-08	6.16929e-06		AC006557.1	0.257999	0.253125	1
CACNA2D3	0.900267	4.00575e-05	0.000845436		TEX12	0.25788	0.0256413	1
CTD-2319I12.4	0.899756	0.000395755	0.00482201		TBC1D17	0.257872	0.0514611	1
NDUFB3	0.899294	5.83069e-07	4.75057e-05		IGHVII-20-1	0.257729	0.198612	1
MGRN1	0.898842	0.000156866	0.00236903		AC017074.2	0.25768	0.361815	1
ADCY5	0.89866	0.001818	0.016194		CSRNP3	0.257538	0.13246	1
FZD10-AS1	0.897981	8.4936e-05	0.00147695		RTTN	0.257479	0.0043538	0.841142
MRPS2	0.897524	1.32369e-06	8.04286e-05		SNORD86	0.257475	0.204651	1
NUDT13	0.896882	7.87854e-05	0.00139519		CYP26B1	0.25722	0.0367779	1
CHCHD1	0.896794	7.11291e-08	1.45672e-05		SYNJ2	0.257182	0.0339231	1
ZNHIT6	0.896772	7.31198e-07	5.51354e-05		AGAP4	0.256917	0.199773	1
LRRK1	0.895843	9.94361e-05	0.00166929		IDI2-AS1	0.256734	0.00676837	0.91516
TRIM71	0.895748	1.08926e-06	7.10889e-05		SNAP91	0.256468	0.196415	1
ARHGAP28	0.895589	1.64565e-05	0.000437876		RN7SL131P	0.25625	0.34287	1
RP11-529K1.3	0.895313	0.0488175	0.230241		DOK1	0.255888	0.142283	1
PODXL	0.895213	3.49661e-05	0.000762785		C5orf66	0.255745	0.416498	1
PRMT5	0.89511	5.80727e-07	4.74488e-05		RP11-548B3.3	0.255692	0.177994	1
RP1-193H18.2	0.8949	0.000149355	0.00228184		RP11-54O7.10	0.255545	0.548977	1
PCDHB5	0.893709	1.62777e-05	0.000434718		RP11-178G16.4	0.255511	0.28241	1
PLCG2	0.8936	0.000208	0.002927		RP11-175B9.2	0.255461	0.0488655	1
FAM78A	0.893572	0.000761472	0.00803419		AL359983.1	0.255178	0.253125	1
CLDN1	0.893168	6.10101e-05	0.00115303		RNA5SP488	0.255178	0.253125	1
WDR70	0.89305	5.52571e-05	0.00107006		MIR219-1	0.255178	0.256174	1
ST8SIA4	0.892419	0.00983945	0.0638062		SESTD1	0.254905	0.0226928	1
PBLD	0.892405	0.000713969	0.00764187		SMYD3-IT1	0.254875	0.145397	1
C2CD4C	0.892254	8.83489e-06	0.000282903		PROM1	0.254807	0.288134	1
RP11-13J10.1	0.891682	0.000235419	0.00321924		CALY	0.254789	0.152647	1
RP11-834C11.5	0.89168	0.0644424	0.285513		TFRC	0.254547	0.0698277	1
TMEM41A	0.891574	1.09034e-06	7.10889e-05		GNAL	0.254377	0.0896128	1
MIR1915	0.891065	0.0445931	0.215722		SHC3	0.254313	0.00135825	0.585271
APOOL	0.890975	0.00090548	0.00924624		TM6SF2	0.254304	0.0176949	1
POLE2	0.890138	4.52214e-05	0.000918839		RP11-627G18.1	0.254296	0.349806	1
AC005606.15	0.889838	0.00559724	0.0402002		LRRTM2	0.254197	0.110253	1
DEF6	0.889534	0.00078058	0.00818794		CICP26	0.254056	0.475462	1
AC007040.7	0.889302	0.000280106	0.00370078		KLHL41	0.253989	0.0793708	1
HMG20B	0.888907	1.1745e-05	0.000341967		CTD-2651B20.5	0.253983	0.0751801	1
ZNF879	0.88876	0.00457471	0.0341381		CCDC151	0.253757	0.265805	1
TTC8	0.888206	0.0051971	0.0378739		AC009951.2	0.253736	0.306249	1
RP11-619A14.3	0.887777	0.0104876	0.0671724		GAL3ST4	0.253451	0.104474	1
GSTCD	0.887515	0.000105645	0.00174511		EDNRA	0.253342	0.0740508	1
HNRNPDL	0.887342	6.71421e-08	1.42514e-05		AC108488.4	0.25333	0.49471	1
SMIM13	0.887301	2.57601e-06	0.000123543		FAM175A	0.25321	0.0342072	1
IFI35	0.88729	7.75584e-05	0.00137938		AC037459.4	0.253093	0.171507	1
HAND2	0.887209	0.00157803	0.0144349		RNU6-312P	0.253076	0.650298	1
DIMT1	0.887037	2.30577e-07	2.82097e-05		RN7SL70P	0.252995	0.250819	1
TMEM63C	0.886892	0.0169986	0.099458		CTBS	0.2529	0.0240226	1
GFY	0.886608	1.95359e-05	0.000495613		B4GALNT1	0.252897	0.00915108	0.986271
SYNDIG1	0.886551	6.96227e-05	0.00127313		CR383657.1	0.252824	0.72358	1
AC026407.1	0.886024	0.173372	0.602331		ADAT1	0.252795	0.00844832	0.968381
RP11-583F2.6	0.886017	0.0352618	0.18026		RP5-1109J22.1	0.252376	0.169242	1
ETHE1	0.885399	0.000841731	0.00871857		ATG4C	0.252366	0.00599094	0.892728
GSTM4	0.885319	0.000174438	0.00255965		Y_RNA	0.252341	0.591577	1
RP11-342K6.1	0.885169	6.59883e-05	0.00122293		RP11-1006G14.2	0.252341	0.272647	1
RBM45	0.884545	2.96305e-05	0.000675201		RP11-69I8.3	0.252089	0.00470317	0.857382
SCN9A	0.884398	5.58282e-05	0.00107823		FAM111A	0.251732	0.195614	1
LHX1	0.883757	0.000272525	0.00361568		ACOXL	0.251681	0.0618825	1
ACVRL1	0.883659	0.0156558	0.0929084		AC006987.4	0.251673	0.195541	1
LPHN2	0.883622	9.50039e-07	6.47934e-05		RP11-98D18.1	0.251641	0.013646	1
NAP1L2	0.883056	1.06937e-05	0.000321235		BSPRY	0.251432	0.0205297	1
PRKAA2	0.882619	3.16632e-06	0.000140158		SNORA5A	0.25139	0.60754	1
ISYNA1	0.882595	1.4994e-05	0.00040875		RP11-573D15.1	0.251094	0.243152	1
ARL14EP	0.882459	5.02574e-05	0.000994577		AD000092.3	0.25104	0.200365	1
TRAF3IP1	0.882098	0.000158061	0.00238146		CTB-54O9.9	0.25076	0.480676	1
MRPS11	0.881614	3.24113e-07	3.38567e-05		RPL5P12	0.250595	0.0544398	1
CGNL1	0.881219	1.81863e-05	0.000471278		CNN1	0.250576	0.395708	1
TMEM231	0.880693	5.64599e-05	0.00108643		RP11-316O14.1	0.250489	0.379312	1
CLEC11A	0.880389	6.09856e-05	0.00115303		PIK3R5	0.250434	0.0161508	1
KIRREL	0.880251	8.55289e-09	5.25603e-06		IGF2	0.250424	0.0356584	1
DGCR6	0.879992	2.98855e-05	0.000678337		GPR37	0.250372	0.00861061	0.973678
MRPS16	0.879252	2.54857e-07	2.90895e-05		RN7SL399P	0.250324	0.376905	1
WNT7B	0.878869	6.12488e-05	0.0011566		RN7SL576P	0.250256	0.120362	1
CPM	0.87851	0.0676375	0.296693		NRCAM	0.249907	0.153118	1
ABCD4	0.878262	0.00118337	0.0114484		UBBP4	0.249896	0.0195853	1
MRPS23	0.878187	4.12101e-06	0.00016729		RNF219-AS1	0.249841	0.383389	1
CABLES1	0.877599	0.00188825	0.0166555		GXYLT2	0.249494	0.218441	1
CTD-2554C21.1	0.877066	0.00397443	0.0304089		Y_RNA	0.249487	0.253125	1
SCN4B	0.876998	0.000238274	0.00325086		AC140061.7	0.249487	0.253125	1
ST7-AS1	0.876661	0.00130294	0.0123629		RP11-480I12.2	0.249487	0.253125	1
SDK2	0.876202	0.00322942	0.0256568		MT-TS1	0.249399	0.352957	1
RP1-239B22.5	0.8761	0.000223139	0.00308518		GPR89B	0.249383	0.0708578	1
SKP2	0.875792	1.96114e-07	2.56141e-05		CTTNBP2	0.24929	0.272226	1
GLI4	0.875357	0.0268539	0.14449		SERTAD4-AS1	0.249061	0.239862	1
RTN4R	0.875001	0.000134948	0.00210517		RP11-806H10.4	0.249035	0.0761886	1
SPRED1	0.874087	0.000798489	0.00835002		TMEM35	0.248952	0.00245949	0.710378
PGM2	0.874063	9.46886e-06	0.000296878		AC018730.4	0.248886	0.0691158	1
RP11-85O21.2	0.874026	7.46636e-05	0.00133986		HDAC7	0.248743	0.0212059	1
LAMA3	0.873035	0.000294239	0.00384983		SNRPGP14	0.24857	0.242115	1
OXCT1	0.872957	1.14286e-05	0.000335918		ZNF532	0.248551	0.157464	1
TPTE2P1	0.872832	0.00864439	0.0573309		SPRYD7	0.248385	0.0809531	1
ICOSLG	0.872195	1.37144e-05	0.000382348		RP11-669E14.6	0.248345	0.21632	1
SEPT9	0.871937	7.74268e-06	0.000257343		MEGF10	0.248226	0.242139	1
TMEM150A	0.871911	0.00134008	0.0126489		GRHL3	0.247953	0.0718049	1
ZNRD1	0.871886	8.37977e-06	0.000272253		SGCB	0.247912	0.0302116	1
UST	0.871546	0.00368125	0.0285429		ACVRL1	0.247538	0.39228	1
E2F5	0.87131	4.70161e-05	0.000945002		RP11-262H14.1	0.247501	0.319898	1
IL27RA	0.870275	0.000237481	0.00324081		RP13-259N13.2	0.247422	0.0406332	1
CDK6	0.869944	2.20642e-05	0.000542829		ADPRM	0.247314	0.0590304	1
GAP43	0.869164	6.89735e-06	0.000237848		RP11-567G11.1	0.247253	0.551092	1
RP11-527D7.1	0.868918	0.00122152	0.0117506		SEMA4A	0.247223	0.112646	1
GINS3	0.868844	5.69403e-06	0.00020831		RP11-91P24.3	0.247003	0.055665	1
HMGN5	0.868492	6.99098e-05	0.00127677		AC016712.2	0.246991	0.116016	1
FOXO6	0.868353	1.0372e-05	0.00031501		PLCL1	0.246886	0.0151402	1
RWDD1	0.867923	3.15274e-05	0.00070535		RP11-565P22.6	0.24688	0.594774	1
DCTN1	0.867602	2.04916e-09	2.88711e-06		PRDM6	0.246863	0.211547	1
PXMP2	0.867431	3.02475e-05	0.000685745		RP11-353N4.1	0.246785	0.176385	1
NVL	0.866882	6.91043e-05	0.0012672		GSN	0.246647	0.039623	1
NTRK3	0.866199	0.00415832	0.0315772		ZEB1-AS1	0.246643	0.121547	1
CPOX	0.865743	3.27465e-08	9.6512e-06		Y_RNA	0.246616	0.253125	1
ARL6IP5	0.865437	1.1364e-06	7.27773e-05		RNU4-71P	0.246616	0.253125	1
BTNL9	0.865372	0.00388932	0.0298605		RNA5SP440	0.246616	0.253125	1
AC009403.2	0.865288	0.000874275	0.00899276		AC084809.3	0.246616	0.253191	1
DUSP2	0.865183	1.15098e-05	0.000337458		RP11-613F22.5	0.246583	0.132817	1
NRG1	0.864447	0.000117243	0.00189022		GSTM4	0.24651	0.0693092	1
FBXW8	0.863646	3.65352e-09	3.76874e-06		POU5F1	0.2465	0.0241455	1
PDIA2	0.86296	0.00305403	0.0245846		RP11-159N11.4	0.246301	0.315626	1
XXbac-BPG252P9.10	0.862805	0.0233277	0.12862		AC010525.7	0.246221	0.0846028	1
SAMD14	0.862775	7.71428e-05	0.00137326		MGST1	0.246186	0.0122573	1
ZNF521	0.862515	0.0142571	0.0862592		RPGR	0.2461	0.281256	1
FGF13	0.862499	0.000439985	0.00522215		AC000032.2	0.245896	0.269489	1
POLQ	0.862252	0.00127893	0.0121932		RP11-60I3.4	0.245848	0.0506976	1
GPC3	0.861929	0.000160307	0.0024059		AP000704.5	0.245797	0.443525	1
RP11-680G10.1	0.861802	0.0765308	0.325376		FUT8	0.245756	0.0104268	1
TSHZ3	0.861521	0.000116598	0.00188238		RP11-552M11.4	0.245729	0.0190404	1
Z97055.1	0.861221	0.070559	0.306137		KCNH2	0.24543	0.00380033	0.808229
RP11-397A16.1	0.860763	0.00547802	0.0394863		RP1-257A7.4	0.245082	0.495042	1
RP5-827C21.4	0.860762	0.00150121	0.0138443		ABCB4	0.244761	0.240362	1
S100A10	0.860293	1.83616e-08	7.8734e-06		RP11-121M22.1	0.244662	0.323318	1
RP11-688G15.3	0.860194	0.124416	0.470723		NPAS2	0.244599	0.159031	1
FKBP9	0.860029	1.80723e-05	0.000469198		RP1-228P16.1	0.244569	0.290481	1
RTN1	0.859884	2.98798e-05	0.000678337		ZNF668	0.244316	0.0932352	1
RP11-656D10.6	0.859846	0.00143525	0.0133702		LIN37	0.244273	0.0595312	1
CTNNB1	0.859846	4.04316e-08	1.08128e-05		NUDT13	0.244231	0.0479642	1
AC005307.3	0.859802	0.0269447	0.144882		EPHA6	0.244231	0.123529	1
RPRML	0.859756	0.000514511	0.00590762		FAM129A	0.244224	0.0403119	1
ITGA5	0.85974	0.000341287	0.00429703		HNRNPA1P33	0.244191	0.0490448	1
DOK7	0.859528	0.00506509	0.037099		HTATSF1P2	0.24416	0.174833	1
ITGA8	0.858804	0.00351601	0.0275058		UBR1	0.24411	0.0096393	0.993518
PPP1R37	0.858432	0.000161554	0.00242083		LGALS7	0.244095	0.0964459	1
SNORD14A	0.857899	0.264473	0.699714		SNORD3B-2	0.243996	0.554137	1
EPAS1	0.857875	2.74577e-06	0.000128223		F12	0.243775	0.0472214	1
DNAJC17	0.857277	2.72307e-07	3.02501e-05		PTH1R	0.243762	0.175606	1
NRGN	0.856401	2.11711e-07	2.6623e-05		MAPK8IP1	0.243737	0.00695656	0.918547
G3BP2	0.85632	5.20906e-06	0.000196753		RP3-525N10.2	0.243734	0.0222396	1
TMEM74	0.854677	6.17552e-05	0.0011639		AL035252.1	0.243728	0.253125	1
KCNK2	0.854505	0.000506026	0.00583921		AK3P3	0.243562	0.269439	1
STXBP1	0.85358	2.40809e-06	0.000119404		RPS7P11	0.243403	0.184719	1
SAMD13	0.853205	1.08216e-05	0.000324153		NT5C1A	0.243354	0.01146	1
SCNN1A	0.85317	0.00696233	0.047885		RP11-423F24.3	0.243302	0.187619	1
RP11-618K13.2	0.85305	0.0690437	0.301374		Z83851.4	0.243279	0.333766	1
DNASE1L1	0.852435	0.000300368	0.00390789		CKMT1A	0.243126	0.0226193	1
GOLPH3L	0.852048	1.13864e-05	0.000335757		CCDC68	0.243014	0.0962964	1
RASGEF1A	0.851923	0.00206046	0.0178877		RP11-1112G13.3	0.242845	0.586778	1
SCUBE3	0.850159	5.60607e-07	4.64112e-05		AC003005.4	0.2428	0.145972	1
HELT	0.850006	0.00115193	0.0111836		SBP1	0.242797	0.475354	1
THEM4	0.849687	2.71645e-05	0.000632481		EEF1A2	0.242766	0.000259759	0.306229
MIR103A2	0.849479	0.253124	0.679544		FAM102A	0.242477	0.174677	1
FUK	0.849055	0.00171727	0.0154589		BVES-AS1	0.242342	0.142867	1
DGKZ	0.848948	4.43863e-05	0.000906335		PDZD7	0.242295	0.0105999	1
OSBPL6	0.848451	0.000232748	0.00319282		CA14	0.242167	0.0758159	1
ATF6	0.84801	0.000246855	0.00333977		RP11-134O21.1	0.242126	0.187359	1
SLC48A1	0.84764	0.00426976	0.0322457		SDHD	0.241868	0.371643	1
RP11-1055B8.7	0.84764	0.00188606	0.0166438		PPIEL	0.241806	0.10849	1
UNC13B	0.846059	1.64778e-05	0.000438038		FAM126A	0.241728	0.0804724	1
USP46	0.845151	0.000396111	0.0048233		RN7SL376P	0.241471	0.360261	1
ZNF697	0.845106	1.82794e-05	0.000472662		VCX3B	0.241379	0.0226787	1
WTAPP1	0.844863	0.000168219	0.00249419		ERBB3	0.241223	0.252123	1
FMNL3	0.844824	1.27411e-06	7.86102e-05		SBF2	0.241144	0.216102	1
S1PR3	0.844516	8.32171e-05	0.00145494		SPDYE3	0.241059	0.131128	1
MSRA	0.844439	0.00592312	0.0420906		AC004067.5	0.24099	0.130239	1
PACSIN3	0.844195	2.77422e-05	0.000641023		Y_RNA	0.240822	0.253125	1
TNFRSF11A	0.843915	3.73179e-05	0.000801973		AC090673.1	0.240822	0.253125	1
ZBTB42	0.843442	5.77583e-05	0.00110516		AC005363.9	0.240822	0.414517	1
PUF60	0.843118	7.18841e-08	1.45672e-05		CTA-445C9.15	0.24081	0.0149547	1
CRBN	0.843001	6.72805e-05	0.00124289		RP11-611O2.1	0.240735	0.0767532	1
RP11-499F3.2	0.842848	0.00452416	0.0338273		RP1-149A16.16	0.240607	0.60323	1
GPKOW	0.842842	7.06137e-05	0.00128475		GMFG	0.240593	0.233561	1
NFYA	0.842531	2.78431e-06	0.000129291		RP11-178C3.1	0.240588	0.29202	1
KLHL14	0.84223	0.00112465	0.0109722		COX6CP7	0.240561	0.518783	1
SNRPA	0.842223	2.89966e-06	0.000132622		FAM60BP	0.24053	0.281943	1
G0S2	0.842149	0.000919856	0.00935665		MGAT4C	0.240204	0.0523863	1
GALNT12	0.841945	7.33257e-06	0.000247704		CTD-2020K17.4	0.240188	0.31612	1
LYPD6B	0.8418	0.0154718	0.0920529		RP11-134G8.8	0.240173	0.2932	1
GNG4	0.841613	2.22999e-05	0.000546533		RP11-98J23.2	0.240076	0.22736	1
RGS10	0.840641	8.79063e-07	6.11399e-05		GALR2	0.239968	0.0705783	1
HOXD-AS2	0.839645	2.87019e-05	0.000658195		GABRB1	0.239958	0.0939244	1
ZNF536	0.83924	0.00104877	0.010384		SH2D2A	0.239732	0.158229	1
MIR4690	0.838672	0.419588	0.960299		HIST2H2BC	0.239607	0.392181	1
MRI1	0.838566	0.000166497	0.00247501		RASGRF2	0.239594	0.146869	1
IGSF11	0.838373	0.000600042	0.00667861		OLIG2	0.239544	0.0851913	1
MED16	0.838225	8.35799e-07	5.98543e-05		LTC4S	0.239462	0.315459	1
FNDC4	0.838091	0.000104536	0.00173184		SEL1L3	0.239437	0.0110845	1
VASH2	0.837714	0.000513722	0.00589973		FAM69A	0.239221	0.0488747	1
MCIDAS	0.837412	0.000141044	0.00217907		GS1-124K5.4	0.239208	0.0972758	1
ARL6	0.836888	0.00159518	0.0145664		XXbac-B444P24.14	0.239158	0.245405	1
C20orf112	0.83648	0.00119355	0.0115276		COX5BP6	0.239132	0.632363	1
CCNO	0.836423	0.000131503	0.00206312		RP11-328M4.2	0.239122	0.481007	1
HAGHL	0.83636	0.00106555	0.0105254		CYP2S1	0.2391	0.189239	1
UQCRC2	0.836212	8.47424e-07	6.02612e-05		RP11-797A18.3	0.239084	0.318925	1
KLK1	0.836211	0.000316143	0.00406472		JPH3	0.238905	0.0289442	1
SNORD42	0.836143	0.253124	0.679544		C11orf35	0.238805	0.239159	1
TRMT10B	0.836011	0.000576874	0.00647817		AC009133.15	0.238424	0.159594	1
SOX8	0.835678	2.58105e-06	0.000123629		C1orf226	0.238302	0.186863	1
RP11-132A1.4	0.835181	0.000119469	0.00191755		RP5-864K19.4	0.238294	0.137131	1
PDE4A	0.835033	0.000724257	0.00773029		OCIAD1-AS1	0.238209	0.688607	1
ZCCHC18	0.834481	0.000580393	0.00650757		AC010504.2	0.238126	0.345976	1
SLC10A4	0.834471	0.00010054	0.0016844		TMEM150B	0.238117	0.0143486	1
PDGFC	0.834144	9.37576e-06	0.000294989		ESX1	0.238001	0.213983	1
DPM3	0.834071	0.000295263	0.00385712		OR2W3	0.237976	0.245567	1
BMP3	0.833962	9.59924e-06	0.000299897		RP11-874G11.1	0.237971	0.0817899	1
ST5	0.833519	0.00634105	0.0444428		RNU4-25P	0.237899	0.253125	1
AL121753.1	0.833366	0.124052	0.469625		RP11-216N14.9	0.237899	0.253125	1
RP3-323P13.2	0.83325	0.0192643	0.110169		RN7SL162P	0.237899	0.349994	1
HOXA7	0.832928	0.00106878	0.0105529		SCARNA11	0.237899	0.386985	1
AMPD3	0.832782	9.96216e-06	0.000307411		RP13-766D20.1	0.237899	0.403822	1
ADAM12	0.832231	0.000252355	0.00339487		RP1-86C11.7	0.237833	0.337716	1
RP11-734K2.4	0.832007	0.00346861	0.0272199		LTBP4	0.23772	0.172229	1
MEGF11	0.831423	0.00750242	0.0509325		SARDH	0.237692	0.0239275	1
MED12L	0.831256	0.0136197	0.0833605		PFN1P3	0.237623	0.215804	1
HTR6	0.830816	0.000526586	0.00602829		NPIPA3	0.237456	0.598667	1
GS1-72M22.1	0.830714	8.47813e-05	0.00147559		SLC30A10	0.237455	0.137938	1
MATN2	0.830251	0.0039457	0.0302291		RP11-738B7.1	0.237312	0.0751358	1
WDR72	0.83013	0.00568655	0.0407303		RP11-712L6.5	0.237264	0.305014	1
BMP7	0.829531	8.82765e-06	0.000282903		LIPG	0.23723	0.0137575	1
NAALADL2	0.828746	0.0139039	0.0846515		TECRP1	0.237218	0.504547	1
GXYLT2	0.828717	0.00345606	0.0271401		KIF27	0.237152	0.113087	1
HOXA11-AS	0.828638	0.000133274	0.00208495		SYT16	0.237126	0.0243725	1
RASA3	0.828313	0.000736613	0.00783343		RN7SL740P	0.237013	0.347982	1
REPIN1	0.828207	4.03625e-07	3.81903e-05		RP13-33H18.1	0.237006	0.195212	1
POMGNT2	0.82743	3.71268e-06	0.000155976		RNU5F-1	0.236831	0.623251	1
DDAH2	0.827377	1.2303e-05	0.000353403		RP11-392E22.10	0.236782	0.558525	1
NEK4	0.826692	4.20602e-06	0.000169078		SPDYE2	0.236713	0.485447	1
CLUH	0.826142	3.58354e-05	0.000777344		LRRC4B	0.236675	0.0578958	1
CCDC78	0.825945	0.00945764	0.0617183		ARID3A	0.236672	0.116239	1
TPM2	0.825859	0.000813162	0.00847431		AC010894.3	0.236656	0.497231	1
CNNM1	0.825778	3.04493e-05	0.000688428		RP11-462G2.1	0.236654	0.00141992	0.59846
MRPS33	0.825368	5.52956e-07	4.61083e-05		RP11-571M6.18	0.236588	0.101488	1
RP11-810M2.2	0.825046	0.00892244	0.0588171		RN7SL839P	0.236519	0.283144	1
AC092669.3	0.824971	3.11204e-05	0.000699222		ARHGAP26	0.236456	0.261969	1
FLOT2	0.824174	1.92394e-07	2.53842e-05		RP13-20L14.1	0.236397	0.14683	1
UBE2Z	0.824095	5.64596e-07	4.66498e-05		CHD9	0.236377	0.139569	1
MLF1	0.823456	2.67428e-05	0.000624425		RP11-169L17.3	0.236269	0.00346646	0.791001
EPCAM	0.82342	0.00103901	0.0103073		SNORD124	0.236026	0.707279	1
EFCAB13	0.823279	0.00993967	0.0643477		HSPE1P2	0.236001	0.65903	1
ZFHX2	0.82313	0.00910531	0.0598109		SLC30A5	0.235884	0.0218134	1
HOXC10	0.822925	0.000600997	0.00668667		IRF7	0.235588	0.0827469	1
RHPN1	0.822813	0.00342305	0.0269322		CTB-60E11.9	0.235345	0.542517	1
RP11-1252D15.1	0.822795	0.199005	0.667426		ISG15	0.235228	0.0500734	1
GIPC3	0.822339	1.24634e-06	7.78378e-05		CRYGEP	0.235215	0.187709	1
snoU13	0.821957	0.25341	0.679544		CTD-3076O17.1	0.235046	0.104046	1
PTPRD	0.821851	0.00607385	0.0429682		POC5	0.234748	0.0968468	1
LHFPL2	0.821425	8.46408e-05	0.00147394		C1orf222	0.234681	0.155328	1
CUL7	0.821349	3.57519e-05	0.000776117		COL9A3	0.234637	0.0361755	1
PPM1H	0.820737	0.000117391	0.00189155		TEN1	0.234568	0.190837	1
MGARP	0.820707	0.000395643	0.00482167		CYP4A22-AS1	0.234535	0.129738	1
HOXA13	0.820417	5.45989e-06	0.000202228		AC006548.19	0.234497	0.100772	1
ATP13A2	0.820401	2.46678e-05	0.00058775		RP1-30M3.5	0.234492	0.492136	1
SAMD5	0.820253	0.000113655	0.00184421		RN7SL15P	0.234485	0.422089	1
GBP1P1	0.820085	0.00252936	0.0211326		HID1	0.234461	0.226097	1
TFRC	0.819796	0.000330883	0.00419899		SWSAP1	0.234325	0.0855256	1
CMTM7	0.819761	0.00135529	0.0127738		CTB-52I2.4	0.234231	0.0569545	1
EDNRA	0.81949	0.000360063	0.00447876		SH3RF1	0.234124	0.100858	1
TRIM65	0.819412	1.89019e-05	0.000483545		COMMD3-BMI1	0.234119	0.293233	1
FOXF1	0.81917	6.51629e-05	0.00121236		SLC7A7	0.234059	0.157257	1
MVP	0.819101	0.00133924	0.0126486		ISM2	0.233939	0.0202444	1
SPEG	0.818219	0.00356457	0.027807		TRIQK	0.233775	0.0535041	1
ZNF783	0.818183	0.000656271	0.00715691		FST	0.233726	0.123737	1
HOXC9	0.818107	0.00308062	0.0247538		PSD4	0.233705	0.0303933	1
RPAIN	0.818043	1.64762e-05	0.000438038		AC004840.9	0.233674	0.033899	1
FIBCD1	0.817872	0.0129149	0.079586		APOBEC3B	0.233414	0.0850534	1
PSD4	0.817797	4.9378e-05	0.000980641		DNAJA1P3	0.233229	0.00537549	0.876745
RNPEPL1	0.817625	1.51322e-06	8.75877e-05		CYCSP52	0.233184	0.240847	1
PXK	0.817479	9.28011e-05	0.00157808		RP11-79P5.9	0.232976	0.270532	1
AC020663.1	0.817208	0.340824	0.835089		HMGCLL1	0.232879	0.194321	1
TMOD1	0.817179	6.87558e-06	0.000237403		CCDC153	0.232785	0.227867	1
SLC2A10	0.817041	0.00198828	0.0173707		FBXL13	0.232751	0.139723	1
POU3F2	0.816792	8.51534e-07	6.03706e-05		UBE2FP1	0.232738	0.454825	1
FARS2	0.816619	0.000239327	0.00326082		PRRX1	0.23257	0.278843	1
REEP5	0.81659	7.29896e-06	0.000247002		FGF11	0.232534	0.128569	1
RP4-584D14.5	0.81647	0.00597968	0.0424143		KCNQ4	0.232439	0.0638995	1
FAM181B	0.816045	4.54625e-05	0.000921248		RP11-527D7.1	0.232369	0.186219	1
DCHS2	0.815796	4.38216e-05	0.000898296		CTD-2589M5.5	0.23213	0.0401815	1
C19orf70	0.81457	2.45337e-05	0.000585868		RP11-806O11.1	0.231998	0.158202	1
SOX18	0.814018	4.80493e-05	0.000960753		RN7SKP16	0.231998	0.253125	1
MTSS1	0.813683	0.000809106	0.00844118		AL136001.1	0.231998	0.253125	1
ARHGAP27	0.81363	0.00109811	0.0107825		RNY4P5	0.231998	0.360398	1
RAB3GAP1	0.812921	8.63556e-07	6.06185e-05		AC016739.2	0.231996	0.20646	1
ST3GAL2	0.812907	4.11844e-05	0.000861978		ZNRF2P2	0.231918	0.324115	1
SCP2	0.812747	6.90781e-06	0.000237924		REEP3	0.231899	0.000576187	0.455945
RP11-434D9.2	0.812478	0.0107165	0.0683655		SECISBP2L	0.23182	0.00458204	0.857382
NEK6	0.81232	0.000127575	0.0020196		PRR7-AS1	0.231788	0.0785966	1
STEAP1B	0.812097	4.6848e-06	0.000182729		LRP8	0.231728	0.0769211	1
GAS1	0.81197	3.93198e-06	0.000161892		RP5-834N19.1	0.231627	0.312672	1
STK10	0.811306	0.0083643	0.0557935		ATL3	0.231602	0.0777086	1
HMGCL	0.811261	8.59279e-07	6.0607e-05		RP11-137L10.6	0.231577	0.0608052	1
LTBP2	0.810823	0.00266578	0.0220397		IGFBPL1	0.231531	0.224617	1
AL118525.1	0.810612	0.245605	0.679544		AMFR	0.231476	0.100065	1
BICD2	0.810548	1.80709e-07	2.4562e-05		HPS3	0.23135	0.116725	1
PVRL1	0.810343	0.000223663	0.00309093		MIR589	0.231261	0.620009	1
SRPRB	0.810324	3.07181e-05	0.000692338		RP11-316M21.6	0.230702	0.103843	1
LPCAT4	0.810294	0.000725681	0.00773711		RCAN3	0.230664	0.211933	1
AC005944.2	0.810183	0.0165834	0.0975318		METTL11B	0.230559	0.0376878	1
MIR4477A	0.810095	0.375262	0.893508		TMEM116	0.230477	0.0847453	1
RINL	0.809674	0.00013891	0.00215417		CTD-2503I6.1	0.230405	0.293854	1
CLDN6	0.808977	0.00119184	0.011513		DMGDH	0.230347	0.0756343	1
NUP93	0.808677	1.37453e-07	2.07313e-05		SYT2	0.230337	0.0262867	1
HADHB	0.808405	1.09179e-07	1.81092e-05		ZNF781	0.230164	0.0993611	1
GFRA1	0.80798	0.000484303	0.00564151		RPL22P11	0.230048	0.388267	1
NLN	0.807851	1.86448e-05	0.000478896		RP11-461A8.1	0.2298	0.347066	1
MYC	0.807572	9.71119e-07	6.56881e-05		AC137932.6	0.229721	0.0179819	1
COBLL1	0.807479	3.19605e-06	0.000141145		AC006942.4	0.229662	0.316046	1
MRPL19	0.807453	6.85178e-06	0.000236864		BAK1P1	0.229567	0.263738	1
ZNF814	0.807378	0.00171329	0.0154327		XXbac-BPG181M17.5	0.229471	0.532106	1
CUL1	0.807012	5.06801e-08	1.19493e-05		TMTC2	0.229372	0.0112379	1
MANSC1	0.80663	0.000757765	0.00800678		FAM160A1	0.229173	0.0146541	1
AC037459.4	0.806113	0.00231271	0.0196205		RP11-60A24.3	0.229167	0.153989	1
MLXIPL	0.805873	0.0217061	0.121347		AL139815.1	0.229152	0.730189	1
ADD2	0.805792	6.5716e-06	0.000229534		RNU4-78P	0.22902	0.253125	1
PNMT	0.805564	0.000233354	0.0031983		snoU13	0.22902	0.253125	1
PRKCH	0.805533	0.000169631	0.00250996		RP11-428O23.1	0.22902	0.253125	1
FBN2	0.804938	0.000327687	0.00417217		SCARNA18	0.22902	0.388857	1
HOXC-AS1	0.804442	0.000351983	0.00440291		RP11-463I20.3	0.229018	0.116011	1
SLC7A8	0.804434	0.000299903	0.00390272		SNORD15B	0.228824	0.646259	1
SEPT4	0.804269	0.00490887	0.036183		RP11-134E15.2	0.228746	0.826986	1
STAMBPL1	0.804264	0.000815154	0.00849353		DCUN1D1	0.228688	0.212386	1
PRCP	0.804249	1.54878e-06	8.9199e-05		BCHE	0.228538	0.0827894	1
GAB1	0.804045	0.00873438	0.0577751		RP11-1085N6.3	0.228367	0.150219	1
USH1G	0.80385	2.80436e-06	0.000130118		ZNF33A	0.228127	0.108586	1
NEU3	0.803736	0.000690109	0.00743608		DYSF	0.228024	0.204528	1
RP11-657O9.1	0.803669	0.01772	0.102803		LL21NC02-1C16.2	0.228003	0.177843	1
RALB	0.803326	8.65023e-05	0.00149922		ZRANB2-AS2	0.227908	0.206322	1
GALM	0.802792	0.004803	0.035525		RP11-321N4.5	0.227901	0.364078	1
ZNF570	0.802753	0.00206174	0.0178934		RP11-214K3.18	0.227755	0.494273	1
SORL1	0.802305	3.25993e-06	0.000142878		HCG4B	0.227714	0.534274	1
MRPL23	0.801373	4.08518e-06	0.000166421		TMED10P1	0.227555	0.489991	1
IL6R	0.801079	0.000334078	0.00422468		PLA2G4A	0.227435	0.145949	1
NOP16	0.800886	4.68021e-08	1.16033e-05		NAT2	0.227388	0.132869	1
INTS12	0.800611	7.21506e-05	0.00130818		GPANK1	0.227349	0.0934274	1
RP11-84C13.1	0.800596	0.00056685	0.00638671		FAM110B	0.227322	0.217205	1
HOMER3	0.800243	0.000353552	0.00441489		EMILIN2	0.227289	0.140206	1
LHX6	0.80016	0.00013352	0.0020874		TIMM10B	0.227089	0.0110008	1
ELOVL2	0.800143	8.44851e-08	1.56141e-05		CTD-3065B20.3	0.227	0.0101679	1
H2AFY	0.799933	5.94837e-09	4.46251e-06		MRPL45P2	0.226799	0.197685	1
TMPO-AS1	0.799652	0.0162859	0.0960753		CHD2	0.226752	0.00611987	0.892728
GPR125	0.799544	9.89896e-05	0.00166228		LRRC9	0.226716	0.349361	1
snoU13	0.798412	0.233832	0.679544		SMOX	0.226714	0.225036	1
CCBE1	0.798037	3.29745e-05	0.000731212		COL16A1	0.226691	0.422131	1
NDUFS7	0.798037	1.92361e-06	0.000103079		KLK4	0.226669	0.194953	1
GPRC5C	0.79796	6.4059e-06	0.00022605		APH1B	0.22663	0.0485537	1
PHOSPHO1	0.79749	0.000466899	0.00547855		GALNT7	0.226579	0.00218396	0.70952
NBL1	0.797423	0.00274347	0.0225209		RP11-138I1.4	0.226577	0.742939	1
HLF	0.797345	0.00011219	0.00182711		ETFDH	0.226556	0.0272295	1
PLAC1	0.797171	0.00012538	0.00199194		RP11-739P1.2	0.22653	0.0434118	1
WIF1	0.796511	0.00049187	0.00571237		EFCAB5	0.226449	0.211838	1
TMEM163	0.795615	0.00136882	0.0128613		AC008592.3	0.226371	0.421003	1
RP11-359B12.2	0.795369	0.00344894	0.027099		RP11-458D21.6	0.226339	0.363398	1
TNS3	0.795196	7.97278e-05	0.00140718		RP11-406H21.2	0.22631	0.439227	1
SLC12A7	0.794187	1.5003e-05	0.000408803		RP11-219E7.2	0.226302	0.0858494	1
LRRN2	0.79403	0.000732611	0.00779948		HFE	0.226116	0.237336	1
ABHD6	0.793805	0.00238557	0.0201469		ALG10	0.22609	0.162444	1
CCDC68	0.793715	0.00056819	0.00639806		PPIP5K2	0.226047	0.121669	1
CXCL14	0.79371	0.000339316	0.00427732		AC061975.10	0.226024	0.614472	1
CTD-2350C19.2	0.79361	0.026427	0.142552		RNU4-39P	0.226024	0.253125	1
NPM3	0.793375	1.22194e-05	0.000351701		AC018464.3	0.226024	0.253125	1
TMEM74B	0.793236	0.00143243	0.0133504		SNORA4	0.226024	0.253125	1
RP5-894A10.6	0.793217	0.00204294	0.0177543		SCARNA15	0.226024	0.253125	1
ZMYM6NB	0.793173	6.49017e-05	0.00120939		SNORA67	0.226024	0.253125	1
RP11-420L9.5	0.792704	2.66038e-06	0.000125555		RNU6ATAC24P	0.226024	0.253125	1
FAM21D	0.792509	0.204949	0.679544		SNORA76	0.226024	0.253125	1
DDR1	0.792302	8.46614e-05	0.00147394		RP11-377G16.2	0.226024	0.260195	1
KIAA1549L	0.791999	8.53862e-05	0.00148299		HDAC11-AS1	0.226024	0.330965	1
AGFG1	0.791944	8.20104e-05	0.00143863		AC009474.2	0.226024	0.463303	1
EIF4EBP2	0.791884	2.14688e-07	2.6876e-05		RP11-102N12.3	0.22594	0.0311612	1
SMAP2	0.791813	3.41727e-06	0.000147425		BAI2	0.225884	0.230933	1
CTD-2319I12.1	0.791633	0.00994455	0.0643721		RPS23P8	0.225869	0.388195	1
CAMK2B	0.791182	0.00212198	0.0183089		ATP6V0A2	0.225853	0.107224	1
CTD-2008A1.2	0.79023	0.00179355	0.0160109		AC006509.7	0.225772	0.304816	1
PDCD4-AS1	0.79002	6.99813e-05	0.00127686		RP11-61L23.2	0.225714	0.291864	1
RILP	0.789956	0.00316346	0.0252649		PDE4A	0.225691	0.147608	1
CTD-2020K17.1	0.789867	0.00175084	0.0157049		DCLK1	0.225574	0.0251092	1
C2CD5	0.789784	4.0945e-06	0.000166674		ONECUT1	0.225453	0.140151	1
CDC42	0.789658	1.19611e-06	7.56783e-05		PIK3CD	0.225264	0.0477736	1
PSRC1	0.788573	7.0226e-06	0.000240324		ITGAL	0.22525	0.183437	1
ACSL4	0.788462	7.44552e-06	0.00025035		MSANTD3-TMEFF1	0.225099	0.829918	1
SH3KBP1	0.78842	0.0012698	0.0121242		LGALS3BP	0.225077	0.000254987	0.306229
MRPS31	0.788339	6.32783e-05	0.00118795		FBXL5	0.225053	0.0187998	1
TLE2	0.788273	0.000988788	0.0099095		RP11-1134I14.4	0.22487	0.5551	1
ZNF181	0.788042	0.00589854	0.0419418		RNU6-25P	0.224838	0.682629	1
RAC2	0.787738	0.00141743	0.0132319		RNU6-29P	0.224838	0.682629	1
SLC29A2	0.78743	0.000511997	0.00588226		RP11-404H14.1	0.22482	0.0898985	1
PA2G4	0.787375	3.03937e-08	9.32544e-06		RP11-402J6.1	0.224809	0.366255	1
POLR2J2	0.786458	0.564053	1		RP1-93I3.1	0.224724	0.158882	1
TENM4	0.78628	5.66176e-05	0.00108802		DCDC2	0.2247	0.0187227	1
PPARGC1B	0.786105	1.14044e-05	0.000335918		CTD-3064H18.1	0.224677	0.419446	1
AGRN	0.785893	0.000329047	0.00418212		CTD-3126B10.4	0.224526	0.297202	1
ENSAP2	0.785381	0.253124	0.679544		RP11-20I23.11	0.224526	0.297202	1
METAP2	0.785177	2.10359e-06	0.000109969		GPALPP1	0.224479	0.0760979	1
MCAM	0.784895	7.89813e-06	0.000261009		RP1-170O19.14	0.224447	0.363815	1
RPS27L	0.784872	2.76503e-06	0.000128636		RP11-118B18.2	0.224397	0.371237	1
TEX15	0.784382	0.000263846	0.003524		KANK3	0.22439	0.387917	1
APCDD1	0.784322	0.0262304	0.141636		SNORD103A	0.224358	0.57677	1
PUS7	0.78429	7.52518e-06	0.000252292		SNORD103B	0.224358	0.57677	1
RP11-150O12.6	0.784207	0.00495214	0.0364368		RP11-611E13.2	0.224138	0.0524488	1
LITAF	0.783534	1.14085e-06	7.29817e-05		COL5A1	0.224066	0.123163	1
OSBPL10	0.783177	0.000327409	0.00416955		AC012442.5	0.223926	0.303728	1
RP11-379H18.1	0.782938	2.71033e-06	0.000127185		IL18	0.223886	0.0138313	1
RP9	0.782347	1.96752e-07	2.56141e-05		RP11-120D5.1	0.223885	0.361991	1
MIR503HG	0.782122	0.0870956	0.359247		YIPF1	0.223878	0.0209092	1
RP11-318A15.2	0.7821	0.000310351	0.0040062		EIF3J-AS1	0.223844	0.254967	1
ICAM4	0.782024	0.00656296	0.0456326		CTC-432M15.3	0.223792	0.44458	1
AC022909.1	0.782017	0.27005	0.710532		PRR15	0.223787	0.185134	1
ARHGEF39	0.782015	0.00977377	0.0634658		CHM	0.223756	0.0561185	1
GNA11	0.782005	2.44313e-05	0.000584581		IFITM3	0.223605	0.141142	1
RP11-452F19.3	0.781805	0.00224108	0.0191308		TMEM27	0.223543	0.263345	1
CTC-459F4.3	0.781785	0.00114133	0.0110994		CDCA7L	0.223299	0.0354057	1
MGLL	0.781778	0.000105126	0.00173853		RP11-44M6.1	0.223268	0.281789	1
IPO7	0.781773	8.29646e-06	0.000270765		RP11-1028N23.4	0.223268	0.0305818	1
RP11-279O9.4	0.781701	0.00383716	0.0295385		TUBBP1	0.223067	0.115292	1
TONSL	0.781551	9.73236e-05	0.00164002		TMEM57	0.223031	0.0164117	1
RASAL1	0.781285	0.00187814	0.0165941		CTC-412M14.6	0.223009	0.253125	1
snoU13	0.780662	0.407661	0.941167		SNORA30	0.223009	0.255878	1
PLCB3	0.780184	2.06668e-05	0.000517037		RPL7P1	0.22285	0.0789516	1
TUSC1	0.780054	0.000188196	0.0027158		RP11-326A19.4	0.222784	0.0147367	1
ANKEF1	0.779896	1.85002e-05	0.000476452		HOXD10	0.222625	0.0334036	1
SNORD63	0.779712	0.253719	0.679728		SULF2	0.222601	0.158631	1
ZDHHC2	0.779637	0.0227279	0.12607		HOMER1	0.222507	0.0575474	1
HPS6	0.779427	2.4822e-06	0.000121309		PTP4A1	0.222392	0.0410168	1
ULBP3	0.779056	2.35937e-05	0.00056859		MITF	0.222344	0.0354479	1
BTG2	0.778905	1.63889e-06	9.2363e-05		RP1-117B12.4	0.222192	0.309898	1
C11orf49	0.778517	1.50622e-06	8.73577e-05		CTD-2085J24.4	0.222118	0.415226	1
SNCG	0.778316	0.0144814	0.0872388		C19orf33	0.222018	0.25613	1
GOT2	0.778281	3.37698e-07	3.45254e-05		POMC	0.222001	0.0967032	1
ASRGL1	0.778272	0.000147877	0.00226465		FAM157A	0.221918	0.349535	1
PCDHB14	0.777817	0.000162597	0.00243584		C8orf44-SGK3	0.221801	0.6456	1
NR1H3	0.777798	0.000236929	0.00323404		MAP4K3	0.221735	0.096179	1
NUDT10	0.777742	8.7916e-06	0.000282142		IDH1-AS1	0.221711	0.264973	1
TBC1D2B	0.777728	1.596e-06	9.1008e-05		TIPARP	0.221683	0.000169304	0.264324
PCDHB13	0.777468	1.16005e-05	0.000339127		RP11-551L14.1	0.221679	0.207015	1
NCEH1	0.777132	0.0128298	0.0791633		FAM110C	0.221633	0.108539	1
PANX2	0.776959	9.5813e-07	6.52681e-05		GBA	0.221565	0.00409283	0.827652
TBPL1	0.776921	6.98739e-05	0.00127651		AC006538.4	0.221538	0.807995	1
AD000090.2	0.776677	0.0115548	0.0727179		ALG11	0.221499	0.0502332	1
GUCY1B3	0.776435	4.17044e-05	0.000868143		CTC-232P5.4	0.221427	0.417618	1
OSMR	0.776323	0.00618358	0.0435557		XIAP	0.22141	0.0782395	1
SALL2	0.776094	0.000171237	0.00252887		U3	0.221396	0.212323	1
RBM28	0.775841	0.00015588	0.00235599		LINC01057	0.221392	0.362379	1
SMIM10	0.775461	6.65615e-06	0.000231486		SYTL4	0.221384	0.109558	1
WWC1	0.775142	8.24745e-06	0.000269622		ACSL6	0.22125	0.0614946	1
NLGN1	0.775094	0.0232797	0.128416		RP11-181K3.4	0.221191	0.202894	1
HMX1	0.774977	6.84768e-05	0.00125895		RAB3IL1	0.221085	0.102723	1
C19orf26	0.774175	0.000558413	0.00631135		CTD-3035D6.2	0.221026	0.0172966	1
HARS2	0.774054	0.000224057	0.00309491		SPEG	0.220968	0.266692	1
DNAJC6	0.773795	1.29847e-06	7.97949e-05		AC093620.5	0.220925	0.335954	1
T	0.773789	0.00322287	0.0256259		RP11-303E16.8	0.220901	0.52122	1
RASL11B	0.773641	0.00431494	0.0325273		ACPP	0.220896	0.104017	1
ZFP62	0.773528	0.00025083	0.00337907		PRKCH	0.220872	0.0715931	1
IQGAP2	0.773498	0.000117483	0.00189182		RP11-385D13.3	0.220847	0.495298	1
RNU7-137P	0.773013	0.253124	0.679544		RP11-196G11.2	0.220796	0.139475	1
AC079150.2	0.773013	0.26678	0.704205		CTD-2503O16.3	0.220606	0.256183	1
AJUBA	0.772871	0.000320836	0.00411032		CHODL	0.220524	0.101204	1
PPP1R12C	0.772705	0.000370605	0.00457933		KCNIP2-AS1	0.220427	0.295957	1
LHX9	0.7725	0.00208875	0.0180708		SLC18A1	0.22034	0.197838	1
ST3GAL5	0.772123	2.05589e-05	0.00051523		CBLN3	0.220266	0.120984	1
LA16c-380H5.5	0.772046	0.0028875	0.0235127		PTX3	0.220127	0.0632047	1
UBTF	0.77104	9.35855e-08	1.6634e-05		SLC25A1P5	0.220084	0.465921	1
COL4A5	0.77096	2.91947e-06	0.000133212		DHFRP1	0.22	0.10197	1
RP11-350O14.18	0.770934	0.0775041	0.328643		AC015815.6	0.219975	0.253125	1
MIR324	0.770782	0.234137	0.679544		AC024568.1	0.219975	0.253125	1
NGFRAP1	0.770726	1.22846e-07	1.93237e-05		AL928654.1	0.219975	0.253125	1
HLA-K	0.770669	0.0999148	0.399701		RNU6ATAC16P	0.219975	0.686443	1
TMEM173	0.770152	0.000177012	0.0025887		COX7CP1	0.219887	0.519608	1
KRAS	0.77014	1.8298e-05	0.000472932		RN7SL45P	0.219823	0.0668354	1
MAP3K10	0.770036	2.26216e-05	0.00055091		EGF	0.219685	0.215418	1
AC007773.2	0.769999	0.165676	0.582529		MMP23B	0.21968	0.354106	1
RNY3P8	0.769968	0.0844775	0.351074		SHISA2	0.219311	0.000166231	0.264324
COL19A1	0.769863	0.000347491	0.00435899		PVRL3-AS1	0.219286	0.229471	1
MRPL3	0.769498	4.09717e-06	0.000166674		FABP5P2	0.219244	0.0725798	1
PHACTR3	0.769349	0.00303846	0.0244857		TBXA2R	0.219198	0.078949	1
METTL15	0.768976	0.00707152	0.0484765		AC092574.2	0.2191	0.717981	1
RP11-67L3.4	0.768075	0.00942386	0.0615439		AC018804.7	0.219085	0.367922	1
MRPS25	0.767542	1.20558e-05	0.000348382		DIS3L2	0.21903	0.107499	1
RPL10	0.767353	6.75981e-08	1.42514e-05		RP11-364P22.2	0.218973	0.0924052	1
JPX	0.767158	2.13981e-06	0.000110859		CORO1A	0.218947	0.287587	1
TNS1	0.766731	0.00134245	0.0126671		MAT1A	0.218892	0.467158	1
HHEX	0.766637	0.000255437	0.00342754		HIF1A-AS1	0.218822	0.0385777	1
RP11-1134I14.4	0.76634	0.075614	0.322121		RIMS2	0.218773	0.353002	1
CBX1	0.766172	4.29416e-07	3.90983e-05		TRIM47	0.218654	0.116161	1
CRYBG3	0.766129	0.000962055	0.00969202		AF196779.1	0.218267	0.819439	1
MAGI2-AS3	0.766008	0.00486708	0.0359437		AC009299.2	0.218215	0.166898	1
METTL1	0.765783	7.53433e-05	0.00134932		RP11-38M8.1	0.218182	0.0589697	1
ZER1	0.765734	1.47873e-05	0.000404836		RP11-616K6.1	0.218182	0.000307784	0.341913
AC009336.1	0.765633	0.095852	0.387012		CTA-246H3.11	0.218038	0.071518	1
MMP11	0.765368	0.0016742	0.0151467		PMCH	0.218007	0.500376	1
RXRG	0.765154	0.000764959	0.00806362		RP11-81H3.2	0.218002	0.0587585	1
SNAPC2	0.764985	0.000537744	0.00612568		RP11-212P7.3	0.217905	0.591493	1
TAF6	0.764354	1.03084e-05	0.000314022		RPL9P16	0.2178	0.0240813	1
ICK	0.764175	4.34965e-05	0.000894621		CD97	0.217743	0.00281492	0.745623
DLX5	0.763884	2.7444e-05	0.000635711		SMARCA2	0.217631	0.166922	1
LOX	0.76378	8.71388e-05	0.00150758		FAM110D	0.217468	0.0183269	1
MCTS1	0.763556	8.63145e-07	6.06185e-05		RP11-834C11.6	0.21746	0.098279	1
KIF21A	0.763456	0.000148545	0.00227307		C21orf49	0.217429	0.0317264	1
ZIK1	0.763115	0.00273371	0.0224631		RP11-30K9.4	0.217372	0.279494	1
UNC5B	0.763026	5.20408e-06	0.00019674		RP11-318E3.9	0.217353	0.355689	1
TSTA3	0.762652	0.000155076	0.00234937		UNC5A	0.217352	0.20401	1
FABP5	0.762493	0.000239697	0.00326265		ZSCAN10	0.217167	0.251031	1
CRTAP	0.762419	3.10853e-07	3.30903e-05		USP44	0.217135	0.11115	1
RP4-816N1.6	0.762244	0.00408396	0.0311314		NTF4	0.217122	0.00785188	0.948688
ESX1	0.762159	0.00392527	0.0300965		RP5-1000K24.2	0.217113	0.140856	1
SCN1B	0.761782	0.00489739	0.0361445		DCTN1-AS1	0.216993	0.255857	1
NEXN	0.761761	0.000331709	0.00420255		RNVU1-11	0.216922	0.253125	1
SHISA3	0.761152	3.18409e-06	0.000140728		SNORA79	0.216922	0.253125	1
AC108463.2	0.761033	0.0292987	0.15483		RP11-763B22.7	0.216922	0.253125	1
ST6GALNAC3	0.760846	0.00112558	0.0109795		RNU1-13P	0.216922	0.253125	1
NID2	0.760514	0.000509005	0.00586071		RP11-403P17.3	0.216922	0.253125	1
EN1	0.760489	4.14885e-05	0.000866145		AP001437.1	0.216887	0.260794	1
SYT7	0.7603	0.00406594	0.0310186		SOX6	0.216833	0.234019	1
B3GAT2	0.75997	2.57804e-05	0.000606747		TUBB3	0.216799	0.15201	1
CASP7	0.759862	5.50963e-05	0.00106802		HM13-AS1	0.216738	0.117543	1
SEMA3A	0.759578	1.91144e-05	0.000487489		SEMA6A	0.216575	0.0133058	1
NEURL4	0.759186	0.000842647	0.00872649		ATP5F1P5	0.216468	0.25597	1
SERTM1	0.75858	1.58146e-05	0.000425896		MFAP3L	0.216341	0.338306	1
SH3RF3-AS1	0.758478	1.22805e-05	0.000353109		CCR10	0.216333	0.175636	1
FBXO4	0.758278	0.000211962	0.00296613		CEL	0.216252	0.0147476	1
MDFIC	0.758198	0.000596053	0.00664317		AC079779.5	0.21625	0.0155727	1
AQP3	0.758045	0.000943466	0.00953802		C10orf88	0.216241	0.0234227	1
THRB	0.758013	0.00344011	0.0270406		C1GALT1	0.216177	0.128386	1
GPC1	0.757997	5.54511e-05	0.00107346		AC015691.13	0.216162	0.251188	1
FAM207A	0.757654	2.97144e-06	0.000134732		MYLIP	0.216114	0.166518	1
CD109	0.757641	2.98383e-06	0.000135082		RP11-617D20.1	0.216113	0.120443	1
ABRACL	0.757616	4.39487e-06	0.000174484		FAM124A	0.216097	0.00888049	0.980861
LRR1	0.757288	0.000132936	0.00208196		CNTN1	0.216029	0.0819048	1
KCNMA1	0.756713	0.000263511	0.00352116		DNAH10	0.215975	0.193078	1
CARD10	0.756657	0.00024581	0.00333164		PHLDB2	0.215951	0.0412173	1
TRO	0.75664	0.00175199	0.0157127		BCL3	0.215901	0.136528	1
RP11-182L21.6	0.756578	3.35889e-05	0.000741704		LINC00467	0.215809	0.322607	1
ALG5	0.756285	0.00059742	0.00665585		SLC8A1-AS1	0.215804	0.474998	1
AC093415.2	0.756143	0.0186179	0.10712		HPSE	0.215657	0.106012	1
NKAIN1	0.756139	0.00117426	0.0113698		Z84812.4	0.215595	0.0416892	1
RP11-322E11.6	0.756085	0.0834278	0.347612		ZNF143	0.215588	0.237895	1
FMNL2	0.755874	1.89706e-06	0.000102512		SHCBP1	0.215586	0.0207212	1
IGF2BP2	0.755703	2.47887e-06	0.000121309		RBBP4P1	0.215549	0.363462	1
PCDH18	0.755603	7.14224e-05	0.0012966		MEOX1	0.215441	0.144293	1
RP11-134O21.1	0.755554	0.00318495	0.0253873		AC119751.2	0.21544	0.485124	1
NKAPP1	0.755554	0.00965659	0.0628037		AC118282.2	0.21544	0.485124	1
PDZD2	0.755506	0.000207895	0.00292623		RP11-62J1.3	0.215225	0.415928	1
FRA10AC1	0.755415	0.000201376	0.00285576		RP1-199J3.5	0.215074	0.200302	1
VDR	0.75527	5.69931e-06	0.000208371		PDX1	0.214928	0.044209	1
HOXB-AS3	0.755188	0.000460226	0.00542007		FTH1P7	0.214588	0.043947	1
AC090206.1	0.755046	0.0445044	0.215566		MAPK10	0.21451	0.299056	1
ABCC5	0.755022	4.65482e-06	0.000181806		AC007401.2	0.214403	0.115653	1
RP11-83M16.4	0.754688	0.0368344	0.186729		SP4	0.214219	0.0160856	1
CCDC40	0.754647	0.0229917	0.127181		FANCC	0.214176	0.204914	1
NRXN2	0.754177	0.0228251	0.126476		ZNF205-AS1	0.21406	0.327576	1
COL4A1	0.754009	1.42262e-06	8.40166e-05		ZNF211	0.214028	0.0395957	1
NSFL1C	0.753854	7.91299e-08	1.52367e-05		AZGP1P2	0.213982	0.0146982	1
ACHE	0.753394	0.00386405	0.0296941		SNRPEP7	0.213849	0.253125	1
ZNF496	0.753394	0.000173022	0.00254805		RNU6-27P	0.213849	0.253125	1
LUC7L	0.753304	0.000350907	0.00439135		RP11-466C23.5	0.213849	0.253125	1
ARMC3	0.753196	0.0012321	0.0118307		AC021760.1	0.213849	0.253125	1
NKX1-2	0.753113	0.00171132	0.0154174		AC061975.5	0.213849	0.253125	1
HSD17B11	0.753022	1.25615e-06	7.79447e-05		RP11-579D7.2	0.213849	0.357587	1
YY2	0.752858	0.000209062	0.00293622		WI2-925H4.1	0.213849	0.442563	1
CHST7	0.752621	5.06997e-05	0.00100155		BCYRN1	0.213803	0.0667964	1
RP11-144G6.12	0.752578	0.00463134	0.0344672		CACNA2D3	0.213786	0.051906	1
CCPG1	0.752534	0.000102172	0.00170236		HIST1H2BK	0.213754	0.0167142	1
RP11-91G21.1	0.752292	0.0182412	0.105267		CD74	0.213735	0.332442	1
RNASEH2A	0.75217	1.00492e-07	1.73804e-05		EXTL3-AS1	0.213599	0.0356507	1
EHD3	0.752061	9.90811e-06	0.000306398		PSMG3-AS1	0.213401	0.406593	1
RPE	0.751655	5.37863e-07	4.52918e-05		TMEM117	0.213288	0.167086	1
CTC-786C10.1	0.750975	0.00268719	0.0221755		ZNF565	0.213066	0.128098	1
RP11-393M11.2	0.750565	0.00757645	0.0513566		RP11-157P1.4	0.212946	0.405633	1
TUBB4A	0.750458	2.80934e-05	0.00064754		CDKL2	0.212926	0.0847069	1
BTBD6	0.750406	7.66736e-06	0.000255576		RP11-381E24.1	0.212909	0.521921	1
[truncated: 55,768 more rows]

## Sheet: GSE99204
REFSEQ	GENE_SYMBOL	logFC	P.Value	adj.P.Val
NR_003285	MT1E	-4.82038	3.52073e-08	6.88754e-05
NM_021013	MT1E	-4.45143	4.24876e-08	6.88754e-05
NM_001955	MT1H	-4.16642	4.70447e-08	6.88754e-05
NM_001955	MT1X	-4.00505	5.13351e-08	6.88754e-05
NM_001955	MT2A	-3.62095	6.82392e-08	6.88754e-05
NM_001955	MT1A	-3.3703	1.7532e-07	8.11918e-05
NM_004942	MT1M	-4.36737	3.38277e-07	9.03135e-05
NM_001165252	SOCS2	-2.19208	1.02412e-06	0.000113498
NM_001955	DNAJB1	1.94671	1.601e-06	0.000123052
NM_001955	TRIB3	-2.2274	1.6597e-06	0.000124282
NM_001511	MT1F	2.0761	2.72868e-06	0.000143725
NM_001955	HMOX1	-2.56284	3.44238e-06	0.000153613
NM_001955	HMOX1	-2.64255	3.82008e-06	0.000159109
NM_031958	HMOX1	-2.64233	3.92753e-06	0.000159685
NM_001955	HMOX1	-2.54238	3.98436e-06	0.000160296
NM_031958	HMOX1	-2.59667	4.33971e-06	0.000166138
NM_031958	HMOX1	-2.55009	7.57561e-06	0.000209859
NM_012151	MT1G	-2.21506	8.16942e-06	0.000217476
NR_001447	HMOX1	-2.57163	8.1838e-06	0.000217476
NM_001955	HMOX1	-2.53016	8.46268e-06	0.00022035
NM_012151	HMOX1	-2.57905	1.51626e-05	0.000286493
NM_012151	HMOX1	-2.73976	1.85796e-05	0.000319429
NM_031958	SLC30A1	1.61936	2.25705e-05	0.000354907
NM_012151	ASNS	-1.56553	3.33674e-05	0.000440072
NM_012151	DDIT3	1.26323	7.35413e-05	0.000724657
NM_175617	MT1X	-0.893874	0.000337162	0.00211338
NM_015634	BAG3	0.68416	0.00035994	0.00221493
NM_031958	HSPA6	0.747061	0.00036317	0.00223066
NM_012151	MT1H	-0.391035	0.00560425	0.0193657
NM_030976	CDKN1A	0.304537	0.113351	0.231337
NM_031484	HSPA6	0.200152	0.17279	0.316336
NM_004433	HSPA6	0.10128	0.690105	0.806892
NM_001005209	RN5-8S1	-6.65074	4.35589e-09	6.88754e-05
NM_001040431	KRT34	5.96547	5.73103e-09	6.88754e-05
NM_012151	EDN1	5.74066	8.36574e-09	6.88754e-05
NM_175617	EDN1	5.76644	8.41054e-09	6.88754e-05
NM_016190	EDN1	5.71526	1.0751e-08	6.88754e-05
NM_005951	EDN1	5.75397	1.0849e-08	6.88754e-05
NM_000758	DEFB4A	5.92696	1.17919e-08	6.88754e-05
NM_031958	LOC730755	8.75017	1.19971e-08	6.88754e-05
NM_017615	EDN1	5.77019	1.24845e-08	6.88754e-05
NM_001955	EDN1	5.75612	1.28981e-08	6.88754e-05
NM_080657	CXCL1	5.82625	1.33899e-08	6.88754e-05
NM_005952	EDN1	5.7272	1.42805e-08	6.88754e-05
NM_024701	EDN1	5.72714	1.65226e-08	6.88754e-05
	KRTAP3-1	6.33281	1.67478e-08	6.88754e-05
	EDN1	5.78178	1.86618e-08	6.88754e-05
NM_001511	KRTAP3-1	6.47213	2.34927e-08	6.88754e-05
NM_016343	KRTAP3-1	6.36462	2.39984e-08	6.88754e-05
NM_015375	F8A1	-4.54646	2.65901e-08	6.88754e-05
NM_006455	MT1L	-4.33315	2.89503e-08	6.88754e-05
NM_031958	EDN1	5.13017	2.93906e-08	6.88754e-05
NM_002089	F8A1	-4.44446	3.01968e-08	6.88754e-05
NM_014905	F8A1	-4.52907	3.06139e-08	6.88754e-05
NM_031958	KRTAP3-1	6.43424	3.08952e-08	6.88754e-05
NM_031958	F8A1	-4.38073	3.32369e-08	6.88754e-05
NM_005947	F8A1	-4.41316	3.48728e-08	6.88754e-05
NM_001085372	KIAA1279	-4.12983	3.68019e-08	6.88754e-05
NM_031958	KRTAP3-1	6.197	3.72515e-08	6.88754e-05
NM_138376	F8A1	-4.32401	3.75185e-08	6.88754e-05
NM_005953	KRTAP4-6	4.94866	3.85165e-08	6.88754e-05
NR_015379	MARVELD1	-4.28683	3.89414e-08	6.88754e-05
NM_001017418	ELF3	4.55378	3.93069e-08	6.88754e-05
NM_001009616	TMEM198	4.15575	4.01749e-08	6.88754e-05
NM_003745	CCDC56	-4.27602	4.07444e-08	6.88754e-05
NM_018676	F8A1	-4.62725	4.15229e-08	6.88754e-05
NM_024875	CRNN	4.22967	4.70215e-08	6.88754e-05
NM_014059	CSF2	4.15766	4.73527e-08	6.88754e-05
NM_020989	KRTAP3-1	6.62249	4.85366e-08	6.88754e-05
NM_033061	NSMCE4A	-4.0126	4.85502e-08	6.88754e-05
NM_005573	EDN1	5.71557	5.01732e-08	6.88754e-05
NM_024644	RSAD2	5.29496	5.07141e-08	6.88754e-05
NM_031957	ASB13	-3.8414	5.16309e-08	6.88754e-05
	XLOC_001215	3.93052	5.24453e-08	6.88754e-05
	XLOC_l2_000735	5.61176	5.35544e-08	6.88754e-05
NM_031958	CXCL1	5.14245	5.53443e-08	6.88754e-05
NM_000576	CENPF	-3.95475	5.74907e-08	6.88754e-05
NM_000576	DSTYK	-3.7557	5.83522e-08	6.88754e-05
NM_002923	LEPREL4	-3.98712	5.97871e-08	6.88754e-05
NM_000576	KRTAP3-1	6.29059	6.19738e-08	6.88754e-05
NM_002201	CXCL2	4.39632	6.23521e-08	6.88754e-05
NM_005631	GLS	3.68404	6.26438e-08	6.88754e-05
NM_025130	KRTAP3-1	6.37448	6.32895e-08	6.88754e-05
NM_004173	KRTAP3-1	6.58076	6.35924e-08	6.88754e-05
NM_030811	MT1B	-4.25847	6.46212e-08	6.88754e-05
NM_031434	C11orf83	-3.91029	6.51419e-08	6.88754e-05
NM_003966	KRTAP3-1	4.99093	6.55707e-08	6.88754e-05
NM_018137	TTC5	-4.23587	6.67878e-08	6.88754e-05
NM_001012271	UCA1	4.60114	6.89615e-08	6.88754e-05
NM_002923	SPRR2B	3.8739	6.96266e-08	6.88754e-05
NM_152703	SPANXN5	4.80467	6.99953e-08	6.88754e-05
NM_000576	SOCS1	3.66136	7.2362e-08	7.01088e-05
NM_003979	THSD1	-3.8304	7.72217e-08	7.22999e-05
NM_031966	SYNPO2L	4.05967	7.76741e-08	7.22999e-05
NM_176072	C13orf15	-4.20898	7.80677e-08	7.22999e-05
NM_007371	CRYGC	3.63607	8.04051e-08	7.33854e-05
NM_005733	KRTAP4-7	3.61491	8.49541e-08	7.64296e-05
	LMNB1	-3.81046	9.16293e-08	7.94573e-05
NM_023072	C14orf169	-3.43311	9.39694e-08	7.94573e-05
NM_005733	KRTAP1-5	3.81873	9.53567e-08	7.94573e-05
NM_001432	SYNPO2L	4.24612	9.61438e-08	7.94573e-05
NM_005733		4.15543	9.83129e-08	7.94573e-05
NM_001129730	KRTAP3-1	6.70319	1.02244e-07	7.94573e-05
NM_018456	IL1B	3.34942	1.03027e-07	7.94573e-05
NM_001618	IL1B	3.38634	1.03773e-07	7.94573e-05
NM_000576	RGS2	3.36522	1.09577e-07	7.94573e-05
NM_000576	IL1B	3.33469	1.09787e-07	7.94573e-05
NM_177403	ISG20	3.32788	1.10384e-07	7.94573e-05
NM_020896	SMO	-3.96932	1.11874e-07	7.94573e-05
NM_014683	HKDC1	-3.79292	1.22849e-07	7.94573e-05
NM_031966	SLC7A4	-3.36926	1.22869e-07	7.94573e-05
NM_002923	MRPS26	-3.44203	1.23072e-07	7.94573e-05
NM_003483	TMUB1	-3.34577	1.23385e-07	7.94573e-05
NM_015544	SEMA5A	3.27159	1.23476e-07	7.94573e-05
NM_005733	PRMT6	-3.44011	1.2394e-07	7.94573e-05
NM_031966	BIRC5	-3.22737	1.25409e-07	7.94573e-05
NM_001243392	RGS2	3.36872	1.25995e-07	7.94573e-05
NM_001901	SAMD9L	3.70111	1.27338e-07	7.94573e-05
NM_002923	IL1B	3.39405	1.29105e-07	7.94573e-05
NM_005733	GPRC5A	3.49263	1.29743e-07	7.94573e-05
NM_021964	CCNB1	-3.27581	1.31423e-07	7.94573e-05
NM_018137	P2RY2	-3.47578	1.31539e-07	7.94573e-05
NM_001466	BRD3	-3.19925	1.32489e-07	7.94573e-05
NM_003234	KIF20A	-3.22905	1.32903e-07	7.94573e-05
NM_001122		4.02624	1.33356e-07	7.94573e-05
NM_198401	ZSWIM4	4.00806	1.35147e-07	7.94573e-05
NM_001195573	KIF20A	-3.2591	1.35293e-07	7.94573e-05
NM_178435	EREG	3.25206	1.37774e-07	7.94573e-05
NM_000676	KIF20A	-3.27783	1.38097e-07	7.94573e-05
NM_001012271	ZNF837	-3.25233	1.39876e-07	7.94573e-05
NM_001013661	EAF2	3.63204	1.39879e-07	7.94573e-05
NM_031966	PARP1	-3.33821	1.40517e-07	7.94573e-05
NM_000576	IL1B	3.31239	1.40973e-07	7.94573e-05
NM_031966	IL1B	3.25634	1.41019e-07	7.94573e-05
NM_005946	RAB7B	-3.33936	1.41263e-07	7.94573e-05
NM_031966	OSBPL5	-3.25694	1.41447e-07	7.94573e-05
NM_031966	ULK2	-3.17524	1.4153e-07	7.94573e-05
NM_016190	CCNB1	-3.17597	1.41763e-07	7.94573e-05
NM_001012271	RGS2	3.32052	1.43748e-07	7.94573e-05
NM_002923	HMGA2	-3.14768	1.44449e-07	7.94573e-05
NM_001012271	TMEM98	-3.59788	1.44626e-07	7.94573e-05
NM_001723	KIF20A	-3.30025	1.47702e-07	7.94573e-05
NM_001012271	CCNB1	-3.13735	1.51575e-07	7.94573e-05
NM_001946	SLC6A13	4.29933	1.51589e-07	7.94573e-05
NM_173660	CTGF	3.86249	1.5274e-07	7.94573e-05
NM_002923	RGS2	3.25788	1.53132e-07	7.94573e-05
NM_015832	KIF20A	-3.23349	1.55881e-07	7.94573e-05
NM_005627	ZNF148	-3.33838	1.57195e-07	7.94573e-05
NM_005733	PRMT6	-3.14032	1.57216e-07	7.94573e-05
NM_001025231	FZD2	-3.09126	1.57824e-07	7.94573e-05
NM_000576	TFRC	3.15704	1.57874e-07	7.94573e-05
NM_000576	PLIN2	-3.19693	1.58833e-07	7.94573e-05
NM_003234	ANKRD46	-3.39542	1.59991e-07	7.94573e-05
NM_003897	DICER1	-3.17842	1.61282e-07	7.94573e-05
NM_012242	LCE3E	3.3149	1.61499e-07	7.94573e-05
NM_001040874	ADORA2B	-4.00827	1.67485e-07	8.11918e-05
NM_031966	BIRC5	-3.15953	1.67623e-07	8.11918e-05
	VSIG8	-3.20985	1.7031e-07	8.11918e-05
NM_032622	CCNB1	-3.1221	1.72104e-07	8.11918e-05
NM_002923	IL1B	3.27506	1.73433e-07	8.11918e-05
NM_001618	CCNB1	-3.14987	1.7512e-07	8.11918e-05
NM_003234	CCNB1	-3.17446	1.75338e-07	8.11918e-05
	CCNB1	-3.18488	1.77381e-07	8.1367e-05
NM_001008393	CRNN	4.24678	1.783e-07	8.1367e-05
NM_002923	BIRC5	-3.12239	1.81065e-07	8.1724e-05
NM_016190	RGS2	3.41596	1.81678e-07	8.1724e-05
NM_000576	BIRC5	-3.10456	1.85475e-07	8.18967e-05
NM_001012271	DST	-3.03093	1.85792e-07	8.18967e-05
NM_001001555	BIRC5	-3.20035	1.85963e-07	8.18967e-05
NM_001548	DUSP6	-3.85576	1.87946e-07	8.21953e-05
NM_002776	DOK7	-2.97868	1.90521e-07	8.27247e-05
NM_003234	RGS2	3.33554	1.92992e-07	8.27247e-05
NM_001001555	MBD2	5.41757	1.93098e-07	8.27247e-05
NM_002923	SGK1	3.12053	1.96072e-07	8.28136e-05
NM_000475	KIF20A	-3.3847	1.96778e-07	8.28136e-05
NM_001723	KPRP	3.8371	1.9725e-07	8.28136e-05
NM_031966	IL1B	3.15658	2.01934e-07	8.42187e-05
	IL1B	3.12402	2.04903e-07	8.46918e-05
NM_032819	TFRC	3.1057	2.06556e-07	8.46918e-05
NM_002423	IER3	3.11124	2.07931e-07	8.46918e-05
XR_133508	DKK1	3.11107	2.08448e-07	8.46918e-05
NM_001928	HIST2H2AA4	4.57297	2.10595e-07	8.48706e-05
NM_001012271	CCNB1	-2.98454	2.14066e-07	8.48706e-05
NM_014184	XLOC_l2_013530	3.22511	2.14196e-07	8.48706e-05
NM_001146157	LNX1	3.44406	2.15468e-07	8.48706e-05
NM_207627	RGS2	3.32806	2.15626e-07	8.48706e-05
NM_004004	PARP1	-2.93169	2.18664e-07	8.49564e-05
NM_206862	TFRC	3.24894	2.19236e-07	8.49564e-05
NM_031959	XLOC_001246	3.93551	2.2208e-07	8.49564e-05
NM_152316	C4orf46	3.16622	2.22171e-07	8.49564e-05
NM_138807	RGS2	3.38161	2.24153e-07	8.49564e-05
NM_003612	CRNN	3.9359	2.25498e-07	8.49564e-05
NM_001007523	IL1B	3.28021	2.26514e-07	8.49564e-05
NM_198541	BIRC5	-3.13872	2.2917e-07	8.49564e-05
NM_004693	GRB10	-2.93263	2.29231e-07	8.49564e-05
NM_004004	IFIT1	5.6468	2.31166e-07	8.49564e-05
NM_018238	KLK10	3.61517	2.31731e-07	8.49564e-05
NM_017842	TFRC	3.06261	2.32033e-07	8.49564e-05
NM_001012271	GRB10	-2.84857	2.35716e-07	8.51426e-05
NM_001001414	RGS2	3.29068	2.38497e-07	8.51426e-05
NM_033296	NR0B1	-2.86556	2.41365e-07	8.51426e-05
NM_052943	DST	-3.26371	2.41689e-07	8.51426e-05
NM_170784	CCNB1	-3.24991	2.41714e-07	8.51426e-05
NM_017688	XLOC_012905	2.91589	2.42824e-07	8.51426e-05
NM_003234	ZNF341	-2.93155	2.43199e-07	8.51426e-05
NM_001001555	MMP7	3.47347	2.45757e-07	8.51426e-05
NM_001103161	LOC100507316	-3.31372	2.46102e-07	8.51426e-05
NM_024522	CFD	-3.08035	2.46838e-07	8.51426e-05
XR_109253	BIRC5	-3.09101	2.47413e-07	8.51426e-05
NM_003234	CNIH4	-2.88758	2.50151e-07	8.51613e-05
NM_000346	FAM25A	2.95908	2.51722e-07	8.51613e-05
NR_033839	ABCG1	3.08767	2.52618e-07	8.51613e-05
XR_108654	GJB2	-3.56516	2.54356e-07	8.51613e-05
NM_013943	TACC2	-3.13011	2.55117e-07	8.51613e-05
NM_001146157	KRTAP3-2	3.30024	2.56236e-07	8.51613e-05
NM_203473	C11orf46	-2.83158	2.58191e-07	8.51613e-05
NM_015516	TAMM41	-3.82089	2.59256e-07	8.51613e-05
NM_001012271	SEMA7A	2.8233	2.59638e-07	8.51613e-05
NM_016190	F8A2	-2.95126	2.64243e-07	8.62226e-05
NM_002467	IGFL1	3.54154	2.66862e-07	8.64933e-05
NM_021724	KRT75	2.79937	2.68875e-07	8.64933e-05
NM_003612	GJB2	-3.55564	2.71195e-07	8.64933e-05
NM_003612	AGK	-3.12881	2.71361e-07	8.64933e-05
NM_014905	SLC48A1	-2.86321	2.7232e-07	8.64933e-05
NM_007371	BIRC5	-3.14965	2.73313e-07	8.64933e-05
NM_031966	NCCRP1	-3.12436	2.77305e-07	8.73179e-05
	MRFAP1	-2.90957	2.7937e-07	8.75303e-05
NM_003392	FAM46B	3.36067	2.82834e-07	8.81769e-05
NM_001162900	MKKS	-2.86222	2.8482e-07	8.83589e-05
NM_032780	BSPRY	-2.76439	2.8938e-07	8.93334e-05
NM_176870	TFRC	3.13556	2.91988e-07	8.96987e-05
NM_004073	GRB10	-2.88922	2.94828e-07	9.00252e-05
NM_153608	SH2D5	-3.05858	2.9591e-07	9.00252e-05
NM_004990	NKAIN1	3.27158	3.02155e-07	9.03135e-05
NM_004004	LOC100505487	-2.77717	3.0642e-07	9.03135e-05
NM_021065	TFRC	3.17405	3.06563e-07	9.03135e-05
NM_152334	SOX9	2.75719	3.0746e-07	9.03135e-05
NM_002083	FLJ39051	-3.11637	3.09558e-07	9.03135e-05
NM_002254	LOC100505880	2.98771	3.09817e-07	9.03135e-05
NM_022119	CLIC4	2.74675	3.11634e-07	9.03135e-05
NM_012151	FAM25A	2.72911	3.12126e-07	9.03135e-05
NM_198433	PORCN	2.79132	3.12533e-07	9.03135e-05
NM_000190	TSKU	-3.00308	3.13976e-07	9.03135e-05
NM_018137	BIRC5	-3.11959	3.15061e-07	9.03135e-05
NM_006694	CRNN	4.19503	3.17298e-07	9.03135e-05
NM_001003676	MYC	-3.35202	3.21916e-07	9.03135e-05
NM_003612	NR1D1	3.0757	3.23363e-07	9.03135e-05
NM_002923	SEMA7A	2.79552	3.25267e-07	9.03135e-05
NM_001025195	SEMA7A	2.72484	3.2615e-07	9.03135e-05
NM_005733	GLS	2.769	3.26899e-07	9.03135e-05
NM_017588	BRD3	-2.70364	3.27979e-07	9.03135e-05
NR_027358	CCNB1	-3.13454	3.30077e-07	9.03135e-05
NM_020734	XLOC_012077	2.8551	3.31409e-07	9.03135e-05
NM_145715	WNT5A	-2.71332	3.33809e-07	9.03135e-05
NM_002089	TMEM217	2.88739	3.37315e-07	9.03135e-05
NM_197966	TMEM25	-3.46262	3.38153e-07	9.03135e-05
	PLK3	2.65989	3.43645e-07	9.03135e-05
NM_001237	ZNF114	2.78132	3.43668e-07	9.03135e-05
NM_001001555	MARS	-2.81449	3.44645e-07	9.03135e-05
NM_178042	GJB2	-3.59326	3.4477e-07	9.03135e-05
NM_172071	HIST1H2AD	4.02601	3.44807e-07	9.03135e-05
NM_016190	TARSL2	2.70562	3.46077e-07	9.03135e-05
NM_003234	GPX2	-2.74646	3.46282e-07	9.03135e-05
NM_212551	KIF3C	-3.38959	3.47983e-07	9.03135e-05
NM_002435	PRSS22	4.28809	3.48994e-07	9.03135e-05
NM_000637	F8A1	-4.24815	3.49297e-07	9.03135e-05
NM_024671	AURKA	-2.96609	3.52769e-07	9.03135e-05
NR_033752	HMBS	-2.66109	3.53346e-07	9.03135e-05
NM_005702	PRMT6	-3.2044	3.5409e-07	9.03135e-05
NM_001924	JTB	-2.84066	3.54787e-07	9.03135e-05
NM_032436	C11orf49	-2.78439	3.55165e-07	9.03135e-05
NM_004078	SEMA7A	2.69381	3.55993e-07	9.03135e-05
NM_012151	RGS2	3.34236	3.56746e-07	9.03135e-05
NM_197941	CES1	-3.04812	3.57089e-07	9.03135e-05
NM_206539	KIF20A	-3.55095	3.62223e-07	9.11128e-05
NM_018204	WDR5	-2.67324	3.64037e-07	9.11128e-05
NM_002467	LOC283404	3.50982	3.65308e-07	9.11128e-05
NM_005399	RIMKLB	2.64644	3.66037e-07	9.11128e-05
NM_006426	TIGD2	-2.66845	3.69517e-07	9.15296e-05
NM_020299	CXCL2	3.8479	3.71645e-07	9.15296e-05
NR_038464	BID	-2.59562	3.72072e-07	9.15296e-05
NM_006390	LOC401561	2.82679	3.74183e-07	9.16287e-05
NM_031942	CCNA2	-2.63103	3.77801e-07	9.16287e-05
NM_002611	GRB10	-2.98058	3.78675e-07	9.16287e-05
NM_006712	ACTL6A	-2.72552	3.79335e-07	9.16287e-05
NM_018226	RC3H1	2.58505	3.84035e-07	9.16287e-05
NM_000190	CRNN	4.08708	3.86882e-07	9.16287e-05
NM_003612	TFRC	3.13811	3.87087e-07	9.16287e-05
NM_001005915	LYSMD1	3.11109	3.87179e-07	9.16287e-05
NM_014966	MPI	-3.0563	3.88456e-07	9.16287e-05
NM_175065	GSR	-3.07725	3.91024e-07	9.16287e-05
XR_110171	ZNF768	-2.60497	3.92516e-07	9.16287e-05
NM_023009	LOC344887	-3.04432	3.97748e-07	9.16287e-05
NM_001198	ERAL1	-3.06465	4.00818e-07	9.16287e-05
NM_032902	GADD45A	2.6497	4.01233e-07	9.16287e-05
	CHAMP1	-2.71466	4.01425e-07	9.16287e-05
NM_144627	CSRP1	-2.71045	4.01747e-07	9.16287e-05
NM_016948	F8A1	-4.58279	4.01876e-07	9.16287e-05
NM_203462	ADAMTS6	2.6116	4.03947e-07	9.16287e-05
NM_002090	DLK2	-2.94405	4.04744e-07	9.16287e-05
NM_005988	CKAP2	-2.76553	4.06834e-07	9.16287e-05
NM_001012271	MYC	-3.19679	4.0786e-07	9.16287e-05
NM_004004	PRKAB2	-2.61882	4.08599e-07	9.16287e-05
NM_007076	DPYSL4	2.55008	4.09149e-07	9.16287e-05
NM_016262	AKR1B10	-3.32585	4.09237e-07	9.16287e-05
NM_020299	LOC439990	2.81459	4.09585e-07	9.16287e-05
NM_004247	IPO8	-3.28592	4.10304e-07	9.16287e-05
NM_001195571	CDCA7	-2.7964	4.12022e-07	9.16873e-05
NM_017851	PDK2	-2.91711	4.16317e-07	9.23168e-05
NM_015650	FASTK	-2.75051	4.18251e-07	9.23566e-05
NM_033296	RNPEPL1	-2.59948	4.1943e-07	9.23566e-05
NM_003234	HMBS	-2.61717	4.21232e-07	9.24126e-05
NR_024399	SEMA7A	2.77459	4.22618e-07	9.24126e-05
NM_007357	ERBB3	2.53277	4.2604e-07	9.24313e-05
NM_175907	DHX30	-2.58031	4.26629e-07	9.24313e-05
NM_006751	HIST2H2AB	3.6694	4.27107e-07	9.24313e-05
NM_018677	LOC100131774	2.62698	4.29825e-07	9.2701e-05
NM_000190	MARCKSL1	2.84473	4.33907e-07	9.32441e-05
NM_003897	PRDM1	2.51543	4.35305e-07	9.32441e-05
NR_003010	PPP1R16A	-2.6726	4.39366e-07	9.3755e-05
NM_018137		3.00231	4.40668e-07	9.3755e-05
NM_030577	C1orf182	2.70941	4.42211e-07	9.37666e-05
NM_152903	PARD6A	2.52092	4.46469e-07	9.43518e-05
NM_003006	MRFAP1L1	-3.11085	4.49412e-07	9.46561e-05
NM_001004128	CXCL3	4.53195	4.52149e-07	9.49151e-05
NM_025130	SPRR2A	2.8469	4.55564e-07	9.50168e-05
NM_001205252	BIRC5	-3.19161	4.57386e-07	9.50168e-05
NM_006018	GJB2	-3.60193	4.58568e-07	9.50168e-05
NM_017421	FICD	2.7219	4.6026e-07	9.50168e-05
NM_006767	TUBE1	-2.71737	4.60725e-07	9.50168e-05
NM_001001555	AKR1B10	-3.44847	4.61686e-07	9.50168e-05
NM_000190	EFTUD2	-2.64263	4.64223e-07	9.5068e-05
NM_032487	PRR9	2.49911	4.67153e-07	9.5068e-05
NM_033184	PARP16	-2.53139	4.6836e-07	9.5068e-05
	TRAF3IP1	-3.33924	4.72265e-07	9.5068e-05
NM_002575	MRFAP1	-2.83936	4.73044e-07	9.5068e-05
NM_001080494	TFRC	3.08361	4.73118e-07	9.5068e-05
NM_003596	MGC23284	2.76333	4.73341e-07	9.5068e-05
NM_199184	COG2	-2.67004	4.74011e-07	9.5068e-05
NR_003139	ZADH2	-2.56517	4.76037e-07	9.51712e-05
NM_014677	SSFA2	2.5242	4.79822e-07	9.52191e-05
NM_182597	ACSS2	-2.50382	4.80161e-07	9.52191e-05
NM_153712	HMBS	-2.59947	4.81791e-07	9.52191e-05
NM_033211	IER3	2.60836	4.82325e-07	9.52191e-05
NM_181607	SCARNA12	-2.48432	4.84173e-07	9.52852e-05
NM_003612	PRMT6	-3.40699	4.87029e-07	9.55486e-05
NM_012145	TMEM177	-3.81639	4.89321e-07	9.57002e-05
NM_016056	KBTBD6	-2.56863	4.9397e-07	9.6229e-05
NM_016506	SELPLG	2.82022	4.95722e-07	9.6229e-05
NM_002467	QSOX1	2.53133	4.96609e-07	9.6229e-05
NM_000190	HKDC1	-2.48068	4.99747e-07	9.65401e-05
NM_005168	RNF223	3.11512	5.0528e-07	9.70081e-05
NM_199342	HCAR3	2.52625	5.05946e-07	9.70081e-05
NM_024622	COQ3	-2.47913	5.07162e-07	9.70081e-05
NM_001067	LZTR1	-2.64994	5.09651e-07	9.70081e-05
NM_003124	GRB10	-2.87881	5.09872e-07	9.70081e-05
NM_021067	HMBS	-2.66201	5.16032e-07	9.76904e-05
NM_000584	ARPM1	2.7607	5.1656e-07	9.76904e-05
NM_005596	KRTAP2-4	4.97462	5.20575e-07	9.80738e-05
NM_012412	XLOC_003738	2.73777	5.22322e-07	9.80738e-05
NM_001198	SERPINB2	2.49593	5.2326e-07	9.80738e-05
NM_003612	TTC39A	-2.57364	5.28552e-07	9.87718e-05
NM_018137	TPST1	2.51971	5.31103e-07	9.89548e-05
NM_212554	C6orf108	-2.43604	5.40749e-07	9.97966e-05
NM_024833	SCARNA18	2.6334	5.4139e-07	9.97966e-05
NM_003845	RIMS2	2.89526	5.42234e-07	9.97966e-05
NM_000120	C7orf53	3.18386	5.47675e-07	9.97966e-05
NM_001001555	TTL	-3.19586	5.48315e-07	9.97966e-05
	C5orf30	-2.68739	5.50342e-07	9.97966e-05
NM_003234	KRTAP19-1	3.00355	5.51077e-07	9.97966e-05
NM_002538	SEMA7A	2.64774	5.53176e-07	9.97966e-05
NM_003368	DTYMK	-2.64083	5.53531e-07	9.97966e-05
NM_001237	TMBIM4	-2.41545	5.53613e-07	9.97966e-05
NM_001007094	KBTBD4	2.41812	5.53746e-07	9.97966e-05
NM_025106	MYC	-3.18454	5.54637e-07	9.97966e-05
NM_199342	HMBS	-2.67741	5.58625e-07	0.000100228
	RND3	2.49949	5.63239e-07	0.000100769
NM_016190	CCDC23	2.48854	5.73676e-07	0.000101196
NM_006370	FASTKD1	-2.39259	5.75668e-07	0.000101196
NM_002467	TOP2A	-2.39374	5.78372e-07	0.000101196
NM_004117	SPR	-2.54271	5.81086e-07	0.000101196
NM_052855	GINS1	-2.81183	5.81596e-07	0.000101196
NM_199427	IL8	4.44749	5.8239e-07	0.000101196
NM_182679	NFIB	-2.57129	5.82678e-07	0.000101196
NM_003368	H2AFV	-2.77173	5.83196e-07	0.000101196
NM_003609	PRDM1	2.66708	5.84924e-07	0.000101196
NM_013390	SEMA7A	2.71855	5.85723e-07	0.000101196
NM_032322	PRMT6	-3.09323	5.86184e-07	0.000101196
	METTL10	-2.90129	5.87716e-07	0.000101196
NM_000930	ZNF671	-2.43859	5.91341e-07	0.000101196
NM_016190	DYRK4	-2.58857	5.91853e-07	0.000101196
	EPHX1	-2.49384	5.92352e-07	0.000101196
NM_003776	GRB10	-2.81205	5.92765e-07	0.000101196
NM_001012301	XLOC_l2_012931	2.39415	5.92944e-07	0.000101196
NM_004004	TFRC	3.19643	5.95875e-07	0.000101421
NM_005416	OCLN	2.65053	5.97891e-07	0.00010149
NM_004900	USP1	-2.39777	6.00868e-07	0.000101721
NM_032901	CCNA2	-2.63608	6.03324e-07	0.000101863
NM_018034	ZNF37A	-2.38283	6.08065e-07	0.000102228
NM_017789	SPSB1	2.6983	6.09836e-07	0.000102228
NM_153252	CCDC23	2.60059	6.11409e-07	0.000102228
NM_012104	XLOC_000208	2.50169	6.1203e-07	0.000102228
NM_130803	CRNN	4.2623	6.14249e-07	0.000102228
NM_005864	VTI1B	-2.89517	6.15223e-07	0.000102228
NM_003247	MYC	-3.23198	6.241e-07	0.000102332
NM_052868	FKBP5	-2.58781	6.2536e-07	0.000102332
NM_017615	ANKRD40	-2.55859	6.27646e-07	0.000102332
NM_138431	ZFP64	-2.65178	6.29021e-07	0.000102332
NM_145175	GPATCH4	-2.61109	6.29794e-07	0.000102332
NM_003739	USP1	-2.39374	6.30322e-07	0.000102332
NM_175907	HIRIP3	-2.63286	6.3038e-07	0.000102332
NM_006936	TMEM2	2.48091	6.33268e-07	0.000102332
NM_017583	RNF135	-2.56896	6.35692e-07	0.000102332
NM_007314	WDR45	2.88134	6.3581e-07	0.000102332
NM_001005377	PLAT	3.14083	6.38436e-07	0.000102332
NM_005733	CRNN	4.01308	6.40107e-07	0.000102332
NM_001237	XLOC_l2_006937	3.12443	6.42315e-07	0.000102332
NM_003929	MRPL40	-2.4026	6.43174e-07	0.000102332
NM_054034	ARSI	-2.74539	6.43494e-07	0.000102332
NM_014039	GJB2	-3.50736	6.47157e-07	0.000102332
NM_003612	SPRR3	2.33303	6.49219e-07	0.000102332
NM_017421	APOBEC3B	2.36349	6.49922e-07	0.000102332
NM_006802	C12orf62	-2.42106	6.56631e-07	0.000102332
NM_006732	WDR70	-3.18237	6.56654e-07	0.000102332
NM_138448	SEMA4C	-2.42885	6.57589e-07	0.000102332
NM_033211	BRWD3	2.51149	6.58337e-07	0.000102332
NM_003068	BACE1	-2.6827	6.59765e-07	0.000102332
NM_001014812	MEN1	-2.39732	6.59795e-07	0.000102332
NM_005759	EFS	-2.44014	6.60202e-07	0.000102332
NM_016190	THBS2	-2.35999	6.62006e-07	0.000102332
	IGSF8	2.41286	6.62643e-07	0.000102332
NM_005168	NSMCE4A	-3.13714	6.64078e-07	0.000102332
NM_017789	MFSD3	-2.6412	6.67297e-07	0.000102332
NM_015931	FAM84A	2.65903	6.67394e-07	0.000102332
NM_017842	AKR1C3	-2.39595	6.67477e-07	0.000102332
NM_000190	ZADH2	-3.20514	6.69225e-07	0.000102332
NM_006751	SUMO3	-2.34767	6.69858e-07	0.000102332
NM_173828	TRIM44	-2.71125	6.72356e-07	0.000102332
NM_000190	ABL2	2.32815	6.72725e-07	0.000102332
NM_003368	PLAUR	2.5241	6.77603e-07	0.000102458
NM_199427	KIF20A	-3.32655	6.78123e-07	0.000102458
NM_052868	CCNA2	-2.68515	6.78433e-07	0.000102458
NM_199427	RAB7L1	-2.53804	6.81515e-07	0.000102677
NM_014070	FN1	2.45134	6.86727e-07	0.000103042
NM_001545	C11orf54	2.64422	6.87206e-07	0.000103042
NM_173514	SEMA7A	2.76979	6.98802e-07	0.000104396
NM_001124	COQ3	-2.37119	7.03832e-07	0.000104396
NM_015246	SF3A3	-2.31877	7.08572e-07	0.000104396
NM_016354	FOSB	3.91071	7.10064e-07	0.000104396
NM_001001850	ACYP2	2.34292	7.1194e-07	0.000104396
NM_018137	C5orf30	-2.49246	7.12046e-07	0.000104396
NM_016190	SNAI2	-2.55337	7.12883e-07	0.000104396
NM_199427	FAM96A	-2.2907	7.14034e-07	0.000104396
NM_006589	ABI2	-2.85027	7.14282e-07	0.000104396
NM_033211	CRNN	4.44022	7.1444e-07	0.000104396
NM_178868	AMPD3	2.29404	7.17724e-07	0.000104396
NM_032563	RND3	2.43745	7.18078e-07	0.000104396
NM_199427	SEMA4C	-2.52984	7.18367e-07	0.000104396
NM_003612	C3orf32	2.69625	7.19449e-07	0.000104396
NM_020365	SLC48A1	-2.30196	7.25585e-07	0.000105045
NM_020782	HMBS	-2.73376	7.28439e-07	0.000105216
NM_181575	SSFA2	2.38807	7.30459e-07	0.000105266
NM_033411	RELL2	2.33267	7.32983e-07	0.000105389
NM_001124	HMBS	-2.6286	7.3969e-07	0.000105478
NM_021982	USP1	-2.42511	7.4033e-07	0.000105478
NR_033415	ZFP64	-2.39589	7.44505e-07	0.000105478
NM_002866	IGSF8	2.42272	7.4538e-07	0.000105478
NM_032330	ZFP64	-2.61726	7.47289e-07	0.000105478
NM_006945	C6orf15	4.18907	7.47506e-07	0.000105478
NM_024844	ICT1	-2.58494	7.49506e-07	0.000105478
	SLC38A9	-3.76128	7.50483e-07	0.000105478
NM_001142651	ADM	2.54802	7.51229e-07	0.000105478
NM_031948	MGRN1	-2.59903	7.51371e-07	0.000105478
NM_199297	SLCO4A1	-2.27216	7.52027e-07	0.000105478
NM_001237	STX19	2.53527	7.56704e-07	0.00010563
NM_000190	PRMT6	-3.26047	7.56981e-07	0.00010563
NM_002497	CRNN	3.99812	7.58141e-07	0.00010563
NR_027003	ZFP64	-2.43051	7.61258e-07	0.00010567
	FAM189B	-2.46241	7.62016e-07	0.00010567
NM_006751	C5orf30	-2.73302	7.66226e-07	0.00010567
NM_001001555	CMTM8	-3.16934	7.66242e-07	0.00010567
NM_145316	LCE3D	2.61147	7.66822e-07	0.00010567
NM_004472	ZFP64	-2.48492	7.6935e-07	0.000105787
NM_199427	SEMA7A	2.83294	7.71993e-07	0.000105919
NM_178433	EIF2B3	-2.31248	7.81363e-07	0.000106657
NM_002498	KLHDC5	-2.26868	7.8298e-07	0.000106657
NM_006936	AUP1	-2.25748	7.83443e-07	0.000106657
NM_005857	RWDD2A	2.43771	7.8414e-07	0.000106657
NM_003368	ADM	2.4756	7.8952e-07	0.000106981
NM_138288	SEC24A	2.25947	7.8992e-07	0.000106981
NM_003157	KRT42P	2.39166	7.92734e-07	0.000107052
NM_003344	RAB3A	2.85609	7.93847e-07	0.000107052
NM_004633	CAPNS2	-2.43857	7.96155e-07	0.000107134
NM_000930	SPRR2D	2.45191	7.9947e-07	0.000107243
NM_153331	NUP85	-2.31004	8.00372e-07	0.000107243
NM_013943	XLOC_004794	2.71174	8.07195e-07	0.000107565
NM_145798	NEURL1B	-2.96883	8.119e-07	0.000107565
NM_197966	PRSS27	2.252	8.1191e-07	0.000107565
NM_001010917	THYN1	-2.51527	8.15411e-07	0.000107565
XR_111605	CCNA2	-2.45665	8.17903e-07	0.000107565
NM_006751	HMBS	-2.73525	8.18644e-07	0.000107565
NM_017953	NEK2	-2.27651	8.18917e-07	0.000107565
XR_110178	DKFZp434J0226	2.67145	8.20832e-07	0.000107565
NM_015146	XLOC_006993	2.26726	8.23203e-07	0.000107565
NM_001237	SSFA2	2.44533	8.2416e-07	0.000107565
NM_001001555	GRB10	-2.77155	8.24445e-07	0.000107565
NM_005932	TMEM217	3.34777	8.24689e-07	0.000107565
NM_001037335	FOXD1	2.79979	8.26037e-07	0.000107565
NM_024901	ZFP64	-2.5102	8.27139e-07	0.000107565
NM_004417	LCE3B	2.26165	8.28683e-07	0.000107565
NM_152405	NEK3	-2.55324	8.30103e-07	0.000107565
NM_004004	SUMO3	-2.24731	8.32001e-07	0.00010759
NM_016048	ZMPSTE24	2.26189	8.41488e-07	0.000108432
NM_145175	USP1	-2.39762	8.41962e-07	0.000108432
NM_004004	SPTSSA	-2.29275	8.4568e-07	0.000108689
NM_138555	NEK4	-2.26955	8.48021e-07	0.000108768
NM_033211	UBE2H	2.34977	8.52048e-07	0.000108879
NM_033027	IL1R2	3.09693	8.52349e-07	0.000108879
NM_001080417	PLAT	3.07413	8.55442e-07	0.000109053
NM_003157	KCTD6	-2.91458	8.57753e-07	0.000109127
NM_001012398	CLIC4	2.24704	8.60145e-07	0.000109211
NM_001195156	OSBPL7	-2.50116	8.64454e-07	0.00010938
NM_004004	BID	-2.52547	8.66271e-07	0.00010938
NM_019884	GOLGA7B	2.27178	8.67683e-07	0.00010938
NM_005168	LOC100509498	-2.26805	8.68459e-07	0.00010938
NM_005319	SSFA2	2.39523	8.70159e-07	0.00010938
NR_037166	ZNHIT6	-2.21872	8.74337e-07	0.000109686
NM_003368	LOC100507406	2.41446	8.7904e-07	0.000109862
	SEPT8	-2.39525	8.80341e-07	0.000109862
NM_002856	CCNA2	-2.598	8.81742e-07	0.000109862
NM_018137	GRB10	-2.83221	8.82716e-07	0.000109862
NM_005619	MIPEP	-2.40328	8.86636e-07	0.000110132
NM_015627	PRIC285	2.20793	8.90101e-07	0.000110344
	DENND2D	-3.00638	8.93265e-07	0.000110519
NM_000930	DUSP1	2.25337	8.99111e-07	0.000110921
NM_152348	JMY	-2.32415	9.00043e-07	0.000110921
NM_198275	GJB2	-3.48447	9.03012e-07	0.000110921
NM_152658	ISOC1	-2.50785	9.03559e-07	0.000110921
NR_033892	FAM84A	2.17951	9.07021e-07	0.000110934
NM_020921	GJB2	-3.50865	9.07184e-07	0.000110934
NM_002467	KIF23	-2.49356	9.1153e-07	0.000111249
NM_001190	C5orf30	-2.66847	9.13492e-07	0.000111273
NM_030622	CSRNP1	2.71237	9.20466e-07	0.000111651
NR_039988	ZNF629	-2.80846	9.22506e-07	0.000111651
NM_000191	NEK4	-2.61742	9.2399e-07	0.000111651
NM_014877	AKTIP	2.17935	9.25925e-07	0.000111651
	ZMYM6NB	-2.19407	9.26802e-07	0.000111651
NM_172071	GJB2	-3.51854	9.27237e-07	0.000111651
NM_013342	GSK3A	-2.47048	9.32739e-07	0.000111745
NM_001178138	RND3	2.48388	9.37806e-07	0.000111745
NM_019042	HIST1H1C	2.90131	9.39206e-07	0.000111745
NM_174921	LOC100129518	2.99566	9.3926e-07	0.000111745
NM_001171080	USP1	-2.34042	9.41313e-07	0.000111745
NM_000695	LOC729867	2.22653	9.42682e-07	0.000111745
XR_108687	PVRL2	2.33912	9.43757e-07	0.000111745
NM_002022	PRMT6	-2.97547	9.44637e-07	0.000111745
NR_027237	RTN2	2.735	9.46622e-07	0.000111745
NM_001031716	LDLRAP1	-2.15892	9.47347e-07	0.000111745
NM_006451	XLOC_003261	2.29063	9.49533e-07	0.000111745
	PLAT	2.93681	9.58131e-07	0.000111745
NM_001752	WDR81	2.33645	9.58414e-07	0.000111745
NM_005168	MPZL3	2.5239	9.58636e-07	0.000111745
NM_001752	THAP8	2.66279	9.60702e-07	0.000111745
NM_000952	TBC1D3P5	2.53609	9.63734e-07	0.000111745
NM_022071	NIN	-2.19524	9.6434e-07	0.000111745
NM_003877	MYC	-3.2451	9.65019e-07	0.000111745
NM_006751	BCAT2	-2.15489	9.65081e-07	0.000111745
NM_013328	CYP2S1	-2.19153	9.65155e-07	0.000111745
NM_016506	LOC100130899	-2.58124	9.65273e-07	0.000111745
NM_004417	HMGCL	-2.25168	9.67802e-07	0.000111832
NM_005649	HELZ	-2.24588	9.7125e-07	0.000111943
NM_020774		2.72369	9.76182e-07	0.000111943
NM_003612	RC3H1	2.38014	9.78478e-07	0.000111943
NM_005669	TFPT	2.46802	9.80321e-07	0.000111943
NM_001237	TFDP2	-2.17841	9.80889e-07	0.000111943
NM_054013	PUS7	-2.67871	9.81009e-07	0.000111943
NM_004004	C4orf34	2.369	9.81208e-07	0.000111943
NM_001002814	RBM41	-2.53523	9.8314e-07	0.000111961
NM_005576	ALDH3B2	-2.44694	9.85404e-07	0.000112016
NM_005168	LOC100507025	2.60502	9.93878e-07	0.000112776
NM_005671	FMO4	2.33485	1.00158e-06	0.000113238
NM_003368	LOC728743	-2.2394	1.00461e-06	0.000113238
NM_017421	OBFC2A	2.16732	1.00657e-06	0.000113238
NR_002722	PAIP1	-2.50945	1.00808e-06	0.000113238
NM_016529	XLOC_012631	2.36707	1.00873e-06	0.000113238
NM_032892	CAT	-2.14761	1.00874e-06	0.000113238
	RND3	2.34548	1.01139e-06	0.000113334
NM_001400	CAT	-2.28982	1.01667e-06	0.000113498
NM_032360	PTAFR	-2.21313	1.01792e-06	0.000113498
NM_001080538	SH2D4A	2.36358	1.01884e-06	0.000113498
NM_016034	SSFA2	2.40629	1.02528e-06	0.000113498
NM_001264	PYCR2	-2.31011	1.02657e-06	0.000113498
NM_002560	KBTBD4	2.32561	1.02725e-06	0.000113498
NM_001024599	DUSP1	2.33934	1.03029e-06	0.000113498
NM_138572	ZNF354A	-2.19202	1.03048e-06	0.000113498
NM_003512	MIB1	-2.13109	1.03088e-06	0.000113498
NM_170743	SEMA7A	2.78541	1.03729e-06	0.00011393
NM_001039372	REEP5	-2.13247	1.03842e-06	0.00011393
NM_022156	CCNA2	-2.66165	1.04842e-06	0.000114826
NR_024421	MGAT4B	-2.44167	1.05108e-06	0.000114918
NM_003355	GJB2	-3.50384	1.05719e-06	0.000114925
NM_001124	RAB11FIP1	2.14504	1.0585e-06	0.000114925
NM_005733	LOXL1	-3.05511	1.05969e-06	0.000114925
NM_002882	RND3	2.50779	1.06077e-06	0.000114925
NM_018224	UBXN8	2.15465	1.0613e-06	0.000114925
NM_005226	USP1	-2.34449	1.06601e-06	0.000114925
NM_178520	COQ3	-2.30644	1.06631e-06	0.000114925
NM_017702	ZNF204P	-2.24506	1.06722e-06	0.000114925
NM_001042474	ATP8A2	2.12566	1.06998e-06	0.000114925
NM_006751	FRMD5	2.28202	1.07035e-06	0.000114925
NM_005733	LOC100506328	2.56883	1.07122e-06	0.000114925
NM_004809	S1PR1	2.38189	1.07785e-06	0.000115357
NM_020665	ACBD6	-2.3311	1.0789e-06	0.000115357
NM_013301	AKR1B15	-3.19729	1.09155e-06	0.000116321
	MRPS2	-2.13402	1.09162e-06	0.000116321
	CDSN	2.15967	1.09732e-06	0.000116413
NM_152718	P2RX4	-2.11954	1.09779e-06	0.000116413
NM_152504	HIST2H2BF	3.69862	1.09955e-06	0.000116413
NM_021239	TAF8	-2.25511	1.10179e-06	0.000116413
NM_019023	HIST1H2AC	3.83985	1.1047e-06	0.000116413
NM_003234	IL28RA	2.22533	1.10625e-06	0.000116413
NM_000930	HEPACAM2	2.63567	1.10916e-06	0.000116413
NM_000265	DUS1L	-2.34186	1.11103e-06	0.000116413
NM_015062	ZNF503-AS2	2.47091	1.11529e-06	0.000116413
NM_181755	UCP2	-2.17323	1.11532e-06	0.000116413
NM_181876	ADM	2.38549	1.12014e-06	0.000116413
NM_016190	KIF20A	-3.35712	1.12082e-06	0.000116413
NM_173065	RANBP1	-2.10846	1.12129e-06	0.000116413
NM_017789	C7orf44	-2.17341	1.1214e-06	0.000116413
NM_006936	S1PR3	2.11632	1.12341e-06	0.000116413
NM_002357	TMEM105	-2.50917	1.12581e-06	0.000116413
NM_000190	DEF8	-2.11359	1.12698e-06	0.000116413
NM_001752	ZNF565	2.10509	1.12749e-06	0.000116413
NM_006290	SSFA2	2.46317	1.12829e-06	0.000116413
NM_181616	KIF20A	-3.01477	1.13097e-06	0.000116413
NM_002538	STOML1	-2.14626	1.1313e-06	0.000116413
NM_003368	TMEM27	2.79718	1.13453e-06	0.000116555
	CCDC106	-2.09534	1.13858e-06	0.000116711
NM_000386		2.27919	1.14188e-06	0.000116711
NM_001333	LRP11	2.58451	1.14355e-06	0.000116711
NM_004204	VWCE	2.23117	1.14611e-06	0.000116711
NM_031453	C20orf196	2.4429	1.14811e-06	0.000116711
NM_031902	RBM25	-2.27474	1.14853e-06	0.000116711
NM_004417	PRMT7	-2.28527	1.14902e-06	0.000116711
NM_174917	TFRC	3.08214	1.15137e-06	0.000116762
NM_001195541	PLAT	3.0231	1.154e-06	0.000116839
NM_003033	NCF1	-2.86277	1.15595e-06	0.000116849
NM_133443	PPRC1	-2.10442	1.16332e-06	0.000117132
NM_001190468	HSD11B1	2.71425	1.16425e-06	0.000117132
NM_018137	PPP2R2C	-2.19072	1.16433e-06	0.000117132
XM_003119496	CRNN	4.00337	1.17649e-06	0.000117731
NM_017542	IL28RA	2.22534	1.177e-06	0.000117731
NM_015135	SEMA4C	-2.45897	1.17753e-06	0.000117731
NM_005117	SUMO3	-2.10659	1.18478e-06	0.000117731
NM_198527	MXD1	2.41362	1.18496e-06	0.000117731
NR_026757	HMBS	-2.59823	1.18676e-06	0.000117731
NM_182762	CAT	-2.12048	1.18735e-06	0.000117731
NM_003146	TNFAIP3	2.23585	1.18851e-06	0.000117731
NM_004417	KRTAP20-2	3.09501	1.19187e-06	0.000117731
NM_032373	OCLN	2.89818	1.19243e-06	0.000117731
NR_002556	USP1	-2.33806	1.19394e-06	0.000117731
NM_014916	XLOC_l2_011627	2.54671	1.1953e-06	0.000117731
NM_001190460	BLMH	-2.52815	1.19803e-06	0.000117731
NM_005358	CTSL2	2.22575	1.20027e-06	0.000117731
NM_020827	PIGQ	-2.24691	1.2006e-06	0.000117731
	FAM107B	2.08039	1.20194e-06	0.000117731
NM_052965	MRPS5	-2.43361	1.20206e-06	0.000117731
NM_032846	DUSP1	2.31972	1.20538e-06	0.000117873
NM_014117	ACSF3	-2.16627	1.21012e-06	0.000117917
NM_000432	LOC100289187	2.1596	1.21449e-06	0.000117917
XR_108523	ST3GAL1	2.15772	1.21749e-06	0.000117917
NM_005671	GPT2	-2.82336	1.21826e-06	0.000117917
NM_006751	GDNF	2.22024	1.22207e-06	0.000117917
NM_033211	PRMT6	-3.1943	1.22251e-06	0.000117917
NM_015124		-2.45286	1.22639e-06	0.000117917
NM_033438	POGK	-3.14054	1.22716e-06	0.000117917
NM_170692	NUP205	-2.591	1.22744e-06	0.000117917
	FGF19	2.57164	1.22792e-06	0.000117917
NM_016647	HDDC3	-2.20777	1.22846e-06	0.000117917
NM_001199814	OIP5-AS1	2.23744	1.22861e-06	0.000117917
NM_001752	MACC1	2.37105	1.23017e-06	0.000117917
NM_177538	SSRP1	-2.35358	1.23532e-06	0.000118114
NM_005168	DUSP1	2.27503	1.23691e-06	0.000118114
NM_053041	PCGF5	-2.1091	1.23889e-06	0.000118114
NM_003368	LOC388242	2.32784	1.23973e-06	0.000118114
NM_002421	LMTK2	2.06971	1.24723e-06	0.000118607
NM_006751	KRTAP9-1	2.33244	1.25053e-06	0.000118607
NM_014209	LMO7	2.3363	1.25056e-06	0.000118607
NM_001124	KIAA1430	-2.84084	1.25394e-06	0.000118707
NM_033510		-2.16525	1.25678e-06	0.000118707
NM_199427	TSEN15	-2.08842	1.25726e-06	0.000118707
NM_130803	RAB2B	2.13186	1.26233e-06	0.000118893
NM_002883	C16orf72	-2.08409	1.26429e-06	0.000118893
NM_013246	MYL2	3.22747	1.26829e-06	0.000118893
NM_032581	LOC100505710	2.04355	1.26846e-06	0.000118893
NM_139071	UBXN8	2.11829	1.26926e-06	0.000118893
NM_002513	SSFA2	2.37409	1.27056e-06	0.000118893
NM_002631	C5orf30	-2.45597	1.27301e-06	0.000118945
NM_006825	GRAMD4	-2.94431	1.27856e-06	0.000119076
NM_004417	SLAMF9	2.25597	1.28092e-06	0.000119076
NM_006429	RASAL2	2.07734	1.28177e-06	0.000119076
NM_052850		2.2752	1.28266e-06	0.000119076
NM_001099680	C8orf55	-2.09666	1.28387e-06	0.000119076
NM_020533	ZNF812	2.84195	1.28851e-06	0.000119308
	CAT	-2.21016	1.29015e-06	0.000119308
NM_001006640	CYP20A1	-2.14464	1.29866e-06	0.000119756
NM_001211	RND3	2.4496	1.2988e-06	0.000119756
NM_021069	COMMD7	-2.32785	1.30496e-06	0.000120064
NM_174921	USP1	-2.21611	1.30595e-06	0.000120064
NM_199427	MMP1	-2.03831	1.30815e-06	0.00012009
NM_002166	SSFA2	2.40079	1.31041e-06	0.0001201
	ETV2	2.1667	1.31288e-06	0.0001201
NM_001237	ADM	2.37023	1.31541e-06	0.0001201
NR_015368	DISP2	3.07613	1.31588e-06	0.0001201
NM_001941	ZFP64	-2.50519	1.32146e-06	0.000120365
NM_014721	MEN1	-2.36772	1.32355e-06	0.000120365
NM_144660	RANGAP1	-2.08277	1.32609e-06	0.000120365
NM_017754	CLCF1	2.09897	1.32942e-06	0.000120365
NM_014721	FAM126A	2.09279	1.33025e-06	0.000120365
NM_006945	SMARCD1	-3.23093	1.33025e-06	0.000120365
NM_003846	NME3	-2.77016	1.34277e-06	0.000120799
NM_002467	PGD	-2.03124	1.34279e-06	0.000120799
NM_000447	CKAP4	-2.0213	1.34465e-06	0.000120799
NM_138558	DUSP1	2.38908	1.34504e-06	0.000120799
NM_032881	CCT7	-2.0301	1.35046e-06	0.000120799
NM_014721	GADD45GIP1	-2.18343	1.35066e-06	0.000120799
NM_001040282	MAGIX	2.17767	1.35231e-06	0.000120799
NM_002467	MCOLN1	2.16575	1.35287e-06	0.000120799
NM_001195541	XLOC_003385	2.21455	1.35354e-06	0.000120799
NM_032999	TCEAL1	2.01771	1.35476e-06	0.000120799
NM_001145710	BUB1B	-3.79488	1.35786e-06	0.000120799
NM_001001555	SORBS2	2.19397	1.35865e-06	0.000120799
NM_017673	C4orf34	2.3643	1.36392e-06	0.000120799
NM_006936	ZFP64	-2.38242	1.36444e-06	0.000120799
NM_001004128	ID2	2.02708	1.37135e-06	0.000120799
NM_020141		-3.64525	1.37418e-06	0.000120799
NM_138558	CCNA2	-2.69854	1.3791e-06	0.000120799
NM_005168	LOC643837	2.11307	1.37932e-06	0.000120799
NM_014345	DSC3	2.0725	1.37978e-06	0.000120799
NM_001012515	PHACTR2	2.03795	1.38273e-06	0.000120799
NM_032488	SAMD8	2.31559	1.38275e-06	0.000120799
NM_014039	UHRF1BP1	-2.94362	1.38396e-06	0.000120799
NM_005168	PHACTR2	2.08871	1.38713e-06	0.000120799
	SPRR2D	2.01479	1.38723e-06	0.000120799
NR_001443	PEX11B	-2.75073	1.3908e-06	0.000120799
NM_030622	MYC	-3.18924	1.39152e-06	0.000120799
NM_001001555	PSEN2	-2.55883	1.40028e-06	0.000120799
NM_020768	PPP1R8	-2.00619	1.40092e-06	0.000120799
NM_001114132	LSM10	-2.75737	1.40152e-06	0.000120799
NM_144709	PHACTR2	2.08078	1.40673e-06	0.000120799
NM_014887	TBC1D3G	2.37097	1.40817e-06	0.000120799
NM_020365	MYC	-3.27877	1.40934e-06	0.000120799
NM_004475	LOC100289187	2.34806	1.40969e-06	0.000120799
NR_002803	GTF2I	-2.4886	1.41401e-06	0.000120799
NM_005030	LOC375190	2.17277	1.41472e-06	0.000120799
NM_001100418	GRB10	-2.66574	1.41608e-06	0.000120799
NM_002421	SWT1	2.62444	1.41756e-06	0.000120799
NM_001010911	SUMO3	-2.10168	1.42105e-06	0.000120799
NM_032637	QSOX1	2.20973	1.42155e-06	0.000120799
NM_080881	TMEM167B	2.0997	1.4232e-06	0.000120799
NM_014700	PPP1R8	-1.99315	1.42327e-06	0.000120799
NM_173508	RND3	2.47966	1.42491e-06	0.000120799
NM_001800	ZNF318	-2.02488	1.42519e-06	0.000120799
NM_016360	FECH	-2.15171	1.43236e-06	0.000120799
NM_003368	CNFN	-2.02575	1.43311e-06	0.000120799
NM_018084	C11orf54	2.78346	1.43521e-06	0.000120799
	RND3	2.41949	1.43593e-06	0.000120799
NM_001752	XLOC_013182	-2.06798	1.43918e-06	0.000120799
NM_012377	LOC339240	2.45287	1.44203e-06	0.000120799
	CYP2S1	-2.07987	1.44355e-06	0.000120799
NM_014395	GRB10	-3.18758	1.44581e-06	0.000120799
NM_004417	KCTD16	2.58215	1.44674e-06	0.000120799
NM_174921	NBEAL1	2.09139	1.4478e-06	0.000120799
NM_006695	PUS10	2.10062	1.4487e-06	0.000120799
NM_138410	N4BP2L2	-2.36476	1.44896e-06	0.000120799
NM_002421	EIF2B3	-2.18596	1.45005e-06	0.000120799
NM_032515	FLOT2	-2.34043	1.45453e-06	0.000120799
NM_019051	RPL13P5	-2.03331	1.45584e-06	0.000120799
NM_152833	PLK1	-1.98666	1.45604e-06	0.000120799
NM_020039	C19orf60	-2.22761	1.45695e-06	0.000120799
NM_030915	MMP1	-1.98324	1.45741e-06	0.000120799
NM_030622	C10orf114	2.09304	1.45993e-06	0.000120799
	SKP2	-2.08917	1.46127e-06	0.000120799
NM_199357	DBN1	-2.05777	1.46146e-06	0.000120799
NM_002421	RAB11FIP3	-2.25012	1.46174e-06	0.000120799
NM_006751	SLC35F3	-2.55695	1.47119e-06	0.000120799
NM_023004	CDKN2D	2.38021	1.4725e-06	0.000120799
NM_001001555	TACO1	-3.0019	1.47292e-06	0.000120799
XR_109879	USP1	-2.36593	1.4732e-06	0.000120799
NM_006522	CCDC88A	-2.26051	1.47335e-06	0.000120799
NM_001067		2.00937	1.47385e-06	0.000120799
NM_014055	CAT	-2.13498	1.47702e-06	0.000120799
NM_004889	OR7C2	2.25211	1.47788e-06	0.000120799
NM_197941	XLOC_001788	1.9766	1.47822e-06	0.000120799
NM_005003	DAPP1	2.38782	1.47891e-06	0.000120799
	DUSP1	2.32635	1.48195e-06	0.000120874
NM_006717	C4orf34	2.36195	1.4852e-06	0.000120874
NM_020184	RUNDC3A	2.59213	1.48607e-06	0.000120874
NM_005932	CMTM7	-2.72395	1.48751e-06	0.000120874
NM_001273	MMP1	-2.09705	1.49304e-06	0.00012094
NM_017789	BOK	-2.27362	1.49379e-06	0.00012094
NM_001099338	MRPL50	-2.07038	1.49408e-06	0.00012094
NM_005610	C9orf69	-2.26739	1.49735e-06	0.000121013
NM_005204	ACCN2	-2.04036	1.50115e-06	0.000121013
NM_033201	LBH	2.10824	1.50397e-06	0.000121013
NM_004443	CYP2S1	-2.27267	1.50453e-06	0.000121013
NM_144608		2.05728	1.50526e-06	0.000121013
	ARHGAP11A	-2.21429	1.50651e-06	0.000121013
NM_001042474	MMP1	-2.10085	1.50894e-06	0.000121053
XR_111602	SSFA2	2.40125	1.51131e-06	0.00012109
NM_203401	RTN4R	-2.14323	1.51403e-06	0.000121125
NM_030622	GRB10	-2.82823	1.5156e-06	0.000121125
NM_001206651	XLOC_l2_008221	3.44935	1.51834e-06	0.00012119
NM_012151	WNT6	-2.00379	1.52159e-06	0.000121296
NM_006044	TOP2A	-2.20515	1.52711e-06	0.000121582
NM_004651	IFT81	-2.13693	1.5394e-06	0.000122405
NM_212552	ATP5J2	-2.17652	1.54551e-06	0.000122453
NM_012377	ADAMTS6	1.99416	1.54699e-06	0.000122453
NM_006145	NDUFAB1	-2.0155	1.54724e-06	0.000122453
NM_006963	SPC24	-2.16698	1.55324e-06	0.000122453
NM_001042474	SPIN1	2.05848	1.55599e-06	0.000122453
NR_003142	CNNM4	-2.01569	1.55672e-06	0.000122453
NM_012377	MIPEP	-2.03546	1.55828e-06	0.000122453
NM_015305	CHD4	-2.28066	1.55942e-06	0.000122453
NM_012129	SEMA4C	-2.34307	1.56484e-06	0.000122453
NM_031419	FAM22A	3.10376	1.56856e-06	0.000122453
NM_018438	RBBP4	-2.00129	1.56892e-06	0.000122453
NM_002537	MAP3K8	2.6078	1.56967e-06	0.000122453
NM_021127	C16orf45	-2.63295	1.57295e-06	0.000122453
NM_025139	EPHB3	1.97794	1.5739e-06	0.000122453
NM_032230	HEXIM2	1.96074	1.57392e-06	0.000122453
NM_017421		-1.95443	1.57533e-06	0.000122453
NM_014330	ZNF565	2.1143	1.57862e-06	0.000122453
NM_001128626		-2.23998	1.57924e-06	0.000122453
NM_006429	STMN1	-2.01253	1.58002e-06	0.000122453
NM_001042533	CYP2S1	-2.35356	1.58039e-06	0.000122453
NM_017798	SH3GLB1	-2.01658	1.58206e-06	0.000122453
	F8A1	-4.3466	1.5857e-06	0.000122453
	HDAC6	2.20408	1.58639e-06	0.000122453
NM_001752	USP11	2.18673	1.58666e-06	0.000122453
NM_021158	BOLA3	-2.04397	1.59097e-06	0.000122635
NM_203298	OR7C2	2.24917	1.59855e-06	0.000123052
NM_014721	ZNF22	-3.32426	1.60305e-06	0.000123052
NM_001100119	ZNF565	2.10365	1.60419e-06	0.000123052
NM_001100418	SNHG9	2.42018	1.61138e-06	0.000123325
NM_000076	OR7C2	2.12837	1.61594e-06	0.000123325
NM_001080436	ANGEL1	-1.96403	1.61701e-06	0.000123325
NM_015842	CLDN12	-2.19423	1.61742e-06	0.000123325
NM_006067	NFKBIZ	1.94399	1.61754e-06	0.000123325
NM_015178	FBXO6	-1.96778	1.63226e-06	0.000123864
NM_177551	OAZ2	-1.95801	1.63721e-06	0.000123864
NR_024014	PMAIP1	3.26461	1.63933e-06	0.000123864
NM_014721	ARMC9	-2.6895	1.64005e-06	0.000123864
NM_000641	C12orf26	2.40555	1.64159e-06	0.000123864
NM_001001436	COQ3	-2.3714	1.64324e-06	0.000123864
NM_024918	PPP1R15A	1.94724	1.64514e-06	0.000123864
NM_025161	SPIRE1	-1.98944	1.64533e-06	0.000123864
NM_002060	CCT7	-1.99844	1.64567e-06	0.000123864
NM_182532	MINA	-2.11529	1.64695e-06	0.000123864
NM_006392	YTHDF1	-2.02946	1.64897e-06	0.000123864
NM_015185	XLOC_002142	1.95674	1.64935e-06	0.000123864
NM_018205	FLJ31713	2.02042	1.65019e-06	0.000123864
NM_032442	CAT	-2.20443	1.65778e-06	0.000124282
NM_002336	CHCHD1	-1.93857	1.66506e-06	0.000124535
NM_006480	PHACTR2	2.00693	1.66711e-06	0.00012454
NR_026934	XRCC3	-1.93918	1.67168e-06	0.000124685
NM_000447	C19orf60	-2.07311	1.67481e-06	0.000124685
NM_000990	CDKN1C	2.35893	1.67723e-06	0.000124685
NM_174921	WTIP	-2.07548	1.67864e-06	0.000124685
NM_012256	LMO7	2.19735	1.67894e-06	0.000124685
NM_015589	COX4NB	-2.1185	1.68809e-06	0.000125074
NM_001048183	RHOBTB2	-2.59356	1.68906e-06	0.000125074
NM_199427	HCAR2	2.20983	1.69139e-06	0.000125074
NM_015285	PP14571	-1.95102	1.69212e-06	0.000125074
NM_080476	PHACTR2	2.06174	1.69915e-06	0.000125413
NM_001031848	IL11	2.70551	1.70069e-06	0.000125413
NM_018452	C16orf87	1.94413	1.70972e-06	0.000125932
NM_019050	DSN1	2.23751	1.71902e-06	0.000126343
NM_020431	C17orf70	-1.93373	1.72033e-06	0.000126343
NM_004669	GJA4	3.07727	1.72228e-06	0.000126343
NM_173680	TMEM61	-2.22208	1.72334e-06	0.000126343
NM_182706	NOP56	-1.98166	1.72772e-06	0.000126423
NM_030760	ARHGEF9	2.02368	1.7304e-06	0.000126423
NM_020745	LRRC20	-1.94814	1.73044e-06	0.000126423
NM_213566	NEURL4	-2.35008	1.73462e-06	0.000126495
NM_006782	LRP6	-2.05626	1.73545e-06	0.000126495
NM_005060	RGS14	-2.15429	1.74467e-06	0.000126695
NM_006429	LOC152225	3.30493	1.74635e-06	0.000126695
	PSEN2	-2.44547	1.74678e-06	0.000126695
NM_172175	RPL27A	2.18772	1.75058e-06	0.000126695
NM_014721	C4orf34	2.3598	1.7517e-06	0.000126695
NM_002431	ZNF212	2.20456	1.75368e-06	0.000126695
NM_006230	SAMD4A	1.92991	1.75453e-06	0.000126695
NM_005480	PHACTR4	2.08769	1.75469e-06	0.000126695
NM_012377	ZFP64	-2.55716	1.75642e-06	0.000126695
NM_014721	WDR7	-2.13722	1.75861e-06	0.000126695
NM_007368	PIGU	-2.23797	1.76032e-06	0.000126695
NM_000465	SERPINB8	2.10806	1.77011e-06	0.000127098
NM_024672	C6orf35	-2.19583	1.77731e-06	0.000127098
NM_078481	USP53	2.19948	1.77827e-06	0.000127098
NM_001124	TMEM63C	-2.27955	1.77939e-06	0.000127098
NM_005202	CLIC3	-2.00486	1.78024e-06	0.000127098
NM_020365	ZNF775	-2.51514	1.7823e-06	0.000127098
	SCRIB	-2.19525	1.78544e-06	0.000127098
NM_006802	S1PR5	-2.07704	1.7864e-06	0.000127098
	AARS2	-3.25153	1.78692e-06	0.000127098
NM_033204	DFFA	-1.907	1.78739e-06	0.000127098
NM_006429	ZFPL1	1.93318	1.78957e-06	0.000127098
NR_028502	RORC	-1.966	1.79336e-06	0.000127098
NM_000190	CCT7	-1.94068	1.79439e-06	0.000127098
NM_002657		1.91835	1.7944e-06	0.000127098
NM_001012754	IL15	1.94098	1.79619e-06	0.000127098
NM_001394	PHACTR2	1.95719	1.80796e-06	0.000127429
NM_181521	MNAT1	-2.25367	1.80853e-06	0.000127429
NM_006938	POLD2	-2.00675	1.8089e-06	0.000127429
NM_001145206	TROAP	-1.91025	1.80897e-06	0.000127429
NM_005932	OR7C2	2.11846	1.81616e-06	0.000127452
NM_030915	PHACTR2	2.1092	1.81752e-06	0.000127452
NM_015675	RASA3	-1.99075	1.81883e-06	0.000127452
NM_003368	BARD1	2.05656	1.81994e-06	0.000127452
NM_020365	THAP9	2.42433	1.823e-06	0.000127452
NM_004470	CD97	-1.9094	1.82574e-06	0.000127452
NM_006305	ADM	2.45816	1.82609e-06	0.000127452
	COL8A2	-1.96535	1.82826e-06	0.000127452
NM_001190460	EIF2B3	-2.26517	1.83366e-06	0.000127452
NM_031420	AKR1C1	-1.9314	1.83672e-06	0.000127452
NM_152260	SF3A3	-2.23571	1.8374e-06	0.000127452
NM_018638		2.47007	1.84065e-06	0.000127452
NM_014143	ZNF101	2.03175	1.84574e-06	0.000127452
NM_001015049	CCT7	-1.90688	1.84632e-06	0.000127452
NM_032717	MIR22HG	1.98216	1.84861e-06	0.000127452
NM_020905	HMBS	-2.60055	1.85285e-06	0.000127452
NM_017421	PLAGL2	-3.04295	1.85774e-06	0.000127452
NM_014700	NHLRC3	-2.1249	1.85811e-06	0.000127452
NM_007220	DUSP4	-2.26064	1.85915e-06	0.000127452
NM_138558	CMTM4	-2.36543	1.85952e-06	0.000127452
NM_001628	SNRPD1	-2.04648	1.8597e-06	0.000127452
NM_001042474	KIAA1671	-2.2526	1.8633e-06	0.000127452
NM_006589	MIPEP	-1.97398	1.86368e-06	0.000127452
NM_001353	LBH	2.4625	1.86379e-06	0.000127452
NM_014583	GADD45B	2.77624	1.86431e-06	0.000127452
NM_020734	USP1	-2.51499	1.86537e-06	0.000127452
NM_001195541	EIF2B3	-2.08755	1.86547e-06	0.000127452
NM_080878	FKBP2	2.06565	1.86597e-06	0.000127452
	ANP32A	-2.02487	1.86892e-06	0.000127516
NM_001067	XLOC_003738	2.00375	1.8801e-06	0.000127796
NM_005378	KRTAP9-1	2.21383	1.88274e-06	0.000127796
NM_001031716	MRPL9	-1.89312	1.88502e-06	0.000127796
NM_004055	RPUSD2	-1.93768	1.88692e-06	0.000127796
NM_138399	ETNK1	2.37612	1.88704e-06	0.000127796
NM_020184	CD274	2.62361	1.88745e-06	0.000127796
XR_110118	BAG5	-1.97326	1.88875e-06	0.000127796
NM_004879	AGPAT9	2.09992	1.88926e-06	0.000127796
NM_173618	RDH14	-2.73846	1.89518e-06	0.000127931
NM_001305	COQ3	-2.45629	1.89683e-06	0.000127931
NM_178122	RAB11FIP3	-2.17005	1.90194e-06	0.000127931
NM_020685	CA5B	1.91178	1.90733e-06	0.000127931
	PPP1R8	-1.90689	1.9074e-06	0.000127931
NM_152485	AKR1B1	-2.0845	1.90955e-06	0.000127931
NR_036537	ZNF565	2.1608	1.90981e-06	0.000127931
NM_032846	FAM189B	-2.11415	1.91254e-06	0.000127931
NM_013373	AKR1C1	-2.11317	1.91406e-06	0.000127931
NM_001207014	LMCD1	2.50042	1.91504e-06	0.000127931
NM_205841	RIMKLB	2.14136	1.91785e-06	0.000127931
NM_182565	LOC100289187	2.12682	1.91916e-06	0.000127931
	ITLN2	1.99576	1.92049e-06	0.000127931
NM_017789		2.17678	1.92068e-06	0.000127931
NM_002421	TOP2A	-2.38783	1.92173e-06	0.000127931
NM_001204818	MYCN	2.43648	1.92519e-06	0.000128026
NM_012377	OBFC2A	2.28586	1.92976e-06	0.000128123
NM_000930	CAPN5	-2.36855	1.93107e-06	0.000128123
NM_001311	TMEM44	-2.30256	1.93588e-06	0.000128123
NM_152288	CNNM4	-1.91871	1.93919e-06	0.000128123
		2.11287	1.94145e-06	0.000128123
NM_001042474	EI24	-2.22721	1.94156e-06	0.000128123
NM_001003714	INO80E	-2.05264	1.94206e-06	0.000128123
NM_183376	CLDN4	1.92777	1.94782e-06	0.000128123
NM_174921	C1orf201	2.35194	1.94838e-06	0.000128123
NR_033752	C3orf14	1.99907	1.94871e-06	0.000128123
NM_134424		3.15524	1.94902e-06	0.000128123
NM_006936	C1orf74	1.89916	1.95699e-06	0.000128332
NM_018476	LOC100131320	-1.90049	1.95752e-06	0.000128332
NM_182679	RAB2B	1.96568	1.95832e-06	0.000128332
NM_019850	ZDHHC8	-3.568	1.96111e-06	0.000128346
NM_006634	SERPINH1	-2.10542	1.96262e-06	0.000128346
NM_006067	SPINK6	1.93343	1.96648e-06	0.000128466
NM_007111	FAM100B	-2.17374	1.97044e-06	0.000128485
NM_005258		-1.94119	1.97085e-06	0.000128485
NM_002961	SEMA4C	-2.62807	1.97657e-06	0.000128724
NM_018649	MMP1	-2.06291	1.97964e-06	0.00012877
NM_138610	LOC100293516	-2.31009	1.98297e-06	0.00012877
NM_001031735	OR7C2	2.15004	1.9834e-06	0.00012877
NM_203446	PLAT	2.98103	1.98642e-06	0.000128833
NM_001008392	CRIP1	-2.01783	1.99518e-06	0.000129222
NM_024881	ORAI3	-1.87242	1.99818e-06	0.000129222
NM_175732	VCPIP1	-1.99833	2.00754e-06	0.000129222
	ZNF565	2.01575	2.00812e-06	0.000129222
NM_148976	ATP5J2	-2.15741	2.01545e-06	0.000129222
NM_014502	ARRDC4	2.79735	2.01601e-06	0.000129222
NM_001017964	C4orf34	2.52102	2.01703e-06	0.000129222
NM_006751	LOC344887	-1.9427	2.01883e-06	0.000129222
NM_003362	RAD52	-2.07822	2.01885e-06	0.000129222
NM_002646	SUMO3	-2.28592	2.01938e-06	0.000129222
NM_001003408	BEX1	1.96171	2.01965e-06	0.000129222
NM_033637	GPATCH4	-2.63525	2.01997e-06	0.000129222
NM_014912	NGEF	-2.01894	2.02181e-06	0.000129222
NM_004695	VAMP5	1.91176	2.02436e-06	0.000129222
NM_194328	COX4NB	-2.04212	2.02624e-06	0.000129222
NM_138959	TFDP1	-1.95458	2.02952e-06	0.000129222
NM_003157	GCHFR	-2.22776	2.02989e-06	0.000129222
NM_005170	S100A4	1.92314	2.03014e-06	0.000129222
NM_015075	H2AFY2	-2.27092	2.03141e-06	0.000129222
NM_001014450	H2AFY	-1.90895	2.03404e-06	0.000129259
NM_001068	IZUMO4	2.39779	2.04201e-06	0.000129634
NM_005192	SYNJ1	2.36243	2.04592e-06	0.000129657
	CTDSPL	-1.85795	2.04858e-06	0.000129657
NM_173551	SLC35E1	1.88205	2.05068e-06	0.000129657
NM_021226	PTPMT1	-2.12661	2.05097e-06	0.000129657
NM_004898	COQ5	2.48274	2.0539e-06	0.000129657
NM_006007	PSMA1	-1.85814	2.05608e-06	0.000129657
NM_016026	PRPF19	-1.91357	2.05779e-06	0.000129657
	YDJC	-2.19994	2.05883e-06	0.000129657
NM_212481	SSFA2	2.36492	2.06106e-06	0.000129667
NM_004917	UNG	-1.85631	2.06791e-06	0.000129969
NM_007314	PIK3C2B	-2.44962	2.07364e-06	0.000130199
NM_004914	ABLIM1	-2.07923	2.07872e-06	0.000130388
NM_014980	BTRC	-2.0465	2.0817e-06	0.000130445
NM_030915	CPEB3	2.19082	2.09076e-06	0.000130748
NM_018218	SLC16A5	-2.28885	2.09519e-06	0.000130748
NM_002537	RNF38	1.9661	2.09605e-06	0.000130748
NM_014766	VANGL1	-2.42984	2.0967e-06	0.000130748
	NEK4	-2.12359	2.09703e-06	0.000130748
NM_017702	ASCL2	-2.38553	2.10178e-06	0.000130748
NM_021052	IQSEC2	-2.03058	2.10257e-06	0.000130748
NM_005786	SPRR2F	1.85397	2.10638e-06	0.000130748
NM_152485	TOP2B	-1.91116	2.10823e-06	0.000130748
NM_000930	CDKN3	-2.07225	2.10912e-06	0.000130748
NM_017727	XLOC_011104	1.95532	2.10937e-06	0.000130748
	ANKS6	-2.24799	2.11838e-06	0.000131004
NM_001067	ARHGAP22	-2.00512	2.11961e-06	0.000131004
	CLOCK	2.25119	2.12056e-06	0.000131004
NM_006717	ZFAND5	1.87054	2.12182e-06	0.000131004
NM_004614	RDH11	-2.0364	2.13115e-06	0.000131355
NM_020365	LOC153546	2.53082	2.13566e-06	0.000131355
NM_000930	ARID5A	-2.19575	2.137e-06	0.000131355
NM_016358	KLK4	1.87742	2.14417e-06	0.000131355
NM_005902	ABL2	2.03214	2.14685e-06	0.000131355
NR_040515	RAB36	-2.03273	2.14745e-06	0.000131355
NM_030899	STXBP5L	2.0708	2.1478e-06	0.000131355
NM_018087	LBH	2.06109	2.14905e-06	0.000131355
NM_006043	USP40	-1.95344	2.15018e-06	0.000131355
NM_014572	OAZ2	-1.92875	2.15147e-06	0.000131355
NM_006429	SCRN1	-1.97466	2.15155e-06	0.000131355
NM_002467	XLOC_l2_008221	3.36041	2.15254e-06	0.000131355
NM_001010858	DEF8	-1.87773	2.15562e-06	0.000131416
NM_004794	HIST1H2AE	3.6716	2.15771e-06	0.000131416
NM_001124	TSHZ1	-2.76401	2.16394e-06	0.000131668
NM_012377	C1orf74	1.87803	2.16896e-06	0.000131846
NM_003195	PLAT	3.12927	2.17399e-06	0.000132024
NM_001068	TMEM214	-2.15024	2.18079e-06	0.00013231
NM_001124	XLOC_009452	3.01979	2.18376e-06	0.000132359
NM_001067	TOP2A	-2.37556	2.18639e-06	0.000132359
NM_001127899		-1.89148	2.18821e-06	0.000132359
NM_018137	SPIN1	1.94076	2.19001e-06	0.000132359
NM_000930	TK2	-1.88836	2.1941e-06	0.000132385
NM_001001795	EIF2B3	-2.34972	2.19683e-06	0.000132385
NM_139164	PLAT	3.11342	2.19772e-06	0.000132385
NM_001237	IRX4	-1.96827	2.20002e-06	0.000132385
NM_004644	SMAD3	-2.38216	2.20095e-06	0.000132385
NM_014721	NFKBIB	1.94078	2.20929e-06	0.00013276
NM_194325	ZNF323	1.91794	2.21856e-06	0.000133046
NM_000623	TMEM48	-1.84768	2.22059e-06	0.000133046
NM_018452	HS3ST2	1.87019	2.22275e-06	0.000133046
NM_001205280	LATS2	1.84013	2.22365e-06	0.000133046
NM_018017	CCT7	-1.94621	2.22462e-06	0.000133046
NM_020772	MYC	-3.26333	2.23213e-06	0.000133251
NM_033027	RNF187	-2.52886	2.23291e-06	0.000133251
NM_058246	RAB33A	2.4297	2.23439e-06	0.000133251
NM_017789	ADM	2.33109	2.23666e-06	0.00013326
NR_038879	OR7C2	2.09766	2.24399e-06	0.0001335
NM_024907	TCEA2	-2.94651	2.24493e-06	0.0001335
NM_017789	TOP2B	-1.89763	2.24908e-06	0.000133621
NM_001204199	ADM	2.36712	2.26059e-06	0.000133945
NM_014763	TOP2A	-2.48163	2.26424e-06	0.000133945
NM_020211	CLCN5	2.6066	2.26475e-06	0.000133945
NM_024508	PRMT6	-2.92086	2.26583e-06	0.000133945
NM_006876	PLAT	3.05512	2.26639e-06	0.000133945
NM_002226	C8orf82	-1.92472	2.27022e-06	0.000133945
NM_030760	STARD4	2.21386	2.27103e-06	0.000133945
NM_014268	CCNA2	-2.50603	2.27155e-06	0.000133945
	AP3B2	3.04759	2.27479e-06	0.000134011
NM_207373	PHACTR2	1.87722	2.28562e-06	0.000134523
NM_024514	ZNF30	-1.91601	2.29295e-06	0.000134778
NM_014763	BDKRB2	-2.15032	2.29668e-06	0.000134778
NM_001197234	C6orf35	-1.94797	2.29702e-06	0.000134778
NM_145175	IGSF23	1.8975	2.30047e-06	0.000134778
	C10orf118	2.4788	2.30066e-06	0.000134778
NM_001190468	NUFIP2	-2.02253	2.30512e-06	0.000134914
NM_030915	CSRNP1	2.89124	2.31014e-06	0.000135082
NM_152437	DNAJB6	1.99416	2.31537e-06	0.000135234
NM_016210	SEMA4C	-2.42141	2.31888e-06	0.000135234
NM_013342	GCFC1-AS1	2.10574	2.31918e-06	0.000135234
NM_020928	FBXO17	-1.92293	2.3254e-06	0.000135443
NM_024071	SEMA4C	-2.51268	2.32825e-06	0.000135443
NM_032160	SRP19	1.89414	2.32922e-06	0.000135443
NM_001007231	MRPL19	-1.87917	2.33963e-06	0.000135548
NM_018335	RGMA	2.12461	2.34023e-06	0.000135548
NM_021110	ZBED2	-2.06281	2.34029e-06	0.000135548
NM_006043	B3GNT1	-1.96127	2.34265e-06	0.000135548
NM_005407	JAG2	-1.89654	2.34348e-06	0.000135548
NM_000930	S1PR5	-1.85679	2.34562e-06	0.000135548
NM_032726	MAPRE2	1.87291	2.34609e-06	0.000135548
NM_020184	CNIH4	-2.11732	2.3564e-06	0.000136019
NM_001130031	C10orf99	-2.42143	2.3676e-06	0.00013654
NM_001881	CYP2R1	-2.66521	2.38156e-06	0.00013722
NM_024681	MRPL19	-1.83051	2.38768e-06	0.000137428
NM_017661	BTN2A1	2.04449	2.38954e-06	0.000137428
NM_020958	FAM84A	2.27961	2.39349e-06	0.000137529
NM_020365	XLOC_l2_008221	2.1009	2.40021e-06	0.000137758
NM_002252	GDNF	2.33786	2.40189e-06	0.000137758
NR_023392	LBH	2.27966	2.40403e-06	0.000137758
NM_002467	ZNF664	-1.93895	2.41822e-06	0.000138445
NM_017421	C3orf18	2.03799	2.42549e-06	0.000138725
NM_145894	TFPT	1.82535	2.43519e-06	0.000138725
NM_207435	ZSWIM6	1.90196	2.43522e-06	0.000138725
NR_027916	ZFYVE21	-1.80574	2.43697e-06	0.000138725
NM_001068	DSEL	2.52496	2.44019e-06	0.000138725
NM_001361	ARHGAP25	-1.85041	2.44098e-06	0.000138725
NM_001242659	ZNF839	-1.96999	2.4413e-06	0.000138725
NM_002467	COL14A1	1.8195	2.44245e-06	0.000138725
NR_038880	HS3ST2	1.81712	2.44456e-06	0.000138725
NM_001498	SALL2	-1.81468	2.44513e-06	0.000138725
NM_020877	PLAT	2.98354	2.44825e-06	0.000138736
	PLCD4	-2.14748	2.44973e-06	0.000138736
NM_001818	CNNM4	-1.87207	2.45306e-06	0.000138772
NM_000414	ZNF562	1.79437	2.4562e-06	0.000138772
NM_006429	CREM	1.78815	2.45868e-06	0.000138772
NM_031966	KCTD17	-1.82849	2.45918e-06	0.000138772
NM_018404	ZNF280D	-2.0282	2.46347e-06	0.000138772
NM_000031	PPP4R4	1.87004	2.46359e-06	0.000138772
NR_026873	EIF2B3	-2.365	2.47089e-06	0.000139059
NM_032178	KCNS3	-1.9652	2.47575e-06	0.000139208
NM_207393	ZNF252	-2.53917	2.48083e-06	0.000139369
NM_031946	MYC	-3.26816	2.4874e-06	0.000139383
NM_002204	COQ3	-2.13891	2.48859e-06	0.000139383
NM_003157	KLK12	2.72198	2.49082e-06	0.000139383
NM_030760	C12orf76	-2.61376	2.4966e-06	0.000139383
NM_006429	AKR1CL1	-2.25388	2.49717e-06	0.000139383
NM_001195541	TOP2B	-1.95462	2.49734e-06	0.000139383
NM_014209	DHODH	-1.81261	2.49857e-06	0.000139383
NM_018273	LOC643988	-3.28035	2.50095e-06	0.000139383
	MYC	-3.23771	2.5034e-06	0.000139383
NM_031902	GCFC1-AS1	1.84612	2.50769e-06	0.000139383
NM_004004	GCLC	-2.61042	2.50865e-06	0.000139383
NM_005853	DNAH2	-1.85992	2.5092e-06	0.000139383
NM_024907	LOC286161	-1.88428	2.50986e-06	0.000139383
NM_001068	AKR1C4	-2.14035	2.51412e-06	0.000139464
	HSD17B4	-1.85284	2.51574e-06	0.000139464
NM_003953	CCT7	-1.9633	2.51846e-06	0.000139492
	CCNB1	-2.35479	2.52519e-06	0.000139699
NM_004261	ADAP2	-2.17204	2.52676e-06	0.000139699
NM_033110	ALAD	-2.03619	2.52885e-06	0.000139699
NM_152485	LINC00174	2.30389	2.53471e-06	0.0001399
	SLC7A6OS	-2.34807	2.5394e-06	0.000139956
	IGFL3	1.80443	2.54016e-06	0.000139956
NM_139283	AGAP3	-1.85595	2.55164e-06	0.000140465
XR_133508	ITGA3	-2.61355	2.55443e-06	0.000140496
NM_001067	NEK4	-2.09871	2.55913e-06	0.000140583
NM_152485	S1PR5	-1.83379	2.56049e-06	0.000140583
XR_132481	CCT7	-1.91705	2.5634e-06	0.000140621
NM_016029	LOC100289187	2.45631	2.5669e-06	0.000140691
NM_030622	ETV2	1.78568	2.57266e-06	0.000140819
NM_001030060	TMEM143	1.95184	2.57407e-06	0.000140819
NM_152443		-1.93412	2.57639e-06	0.000140819
NM_138801	MRPS5	-1.99028	2.58003e-06	0.000140819
NM_001020818	GJB2	-3.4984	2.5807e-06	0.000140819
NM_003597	IRX5	1.83842	2.58271e-06	0.000140819
NM_173595	FBXO17	-1.84344	2.5879e-06	0.000140819
NM_001068	TOP2B	-1.84439	2.58823e-06	0.000140819
NM_003157	XLOC_005049	2.03837	2.58937e-06	0.000140819
NM_002421	MPZL1	-1.86422	2.59698e-06	0.000141111
NM_004417		1.85856	2.60464e-06	0.00014135
NM_003238	SEP15	-1.88433	2.60787e-06	0.00014135
NM_016151	A2LD1	-2.36803	2.60841e-06	0.00014135
NM_032738	C1orf74	1.88581	2.61098e-06	0.00014135
XR_110520	XLOC_008583	1.95534	2.61282e-06	0.00014135
NM_152657	XLOC_002867	2.69665	2.61681e-06	0.00014135
NM_003840	PPTC7	1.77312	2.61723e-06	0.00014135
NM_001605	LOC100507316	-2.83318	2.62321e-06	0.00014135
NM_014763	TOP2A	-2.41437	2.62546e-06	0.00014135
NM_021187	C1orf74	1.90698	2.62654e-06	0.00014135
NM_002537	LOC100652915	2.10831	2.62769e-06	0.00014135
NM_024047	DHRS7	-1.7769	2.62832e-06	0.00014135
NM_001956	CYP2S1	-1.82872	2.63406e-06	0.000141397
NM_005949	SAMD5	-1.77077	2.63524e-06	0.000141397
NM_012377	RDH12	-2.77733	2.63625e-06	0.000141397
NM_007317	GALM	-1.82847	2.64101e-06	0.000141397
NM_001244710	MYADM	1.86988	2.64161e-06	0.000141397
NM_017712	KLF11	-1.93895	2.64491e-06	0.000141397
NR_038903	ANKRD52	-2.6867	2.64492e-06	0.000141397
NM_194278	TOP2B	-1.86073	2.65207e-06	0.000141606
NM_019850	NEK4	-1.82722	2.6543e-06	0.000141606
NM_024106	MMP1	-2.01995	2.65635e-06	0.000141606
NM_024067	DUSP1	2.22188	2.65782e-06	0.000141606
NM_030567	TGFB2	2.33997	2.6614e-06	0.000141678
NM_020761	TAOK2	1.85405	2.66579e-06	0.000141699
NM_003466	FCRLA	2.90999	2.6673e-06	0.000141699
NM_138558	LOC100506870	-2.13083	2.66896e-06	0.000141699
XR_109306	GGN	1.84886	2.67081e-06	0.000141699
NM_006807	TNFRSF10D	1.99135	2.68627e-06	0.0001424
NM_005386	AARS	-1.81306	2.68891e-06	0.00014242
NM_025125	MRPL19	-1.88621	2.69848e-06	0.000142806
NM_014763	CYP4F11	-1.95886	2.70972e-06	0.000143281
	OAZ2	-1.84105	2.71351e-06	0.000143361
NM_006547	NUDT9	-2.36096	2.72082e-06	0.000143626
NM_174921	EDN2	3.47467	2.72443e-06	0.000143697
NM_001172415	OR7C2	2.15987	2.72953e-06	0.000143725
NM_030915	KIF22	-1.9534	2.73313e-06	0.000143794
NM_004853	GFPT1	-1.97459	2.74095e-06	0.00014407
NM_014751	PGPEP1	-2.32998	2.74502e-06	0.00014407
NM_005819	LOC100506233	-1.95735	2.74565e-06	0.00014407
NM_007240	C14orf43	-1.81613	2.74753e-06	0.00014407
NM_212503	NGEF	-1.99025	2.75336e-06	0.000144239
NM_004261	ZNF426	1.88985	2.75533e-06	0.000144239
NM_139067	C7orf26	-1.93065	2.76061e-06	0.000144395
NM_183013	PRR7	-2.28257	2.76458e-06	0.000144483
NM_003779	RPTOR	-2.31601	2.76968e-06	0.000144624
NM_019618	PAX8	1.91582	2.77233e-06	0.000144624
NM_000014	PPP1R8	-1.96458	2.77417e-06	0.000144624
NM_001001890		2.99719	2.77808e-06	0.000144709
NM_138558	CBX1	-2.06769	2.78169e-06	0.000144777
NM_001124	NNAT	2.22162	2.78518e-06	0.000144839
NM_006595	C10orf57	-2.79642	2.79487e-06	0.000145019
NM_198046	MRPL19	-1.88196	2.79601e-06	0.000145019
NM_006807	XLOC_l2_013972	2.58593	2.79807e-06	0.000145019
NM_021069	IGF2BP3	-1.86112	2.79838e-06	0.000145019
NM_001033503	C4orf34	2.36339	2.80016e-06	0.000145019
NM_033061	BAG1	1.78846	2.80449e-06	0.000145021
NM_003518	LBH	2.29529	2.80494e-06	0.000145021
NM_000104	STX8	-1.80314	2.81073e-06	0.000145021
NM_024955	MTSS1	-2.06829	2.81145e-06	0.000145021
NM_134323	STX6	-1.97333	2.81172e-06	0.000145021
	DUSP12	-1.75086	2.8146e-06	0.000145051
NM_020423	CDK18	1.91421	2.81971e-06	0.000145054
NM_138574	SEP15	-2.11661	2.82125e-06	0.000145054
NM_024775	SMARCC2	-1.80123	2.82202e-06	0.000145054
NM_138410	CREM	2.37904	2.826e-06	0.000145054
NM_006043	B4GALT3	1.75177	2.82618e-06	0.000145054
	IL36G	3.20277	2.83e-06	0.000145132
NM_001110503	A2M	1.75584	2.83688e-06	0.000145367
	RUNX1	-2.0509	2.84392e-06	0.000145454
NM_031453	PPP1R8	-1.97647	2.84552e-06	0.000145454
NM_174921	ADM	2.30889	2.84923e-06	0.000145454
NM_138558	API5	-2.13697	2.85103e-06	0.000145454
NM_017654	ZDHHC16	-2.01636	2.85301e-06	0.000145454
NM_152485	CBX1	-1.9797	2.85526e-06	0.000145454
NM_001033081	SORBS2	2.16126	2.85682e-06	0.000145454
NM_198686	SAR1B	-1.87814	2.85759e-06	0.000145454
NM_145006	KRTAP4-7	1.91025	2.85937e-06	0.000145454
NM_001260	HIST1H2BG	2.53439	2.86295e-06	0.000145518
NM_145238	CYP1B1	-1.82436	2.86887e-06	0.00014564
NM_006043	FOXRED2	-2.07404	2.86997e-06	0.00014564
NM_001042496	TARBP2	-1.91727	2.87428e-06	0.000145741
NM_207315	XLOC_002142	2.20288	2.88313e-06	0.000145935
NM_001124	SCYL3	1.88911	2.88414e-06	0.000145935
NM_002537	HDGFL1	1.79762	2.88847e-06	0.000145935
NM_022893	GEMIN6	-2.07965	2.88927e-06	0.000145935
NM_015916	CMTM7	-2.05224	2.89063e-06	0.000145935
	HS3ST2	1.77501	2.89201e-06	0.000145935
NM_020365	XLOC_012981	2.56376	2.89899e-06	0.00014603
NM_014220	TMEM87A	1.99411	2.89961e-06	0.00014603
NM_002421		1.90222	2.90085e-06	0.00014603
NM_019850	FAM107B	1.87253	2.90471e-06	0.000146108
NM_016129	C4orf34	2.39988	2.9123e-06	0.000146373
NM_014711	PPP1R8	-1.81811	2.92573e-06	0.00014693
NM_016056	SAMD9	2.21163	2.92862e-06	0.000146959
NM_153487	C1orf74	1.85481	2.93373e-06	0.000147098
NM_020698	MYCL1	-2.28452	2.93769e-06	0.000147111
	RAB15	-1.83708	2.93932e-06	0.000147111
NM_031924	SUSD3	2.05997	2.94138e-06	0.000147111
NM_003580	CDK8	-2.01837	2.94334e-06	0.000147111
XR_109258	ZSCAN20	-1.9056	2.9464e-06	0.000147115
NM_001549	HS3ST2	1.80644	2.95009e-06	0.000147115
NM_001001433	SLC12A6	1.87764	2.95043e-06	0.000147115
NM_013320	CMPK2	1.79235	2.96234e-06	0.000147473
NM_153246	ADM	2.35692	2.96447e-06	0.000147473
NM_006472	OAZ2	-1.90284	2.96892e-06	0.000147473
NM_174899	BCL11A	-1.87968	2.97309e-06	0.000147473
NM_002537	CALHM2	-1.81065	2.97357e-06	0.000147473
NM_002421		2.49733	2.97427e-06	0.000147473
	EIF2B3	-1.93793	2.97433e-06	0.000147473
NM_006045	TM4SF1	1.85456	2.97865e-06	0.000147473
NM_014315	MMP1	-2.05181	2.97989e-06	0.000147473
	NGEF	-1.76577	2.98331e-06	0.000147473
NM_006429	COPS4	-1.79483	2.98338e-06	0.000147473
NM_006043	CCP110	-2.35162	2.9921e-06	0.000147601
NM_004721	TMBIM4	-2.05433	2.99244e-06	0.000147601
	MDGA1	-2.67432	2.99304e-06	0.000147601
NM_032195	TMCC3	1.90963	2.99734e-06	0.000147601
NM_005763		2.01484	2.99768e-06	0.000147601
NM_024927	RSPH3	1.87027	3.00131e-06	0.000147612
NM_024033	NSMAF	-1.84479	3.00847e-06	0.000147612
NM_024956	LOC100129781	1.76316	3.01076e-06	0.000147612
NM_022910	IFIT3	1.82319	3.01195e-06	0.000147612
NM_001786	STX16	-1.83584	3.01313e-06	0.000147612
NM_000444	HCFC2	-1.73961	3.01438e-06	0.000147612
NM_016269	C6orf223	1.76598	3.01604e-06	0.000147612
NM_001386	TXNIP	2.26787	3.01836e-06	0.000147612
NM_014240	FBXO36	-1.76666	3.02072e-06	0.000147612
NM_199427	OAZ2	-1.79002	3.02134e-06	0.000147612
NM_014763	MMP1	-2.05601	3.02421e-06	0.000147638
	XLOC_000914	1.8865	3.02963e-06	0.000147704
NM_001967	ATP9A	-2.00541	3.03424e-06	0.000147704
NM_022059	KLHDC2	-2.05831	3.03431e-06	0.000147704
NM_003813	LINC00302	1.71683	3.03846e-06	0.000147704
NM_005168	CCT7	-1.90172	3.03998e-06	0.000147704
NM_014648	HS3ST2	1.78125	3.04102e-06	0.000147704
NM_033211	MAP3K13	2.32999	3.04199e-06	0.000147704
NM_000951		1.76605	3.05318e-06	0.000147924
NM_033211	SON	-1.73556	3.05546e-06	0.000147924
NM_130385	AASS	1.94046	3.05722e-06	0.000147924
NM_000637	PLEKHH3	1.75699	3.0574e-06	0.000147924
NM_006936	C7orf49	-1.71894	3.06066e-06	0.000147924
NM_006936	TMEM62	1.87703	3.0651e-06	0.000147924
NM_032138	NDRG4	-1.82393	3.06805e-06	0.000147924
NM_152485	CDK1	-1.7815	3.07306e-06	0.000147924
NM_138555	PHEX	1.7271	3.07315e-06	0.000147924
NM_144644	LEF1	-2.80963	3.07479e-06	0.000147924
NM_016371	DPYSL2	1.76983	3.07571e-06	0.000147924
NM_002826	LIMD1	-1.97332	3.07584e-06	0.000147924
NM_017631	ZFP64	-2.52936	3.07705e-06	0.000147924
NM_019850	MRPL19	-1.90076	3.08196e-06	0.000147946
NM_001034836		1.7956	3.08221e-06	0.000147946
NM_016343	EIF4A2	-1.90858	3.0852e-06	0.000147977
NM_020184	CXCL16	1.73438	3.09397e-06	0.000148284
NM_020378	ADAM21	2.09114	3.09849e-06	0.000148305
NM_181598	RND3	2.499	3.09911e-06	0.000148305
NM_005647	DZIP3	2.22249	3.10867e-06	0.000148649
NM_001135000	C5orf30	-2.43963	3.1134e-06	0.000148763
NM_017789	PRRG2	1.7952	3.11942e-06	0.000148937
NM_001651	C5orf30	-2.71092	3.12628e-06	0.000149016
NM_002537	MRVI1	2.74959	3.13407e-06	0.000149016
XR_109180	GSR	-2.45593	3.13649e-06	0.000149016
XR_108746	SUMO3	-2.18308	3.13785e-06	0.000149016
NM_138558	SUMO3	-2.26971	3.13887e-06	0.000149016
NM_024077	KBTBD7	-2.15965	3.1402e-06	0.000149016
NM_173830	C1orf74	1.93641	3.14116e-06	0.000149016
NM_006029	KIF23	-1.78176	3.14301e-06	0.000149016
NM_014763	SPATA4	2.89274	3.14549e-06	0.000149016
NM_001570	HSD17B7	1.75189	3.14561e-06	0.000149016
NM_020317	QSOX1	1.78998	3.15004e-06	0.000149016
NM_006241	DDX60	2.44176	3.15221e-06	0.000149016
NM_203301	NGEF	-1.87759	3.15297e-06	0.000149016
NM_030915	RDM1	-2.0283	3.15784e-06	0.000149016
NM_198040	CENPF	-2.03054	3.15974e-06	0.000149016
NM_020127	CNNM4	-1.91045	3.16085e-06	0.000149016
NM_052965	NAT14	-1.80647	3.1613e-06	0.000149016
NM_006043	ATL1	1.82217	3.17069e-06	0.000149203
NM_001042724	TBL1X	-1.73663	3.17281e-06	0.000149203
NR_003239	FERMT2	2.16175	3.1738e-06	0.000149203
NM_014392	SEMA4C	-2.5206	3.17474e-06	0.000149203
NM_003779	AQP5	1.72218	3.17891e-06	0.000149288
NM_032265	OAZ2	-1.8875	3.18199e-06	0.000149321
NM_001024674	LOC100505573	-1.75566	3.18571e-06	0.000149366
NM_020345	XLOC_l2_013301	1.93256	3.18769e-06	0.000149366
NM_001039580	PPP1R8	-1.94344	3.19062e-06	0.000149392
NR_015341	SECISBP2	1.87466	3.19884e-06	0.000149666
NM_014568	CEP57L1	-1.83565	3.20354e-06	0.000149774
NM_003775	PNMA1	-1.80302	3.21573e-06	0.000150233
NM_199186	MRPL19	-1.79036	3.21839e-06	0.000150246
NM_032779	IRAK2	-1.97858	3.22897e-06	0.000150575
NM_002537	C1orf63	2.98504	3.23023e-06	0.000150575
NM_017525	PPP1R2	1.83787	3.2341e-06	0.000150644
NM_015993	FBXO33	2.14278	3.2388e-06	0.000150646
	LBH	2.18941	3.23893e-06	0.000150646
NM_173084	PHC2	-2.19197	3.24382e-06	0.000150762
NM_020156	TUFT1	1.76666	3.24922e-06	0.000150856
NM_015698	TSEN15	-1.79114	3.25605e-06	0.000150856
NM_006332	HS3ST2	1.83406	3.25822e-06	0.000150856
NM_006082	PVRL2	1.89974	3.25939e-06	0.000150856
NM_002983	SNHG11	-2.50217	3.2594e-06	0.000150856
NM_181720	D4S234E	-2.10366	3.2602e-06	0.000150856
NM_002273	B4GALT3	1.72312	3.27164e-06	0.000151274
NM_001008938	ZMYND15	1.87185	3.27637e-06	0.000151381
NM_005090	LIN52	2.68938	3.28026e-06	0.00015145
NM_014832	NKIRAS1	1.98755	3.28619e-06	0.000151612
NM_006919	MAP9	-1.78582	3.29159e-06	0.000151629
NM_015655	LRRC37BP1	-1.78715	3.2952e-06	0.000151629
XR_109278	GALNT5	1.76258	3.29595e-06	0.000151629
NM_024907	S1PR4	1.88977	3.29617e-06	0.000151629
NM_001042474	BPGM	1.77062	3.30152e-06	0.000151764
NR_002147	CCDC142	1.84979	3.3075e-06	0.000151928
NM_016131	OAZ2	-1.8142	3.31529e-06	0.000151946
NM_016725	CDC42BPG	1.9727	3.31713e-06	0.000151946
NM_152485	PLLP	-2.06358	3.31744e-06	0.000151946
NM_003811	XLOC_008225	-1.7349	3.3197e-06	0.000151946
NM_002974	TRIM59	-2.53723	3.322e-06	0.000151946
NM_005099	C1GALT1	1.8301	3.32243e-06	0.000151946
NM_138343	GPKOW	-1.69442	3.32477e-06	0.000151946
NM_015631	IFI30	-1.95829	3.32858e-06	0.000152009
NM_001199873	TUBA1B	-1.90047	3.33328e-06	0.000152113
NM_006067	CCL3	2.09798	3.33887e-06	0.000152229
NM_005359	ARHGAP30	2.23502	3.34114e-06	0.000152229
NM_001102396	KRT8	1.81125	3.34709e-06	0.000152229
NM_016371	CKAP5	-1.85051	3.35177e-06	0.000152229
NM_015277	JMJD7-PLA2G4B	-2.14976	3.35645e-06	0.000152229
NM_022769	TBC1D4	-1.81789	3.3571e-06	0.000152229
NM_173822	SERPINB3	1.69852	3.35845e-06	0.000152229
NM_002133	ZNF337	-1.77319	3.35869e-06	0.000152229
NM_005189	LOC100289092	-1.70092	3.35908e-06	0.000152229
NM_144666	FBXO17	-1.91819	3.35998e-06	0.000152229
NM_004417	ZNF565	2.06989	3.36599e-06	0.000152392
NM_032876	MYH16	2.11534	3.37317e-06	0.000152607
NM_012402	RAB10	-1.6812	3.37773e-06	0.000152703
NM_001080475	FOLR1	2.08282	3.38265e-06	0.000152816
NM_022377	C1orf74	1.84932	3.38534e-06	0.000152816
NM_022156	TNFSF9	1.69365	3.3875e-06	0.000152816
NM_018423	SERPINB4	1.77181	3.39994e-06	0.000153267
NM_019060	ADAMTS4	1.93656	3.40699e-06	0.000153309
NM_000226	KLC4	1.7423	3.40777e-06	0.000153309
NM_025217	TCTN3	-1.96866	3.40817e-06	0.000153309
NM_173354	B4GALT3	1.70104	3.41091e-06	0.000153323
NM_031910	COX4NB	-2.04704	3.41769e-06	0.000153386
NM_015698	SMAD4	-1.74677	3.4193e-06	0.000153386
NM_006795	SIKE1	1.68644	3.42071e-06	0.000153386
NM_006589	HSD17B7	1.74558	3.42363e-06	0.000153386
NM_002957	NEDD4L	-1.73767	3.42448e-06	0.000153386
NM_145062	CRTC3	-1.86879	3.43406e-06	0.000153613
NM_006043	FAM126B	1.90657	3.44118e-06	0.000153613
XR_108348	CBX2	-2.33598	3.44269e-06	0.000153613
NM_001145715	DNHD1	2.14349	3.44288e-06	0.000153613
NM_006429	DUSP1	2.24536	3.4442e-06	0.000153613
NM_001002000	AJUBA	-1.71627	3.44828e-06	0.000153687
NM_152288	ARFIP2	1.71157	3.46367e-06	0.000154216
NM_006429	PLEKHM3	-1.94587	3.46507e-06	0.000154216
NM_003162	ICAM4	-1.98909	3.47597e-06	0.00015443
NM_006392	DUS1L	-1.99887	3.47649e-06	0.00015443
NM_012291	STYK1	1.9035	3.48117e-06	0.00015443
NM_024513	CRCT1	1.90727	3.485e-06	0.00015443
NM_002417	KRT9	1.75361	3.48521e-06	0.00015443
NM_003779	ULBP2	1.71742	3.48615e-06	0.00015443
NM_213566	SIK1	1.70761	3.48703e-06	0.00015443
NM_006938	C1QTNF6	-2.08634	3.48995e-06	0.00015445
XR_109953	GPKOW	-1.80694	3.49485e-06	0.000154559
NM_006845	EHD1	1.72504	3.50154e-06	0.000154653
NM_001369	FAM189B	-1.77905	3.50189e-06	0.000154653
NM_014700	RXRA	-1.66813	3.5187e-06	0.000155286
NR_027049	ZUFSP	-1.83274	3.53187e-06	0.000155627
NM_178511	HS3ST2	1.70025	3.53242e-06	0.000155627
NM_024593	LOC100507670	2.79758	3.53595e-06	0.000155627
NM_003514	KPNA7	2.16782	3.53724e-06	0.000155627
NM_001145206	CCT7	-1.90519	3.54449e-06	0.000155627
NM_198450	GMPR2	1.66873	3.54519e-06	0.000155627
NR_033910	ORAI3	-1.83046	3.54747e-06	0.000155627
NM_004569	CCT7	-1.92113	3.54863e-06	0.000155627
NM_024640	STRN	1.92251	3.54865e-06	0.000155627
NM_213566	NOP56	-2.14488	3.5518e-06	0.000155656
NM_001104554	ESPL1	-1.66357	3.55584e-06	0.000155725
NM_001164380	FYCO1	-3.27629	3.56324e-06	0.000155809
NM_001078177	MKI67	-1.7787	3.5672e-06	0.000155809
NM_013258	B4GALT3	1.73324	3.56963e-06	0.000155809
NM_000363	DFFA	-1.7501	3.57335e-06	0.000155809
	SNRPD1	-1.70333	3.57356e-06	0.000155809
NR_034151	LOC100507360	2.30931	3.57453e-06	0.000155809
NM_033446	KIF2C	-1.92056	3.57507e-06	0.000155809
NM_000014	DNAH5	2.05838	3.58063e-06	0.000155943
NM_178815	RAB11FIP3	-2.08735	3.58783e-06	0.000156053
NM_004292	ZNF788	-1.66998	3.58812e-06	0.000156053
NM_014473	PRR24	1.6662	3.59101e-06	0.000156071
NM_003704	EFCAB1	-1.78522	3.6013e-06	0.000156411
NM_198489	HIST1H2AM	2.56574	3.6103e-06	0.000156619
NM_025218	KIAA1671	-1.67043	3.61408e-06	0.000156619
NM_001786	APOOL	1.97054	3.61529e-06	0.000156619
NM_001011880	LOC100130275	2.11006	3.61605e-06	0.000156619
NM_001068	PIGH	1.75577	3.62222e-06	0.000156708
NM_014700	YRDC	1.76138	3.62355e-06	0.000156708
NM_020184	DFFA	-1.73033	3.62974e-06	0.000156708
NM_198219	PAQR5	-2.08485	3.63233e-06	0.000156708
NM_015983	STAU2	1.80611	3.63522e-06	0.000156708
NM_003519	SLC29A1	-1.94108	3.63639e-06	0.000156708
NM_213600	PYCARD	-1.66283	3.63926e-06	0.000156708
NM_016371	TNNI3	-1.83886	3.64265e-06	0.000156708
NM_006936	XLOC_l2_012855	4.05442	3.64475e-06	0.000156708
NM_020342	LOC730227	1.97229	3.64518e-06	0.000156708
NM_018117	FAM125B	-3.32282	3.64548e-06	0.000156708
NM_001093725	A2M	1.77003	3.65064e-06	0.000156754
NM_002033	ARL5B	2.30929	3.65329e-06	0.000156754
NM_152329	RIN1	-1.78342	3.65402e-06	0.000156754
NM_002353	DIMT1	-1.73364	3.65662e-06	0.000156759
NM_012101	FAM193A	-1.75089	3.66115e-06	0.000156847
NM_144988	CCDC84	1.7581	3.6655e-06	0.000156926
NM_020184	ULBP1	-2.22388	3.6743e-06	0.000157025
NM_014177	CDK1	-1.68632	3.67442e-06	0.000157025
NM_001378	CLEC18B	2.37694	3.68295e-06	0.000157025
NM_004235	TOP2B	-1.83208	3.68385e-06	0.000157025
	RAB11FIP3	-2.22053	3.68401e-06	0.000157025
NM_006043	CNNM4	-1.90365	3.68596e-06	0.000157025
	ING1	1.77677	3.68668e-06	0.000157025
NM_005688	UBE2D4	-1.77372	3.68774e-06	0.000157025
NM_016029	HIST1H2BL	1.87653	3.69106e-06	0.000157044
NM_001199723	PLA2G4F	-2.2105	3.6932e-06	0.000157044
NM_000447	HSD17B7	1.68264	3.70294e-06	0.000157353
NM_006043	SUMO3	-2.13057	3.70546e-06	0.000157353
NM_001139459	SLC39A10	1.66094	3.70829e-06	0.000157361
NM_000310	WDR11	-2.01405	3.7138e-06	0.000157361
NM_024604	MEX3A	-2.76818	3.7167e-06	0.000157361
NM_001042474	FUT4	-1.67863	3.71686e-06	0.000157361
NM_057161	LRR1	-1.96794	3.72001e-06	0.000157361
NM_015497	TACSTD2	1.77643	3.72311e-06	0.000157361
NM_153023	TRIM29	-1.656	3.72314e-06	0.000157361
NM_004651	ALG14	1.85231	3.73083e-06	0.000157581
NM_002133	CNNM4	-1.99775	3.73907e-06	0.000157792
NM_005165	C18orf55	-1.70128	3.74235e-06	0.000157792
	DYNC1I2	-1.65278	3.74677e-06	0.000157792
NM_024784	KLF4	1.76999	3.74734e-06	0.000157792
NM_177966	P39193	-1.76496	3.75228e-06	0.000157792
	HS3ST2	1.85821	3.75393e-06	0.000157792
NM_017789		1.9572	3.75435e-06	0.000157792
	ABCC5	-1.68592	3.75589e-06	0.000157792
NM_032826	DHRS7	-1.83535	3.76716e-06	0.00015816
NM_001195032	CRABP2	1.72136	3.77345e-06	0.000158319
NM_012437	PSEN2	-2.39899	3.77798e-06	0.000158319
NM_000447	HS3ST2	1.7862	3.77848e-06	0.000158319
NM_005917	CNST	1.70841	3.78164e-06	0.000158346
NM_033070	PPT1	-2.08973	3.78784e-06	0.00015843
NM_001135575	RPAP3	-1.67545	3.78867e-06	0.00015843
NM_013390	ZNF565	2.0931	3.79772e-06	0.000158703
NM_001145206	KLHDC3	-1.87624	3.80483e-06	0.000158894
NM_005645	TMEM87A	1.83671	3.81128e-06	0.000159058
NM_001184938	SPATA13	1.81061	3.81732e-06	0.000159109
NM_020184	USP11	1.73938	3.81946e-06	0.000159109
NR_026762	ALDOC	1.88755	3.82583e-06	0.000159151
NM_178014	XLOC_005803	1.96473	3.82616e-06	0.000159151
	ZBTB3	1.84014	3.83005e-06	0.000159151
NM_021211	PDE12	-1.6588	3.83118e-06	0.000159151
NM_017802		1.66093	3.8355e-06	0.000159225
NM_002533	SEMA4C	-2.35953	3.84651e-06	0.000159409
NM_032221	XLOC_008982	2.00482	3.8506e-06	0.000159409
NM_182943	SLC35B4	-2.14586	3.85218e-06	0.000159409
NM_003110	C6orf99	1.72216	3.85802e-06	0.000159409
NM_006067	SNAPIN	-2.01927	3.8582e-06	0.000159409
	PSEN2	-2.34322	3.85945e-06	0.000159409
NM_001001417	MDH1	-1.65885	3.86522e-06	0.000159409
NM_152640	CECR5	-1.92886	3.86541e-06	0.000159409
NM_004417	C6orf228	-2.13454	3.86754e-06	0.000159409
NM_012377	TMEM2	2.09105	3.86798e-06	0.000159409
NM_017947	KIAA1671	-2.19968	3.86902e-06	0.000159409
NM_002133	TAF13	2.12382	3.87259e-06	0.000159409
NM_001009939	EPB41L5	1.96193	3.87415e-06	0.000159409
NM_001032278	CNNM4	-1.88341	3.88096e-06	0.000159409
NM_006047	LINC00263	2.43352	3.88124e-06	0.000159409
NM_058237	TUBB	-1.70212	3.88157e-06	0.000159409
NM_001172415	XLOC_002473	1.73478	3.88297e-06	0.000159409
NM_001079675	ZBED5	-1.67049	3.89046e-06	0.000159473
NM_021101	HEATR2	-1.77273	3.89279e-06	0.000159473
NM_007162	NVL	-1.99011	3.89614e-06	0.000159473
NM_198236	CHD6	-1.63337	3.89869e-06	0.000159473
NM_003099	PLOD2	2.25732	3.89966e-06	0.000159473
NM_021216	SP2	2.30916	3.89972e-06	0.000159473
NM_014962	COX4NB	-2.00459	3.90883e-06	0.000159685
NM_002421	XLOC_005617	1.64973	3.91567e-06	0.000159685
NM_005066	TBC1D3B	1.64859	3.91997e-06	0.000159685
NM_152663	DCP1B	-3.19831	3.92073e-06	0.000159685
NM_002226	DUSP1	2.16165	3.9212e-06	0.000159685
NM_002133	OR7C2	2.22124	3.92699e-06	0.000159685
NM_006043	MOCOS	-1.81408	3.92708e-06	0.000159685
NM_005672	SEPT5	-1.75994	3.92848e-06	0.000159685
NM_014763	MMP28	-1.67797	3.93025e-06	0.000159685
NM_020335	RBM12	-1.98673	3.93292e-06	0.00015969
NM_153705	PPP4R4	1.91447	3.93638e-06	0.000159726
NM_006764	BAG1	1.76284	3.93937e-06	0.000159726
NM_001042483	ETV4	-1.67865	3.9414e-06	0.000159726
NM_003799	CLDN1	1.67395	3.9457e-06	0.000159786
NM_025188	TFEB	-1.78655	3.94845e-06	0.000159786
NM_001039569	ARHGEF11	-2.06102	3.95051e-06	0.000159786
NM_207644	SNX1	-1.6774	3.95557e-06	0.000159888
NM_144598	ZNF71	-2.00183	3.96265e-06	0.000160072
NM_017775	BTBD3	-2.13127	3.96824e-06	0.000160135
NM_014967	MMP1	-2.05665	3.97178e-06	0.000160135
NM_001068	SFPQ	-1.8869	3.97185e-06	0.000160135
NM_001752	RALGPS2	2.31318	3.97567e-06	0.000160187
NM_006322	JAG2	-1.85206	3.97955e-06	0.000160241
NM_006896	HS3ST2	1.77884	3.9861e-06	0.000160296
NM_014363	PSCA	2.32705	3.98931e-06	0.000160296
NM_014721	MRPL19	-1.84239	3.99211e-06	0.000160296
NM_016029	VANGL2	-1.63501	3.99393e-06	0.000160296
NR_024607	KDELC2	-1.84274	3.99718e-06	0.000160296
NM_058163	IFRD2	-2.04302	4.00018e-06	0.000160296
NM_181718	NUPR1	-1.88588	4.00128e-06	0.000160296
NM_001218	RNMT	1.68922	4.00579e-06	0.000160297
NM_001172697	TRIM45	-1.65146	4.00641e-06	0.000160297
NM_022167	AP1S3	-1.80484	4.01148e-06	0.000160398
NM_213566	C22orf36	-1.67141	4.02271e-06	0.000160745
NM_022133	LRRC28	1.64929	4.02564e-06	0.00016076
NM_052936	TTC19	-1.69447	4.0304e-06	0.000160848
NM_001040441	FAN1	-3.05177	4.04363e-06	0.000161274
NM_080593	TOP2B	-1.88345	4.05741e-06	0.000161721
NM_012324	CAT	-2.0208	4.06244e-06	0.000161727
NM_001068	TUBGCP3	-3.03391	4.06316e-06	0.000161727
NM_016371	HOXA7	-1.88112	4.06626e-06	0.000161727
NM_194255	SACS	-2.17034	4.06782e-06	0.000161727
NM_003957	PHACTR2	2.10061	4.07346e-06	0.000161849
NM_001029	DHRS7	-1.72464	4.08225e-06	0.000162096
NM_001076786	MGC16121	1.97973	4.09178e-06	0.000162372
NM_152292	TSR2	-1.62867	4.09949e-06	0.000162505
NM_001992	ASPHD1	1.83934	4.1021e-06	0.000162505
NM_152493	CA12	-1.71238	4.10289e-06	0.000162505
	TSFM	-1.7597	4.10723e-06	0.000162525
NM_170784	XYLT2	-1.69781	4.10855e-06	0.000162525
NM_004275	DFFA	-1.82959	4.11344e-06	0.000162533
	SNX16	1.97349	4.1139e-06	0.000162533
	ATG4A	1.61943	4.12025e-06	0.000162681
NM_033211	ZBTB8A	-2.65867	4.12732e-06	0.000162859
XR_108746	HIST1H2BK	2.10514	4.1391e-06	0.000163221
NM_015892	MAPK8IP2	1.90913	4.1466e-06	0.000163238
NM_152485	TOP2B	-1.9222	4.14955e-06	0.000163238
NM_000612	HSD17B7	1.61913	4.15229e-06	0.000163238
NM_003681	SLC19A1	-2.23353	4.15339e-06	0.000163238
NM_001101676	BRSK2	1.68461	4.15439e-06	0.000163238
NM_152485	RPS26	1.61137	4.15714e-06	0.000163238
NM_001042474	QSER1	-1.6963	4.15814e-06	0.000163238
NM_003620	RG9MTD2	1.85731	4.16026e-06	0.000163238
NM_002497	F2R	-1.80361	4.16557e-06	0.000163344
NM_152703	ZNF362	-1.97781	4.18189e-06	0.000163787
NM_001164446	XLOC_013108	1.65346	4.18283e-06	0.000163787
NM_001079843	MKKS	-1.64469	4.1848e-06	0.000163787
NM_014723	MED20	-2.10538	4.18728e-06	0.000163787
NM_000265	MX2	1.73221	4.18986e-06	0.000163787
NM_001017920	Q6F132	1.66375	4.19404e-06	0.000163849
NM_004925	C5orf30	-2.5237	4.20193e-06	0.000164049
NM_005932	XLOC_l2_013301	1.8671	4.20874e-06	0.000164049
NM_000251	CHST15	1.62097	4.2111e-06	0.000164049
NM_004124	C1orf74	1.80452	4.21424e-06	0.000164049
NM_033271	IGF2	-1.68071	4.21446e-06	0.000164049
NM_001141	PDXK	-1.73102	4.21479e-06	0.000164049
NM_004925	SAMD12	-2.29796	4.22236e-06	0.000164152
NM_001144	C1orf74	1.88438	4.22266e-06	0.000164152
NM_058179	ZNF565	2.13468	4.2356e-06	0.000164553
NM_001124	PPM1D	1.63641	4.23868e-06	0.000164571
NM_012377	NEK2	-2.0734	4.24746e-06	0.000164759
NM_006897	SAMD9L	2.6142	4.24963e-06	0.000164759
NM_012460	C6orf132	1.61548	4.25225e-06	0.000164759
NM_016029	CASZ1	1.73073	4.2591e-06	0.000164759
NM_015340	SNPH	-2.21032	4.26075e-06	0.000164759
NM_002133	NCF1	-3.05545	4.26185e-06	0.000164759
	DAPL1	-2.72887	4.26245e-06	0.000164759
NM_030622	AQP3	1.66629	4.26466e-06	0.000164759
NM_016029	MIPEP	-1.93583	4.26704e-06	0.000164759
NM_001007189	MSH2	-1.75715	4.27186e-06	0.000164763
NM_003779	GMFB	-1.69851	4.27462e-06	0.000164763
NM_173517	BTBD6	-2.12714	4.27499e-06	0.000164763
NM_002481	ALOX15B	-2.07478	4.2816e-06	0.000164852
NM_153350	AQP3	1.77468	4.28394e-06	0.000164852
NM_170736	AMFR	-1.79008	4.28517e-06	0.000164852
NM_001039841	PSAT1	-2.38117	4.29538e-06	0.000165133
NM_016121	ADM	2.38834	4.29773e-06	0.000165133
NM_024761	OR7C2	2.28604	4.30786e-06	0.000165422
	HOXC9	-1.65352	4.32658e-06	0.000165983
NM_033504	TIMM9	-1.97192	4.33011e-06	0.000165983
NM_021937	DHRS7	-1.76977	4.33038e-06	0.000165983
NM_198471	LARS2	-1.68287	4.33354e-06	0.000166003
NM_014856	LOC100132874	1.82581	4.34507e-06	0.000166242
NM_015589	CYP2S1	-2.14151	4.35256e-06	0.000166428
NM_001786	DHRS7	-1.72504	4.36321e-06	0.000166734
NM_002421	IGIP	-1.6235	4.36883e-06	0.000166848
NM_001002876	B4GALT3	1.74951	4.38406e-06	0.000167328
NM_013302	VKORC1L1	1.6746	4.38763e-06	0.000167363
NM_032012	PPP1R12B	-1.72515	4.39428e-06	0.000167514
NR_038337	FBXL16	-2.21571	4.39935e-06	0.000167552
NM_015206	KCNJ15	-1.59559	4.40218e-06	0.000167552
NM_003779	ARHGAP11B	-1.60901	4.40381e-06	0.000167552
NM_014739	KCTD3	-1.76008	4.4059e-06	0.000167552
NM_021643	MOB3B	-1.98707	4.42766e-06	0.000168169
NM_006756		2.36746	4.42803e-06	0.000168169
NM_020832	TMEM54	-1.78365	4.43058e-06	0.000168169
NM_020342	EEFSEC	-1.97746	4.43463e-06	0.000168169
NM_020223	KANK3	2.21874	4.43547e-06	0.000168169
NM_001039960	DENND4B	-1.64192	4.4458e-06	0.000168293
NM_015859	SAMD4A	1.82517	4.44735e-06	0.000168293
NM_152485	CDK1	-1.76554	4.45305e-06	0.000168293
NM_003779	MMP1	-2.10529	4.45321e-06	0.000168293
NM_015065	CENPM	-1.72729	4.45369e-06	0.000168293
NM_005318	EEF2K	-2.35458	4.45477e-06	0.000168293
NR_015427	C9orf5	-1.97576	4.46599e-06	0.000168615
NM_016029	LOC100505783	2.16787	4.48521e-06	0.000169054
NM_025114	KIAA1024	1.647	4.48905e-06	0.000169054
NM_015698	B4GALT3	1.63277	4.49496e-06	0.000169054
NM_054113	BCLAF1	-1.85094	4.49637e-06	0.000169054
NM_003528	TRIB2	1.61017	4.498e-06	0.000169054
	TCEA1	-1.7445	4.49913e-06	0.000169054
NM_001142641	ZNF687	2.03515	4.50079e-06	0.000169054
NM_006322	SLC39A10	1.64364	4.50105e-06	0.000169054
NM_003662	FAM20C	-1.82838	4.50177e-06	0.000169054
NM_000505	SLC4A8	1.82859	4.51562e-06	0.000169473
	GTF2A1	1.78624	4.52493e-06	0.000169572
NM_198722	C1orf74	1.90965	4.52591e-06	0.000169572
NM_006067	B4GALT3	1.68877	4.52637e-06	0.000169572
NM_001018159	EXPH5	-1.71973	4.52903e-06	0.000169572
NM_139283	H1F0	-1.64997	4.53937e-06	0.000169778
NM_012377	LINC00094	-2.313	4.53992e-06	0.000169778
NM_005917	DHRS7	-1.76965	4.5449e-06	0.000169824
NM_001068	CEP290	-1.66726	4.54798e-06	0.000169824
NM_006936	GPKOW	-1.8283	4.55009e-06	0.000169824
NM_022078	CIB3	2.18985	4.55194e-06	0.000169824
NM_001752	HIST2H2BE	2.32317	4.56251e-06	0.000170041
NM_019850	TWIST2	-1.97515	4.56314e-06	0.000170041
NM_005089	FBRSL1	-1.99804	4.56861e-06	0.000170143
NM_003536	TUBGCP3	-2.4394	4.57557e-06	0.000170302
NM_004323	PIR	-1.88671	4.57965e-06	0.000170353
NM_024698	F12	-1.86231	4.58455e-06	0.000170413
NM_006374		1.9439	4.58666e-06	0.000170413
NM_000033	AMIGO3	2.12539	4.59373e-06	0.000170575
NM_004360	COX4NB	-2.01008	4.59959e-06	0.000170611
NM_015198	NAE1	-1.66885	4.60013e-06	0.000170611
NM_001423	PPTC7	1.89328	4.60296e-06	0.000170616
NM_003849	OR7C2	2.17947	4.61251e-06	0.000170788
NM_001113402	MDH1	-1.68699	4.61303e-06	0.000170788
	TOP2B	-1.9208	4.61777e-06	0.000170863
NM_133374	SUMO3	-2.19393	4.62353e-06	0.000170976
NM_002657	GPATCH3	1.63527	4.64151e-06	0.00017154
NM_025138	CAT	-2.07684	4.64764e-06	0.000171666
NM_006080	NGEF	-1.83404	4.6513e-06	0.0001717
NM_080669	ZRSR2	1.59287	4.6576e-06	0.000171787
NM_025004	HIST1H3H	2.8943	4.66176e-06	0.000171787
NM_015602	BAG1	1.69345	4.66391e-06	0.000171787
NM_014763	SLC25A22	-1.84034	4.68101e-06	0.000171787
NM_005168	STK25	-1.78532	4.68502e-06	0.000171787
NM_020746	ABCD1	2.35444	4.68544e-06	0.000171787
NM_080752	CDH1	1.61908	4.68573e-06	0.000171787
NM_001080431	COBL	2.55764	4.68579e-06	0.000171787
NM_017789	EMP1	1.7582	4.68875e-06	0.000171787
NM_004360	SUCLG1	-1.81224	4.68879e-06	0.000171787
NM_017947	AMN1	1.85147	4.69138e-06	0.000171787
NM_001012398		-1.79775	4.69405e-06	0.000171787
NM_006509	ZNF618	-2.18916	4.69612e-06	0.000171787
NM_021615	PLAGL2	-2.16552	4.69695e-06	0.000171787
NM_015444	PROSER1	-2.74077	4.69797e-06	0.000171787
NM_001145369	SEMA3A	3.18716	4.69916e-06	0.000171787
NM_007275	SLC46A1	-1.83336	4.70003e-06	0.000171787
NM_000251	CCDC15	1.72906	4.70498e-06	0.000171794
	TOR1AIP1	1.69538	4.70624e-06	0.000171794
NM_001237	MRPL19	-1.79131	4.71007e-06	0.000171794
NM_001236	RND3	2.49796	4.7117e-06	0.000171794
	MAVS	-1.70903	4.71387e-06	0.000171794
NM_032853	ZSWIM3	2.31591	4.72567e-06	0.000172125
NM_015325	SLC45A4	1.83102	4.73445e-06	0.000172202
NM_020342	SEMA4C	-2.44361	4.73475e-06	0.000172202
NM_002252	CDH1	1.58321	4.736e-06	0.000172202
NM_024907	MOCOS	-1.61601	4.73907e-06	0.000172215
NM_000447	AKTIP	1.57496	4.75025e-06	0.000172512
NM_017638	RELB	1.85521	4.75608e-06	0.000172512
NM_015698	CHST6	-1.65588	4.75959e-06	0.000172512
NM_003353	TMEM158	2.92134	4.76583e-06	0.000172512
NM_032286	PTPN3	-1.76594	4.76682e-06	0.000172512
	TUSC2	-1.57898	4.76906e-06	0.000172512
NM_006260	MSH2	-1.60497	4.76928e-06	0.000172512
NM_030760	XLOC_001257	1.65325	4.77081e-06	0.000172512
NM_003645	CCNA2	-2.74038	4.77191e-06	0.000172512
	CBR3	-2.30019	4.78056e-06	0.00017259
NM_002388	XLOC_l2_002469	-2.57559	4.78435e-06	0.00017259
NM_032193	MUM1	-1.95601	4.78464e-06	0.00017259
NM_030760	KIAA0947	-1.77017	4.78503e-06	0.00017259
NM_181783	SLC39A10	1.56761	4.7952e-06	0.000172772
NM_030918	KCNS3	-2.00071	4.79556e-06	0.000172772
	FBXO17	-2.08473	4.81484e-06	0.000173222
NM_001031677	PSEN2	-2.43781	4.81694e-06	0.000173222
NM_138558	MED18	1.59475	4.81988e-06	0.000173222
NM_014017	GPKOW	-1.71335	4.8202e-06	0.000173222
NM_014266	UCN	1.6546	4.82414e-06	0.000173222
NM_001009993	MED10	1.60057	4.83451e-06	0.000173222
NM_025147		1.79566	4.83756e-06	0.000173222
NM_152360	DNAJC3	2.0745	4.83798e-06	0.000173222
	S1PR5	-1.80849	4.84035e-06	0.000173222
NM_178434	SLC27A2	-2.00842	4.84125e-06	0.000173222
NM_024106	HIST1H2AC	2.24052	4.8426e-06	0.000173222
NM_022072	MCM3	-1.67247	4.8433e-06	0.000173222
NM_001031695	RNASEH2C	-1.97121	4.84382e-06	0.000173222
NM_003278	S1PR5	-2.01781	4.85322e-06	0.000173437
NM_198400	TMTC3	-2.05983	4.85533e-06	0.000173437
NM_032521	SNX27	-1.99449	4.86311e-06	0.000173606
	RAB44	1.65759	4.8676e-06	0.000173606
NM_003659	RAB24	1.66158	4.86833e-06	0.000173606
NM_019005	PPP1R8	-1.82637	4.88229e-06	0.000174005
NM_001964	LAMTOR2	-1.72416	4.8898e-06	0.000174174
NM_003510	HCST	1.76864	4.89336e-06	0.000174202
NM_024420	FAM168B	1.581	4.90086e-06	0.000174306
NM_020746	COQ10B	1.85744	4.90508e-06	0.000174306
NM_002252	ZNF573	-1.81586	4.90608e-06	0.000174306
NM_024106	XLOC_l2_013734	2.0533	4.90734e-06	0.000174306
NM_016070	LCE3C	1.82218	4.91151e-06	0.000174356
NM_020733	ZNF426	1.91524	4.91672e-06	0.000174442
NM_001024916	NSUN3	1.91753	4.92067e-06	0.000174484
XR_110179	RBFOX2	2.33003	4.93174e-06	0.000174743
NM_002539	CLEC3B	1.84944	4.93413e-06	0.000174743
NM_020184	NEDD4	-2.24667	4.93628e-06	0.000174743
NM_001134484	PARD6B	2.08301	4.94201e-06	0.000174766
NM_000930		1.62888	4.94252e-06	0.000174766
NM_014262	AGPS	-2.07624	4.94527e-06	0.000174766
NM_020675	MIOS	-1.97047	4.94893e-06	0.000174797
NM_005566	EGR1	-1.618	4.95455e-06	0.000174881
NM_178518	HIST1H2AK	2.00491	4.95686e-06	0.000174881
NM_001517	PLA2G4A	-1.64126	4.96021e-06	0.000174902
NM_005153	MAVS	-1.69331	4.96865e-06	0.000175101
NM_015633	KCNS3	-1.78949	4.97729e-06	0.000175308
NM_005793	ZNF426	1.74629	4.98814e-06	0.000175591
NM_020654	MRPS23	-1.71866	4.99747e-06	0.000175821
NM_015503	HEG1	-1.82909	5.00096e-06	0.000175846
	CBWD5	1.63253	5.00871e-06	0.000175948
NR_024582	LOC100507429	1.81618	5.00943e-06	0.000175948
NM_003704	ODC1	-1.56675	5.01231e-06	0.000175951
NM_006202	CNNM4	-1.95932	5.02718e-06	0.000176374
NM_001007245	TOMM5	-1.6134	5.03389e-06	0.000176479
NM_004928	PLAT	3.06769	5.03578e-06	0.000176479
NM_019850	LEPREL2	-1.58836	5.04322e-06	0.000176642
NM_019894	SPC25	-2.47251	5.0517e-06	0.000176664
NM_023077	LDHA	1.85302	5.05647e-06	0.000176664
	TMEM102	1.5656	5.06237e-06	0.000176664
NM_003881	GTF2H4	-1.5951	5.0626e-06	0.000176664
NM_134260	USP10	-1.57929	5.06765e-06	0.000176664
NM_014700	FGFR1OP2	2.15297	5.06806e-06	0.000176664
NM_152608	NME6	-1.75878	5.06837e-06	0.000176664
NM_017831	SENP7	1.74346	5.0686e-06	0.000176664
NM_002229	SH2B1	-2.08999	5.07091e-06	0.000176664
NM_030622	NRG1	-1.74875	5.07191e-06	0.000176664
NM_000712	JPX	-1.79109	5.08747e-06	0.000177032
NM_001242348	FAM193A	-1.64359	5.08819e-06	0.000177032
NM_003521	PDE4A	-1.80531	5.09092e-06	0.000177032
NM_002618	IFRD1	2.27145	5.1005e-06	0.000177268
	C21orf2	1.64775	5.10412e-06	0.000177296
NM_024595	NGEF	-1.76767	5.12048e-06	0.000177766
NM_004641	TMPRSS4	-2.23247	5.12549e-06	0.000177842
NM_001163922	SELRC1	-1.72944	5.13014e-06	0.000177905
NM_005917	XLOC_004881	1.77311	5.1334e-06	0.00017792
NM_017421	WISP2	2.4048	5.13781e-06	0.000177975
NM_174921	RORA	2.27045	5.15276e-06	0.000178385
NM_001015053	RAB11FIP3	-2.10011	5.15532e-06	0.000178385
NM_005917	C1orf55	1.63595	5.17122e-06	0.000178837
NM_015465	RNF125	-1.67348	5.17789e-06	0.00017897
NM_004360	JUNB	1.64152	5.18219e-06	0.00017902
	CYP2S1	-2.32754	5.18813e-06	0.000179107
NM_016115	BLVRA	-1.95888	5.1904e-06	0.000179107
NM_014763	LOC100287177	2.37873	5.19581e-06	0.000179196
NM_000251	HIST1H2BM	1.92798	5.20443e-06	0.000179213
NM_001216	PEX13	-2.34368	5.20443e-06	0.000179213
NM_004701	CTSZ	-1.74281	5.20539e-06	0.000179213
NM_012305	AKIRIN1	1.55051	5.20771e-06	0.000179213
NM_007026	MLLT10	-1.96173	5.21131e-06	0.000179239
NM_002252	VSIG10L	-1.61537	5.22547e-06	0.000179628
NM_001806	MDH1	-1.71371	5.22921e-06	0.000179659
NM_207351	COQ3	-2.29369	5.23638e-06	0.000179807
NM_001039650	C4orf34	2.35535	5.24116e-06	0.000179863
NM_000304	HDAC5	-1.81653	5.24371e-06	0.000179863
NM_001752	MDH1	-1.6188	5.25101e-06	0.000180008
NM_017859	GEMIN5	-1.94628	5.25365e-06	0.000180008
NM_001430	CDH1	1.56036	5.26655e-06	0.00018025
		1.81514	5.26926e-06	0.00018025
NM_016406	ASB3	1.77706	5.2693e-06	0.00018025
NM_022730	MRPL19	-1.87782	5.27862e-06	0.000180385
NM_001042616	MSH2	-1.57984	5.27899e-06	0.000180385
NM_001040455	CA9	2.12845	5.28423e-06	0.000180395
NM_152604	CCNB2	-1.77913	5.28502e-06	0.000180395
NM_016406	AP2A2	-1.66565	5.29005e-06	0.0001804
XR_132878	DUSP14	1.55226	5.29318e-06	0.0001804
NM_138558	KCNS3	-1.69969	5.29469e-06	0.0001804
NM_016406	CEBPG	-1.57348	5.29888e-06	0.0001804
NM_032501	PRRT3	-1.62556	5.29999e-06	0.0001804
NR_002766	ZMYM5	1.71347	5.30234e-06	0.0001804
NM_001008495	PMP22	1.72085	5.30738e-06	0.000180474
NM_022455	CAT	-2.02257	5.3153e-06	0.000180553
NM_013337	UCKL1	-1.64295	5.31543e-06	0.000180553
NM_000320	EPAS1	-1.54202	5.32169e-06	0.000180603
NM_019886	ICOSLG	-2.39033	5.32367e-06	0.000180603
NM_025151	UFC1	1.54452	5.32551e-06	0.000180603
NM_003779	COPS7B	-1.8934	5.32978e-06	0.00018065
NM_017459	PIGY	-1.72963	5.3365e-06	0.000180781
NM_001722	SIDT2	-1.59262	5.34171e-06	0.00018086
NM_002252	ZNF383	-1.61325	5.34869e-06	0.000180999
NM_001113561	UFC1	1.61756	5.3575e-06	0.0001812
NM_152504	LOC100652757	1.57051	5.36169e-06	0.000181204
NM_006224	PPP1R8	-1.89575	5.36337e-06	0.000181204
NM_004417	UFC1	1.59861	5.36815e-06	0.000181268
	ACSS1	-1.54297	5.38006e-06	0.000181428
NM_014476	MEG3	1.75592	5.38628e-06	0.000181428
NM_145034	TMEM64	-1.58541	5.38755e-06	0.000181428
NM_138358	NSD1	-1.5819	5.38797e-06	0.000181428
XR_112626	TIMM22	-3.58941	5.3929e-06	0.000181428
NM_152556	QDPR	-1.63942	5.40325e-06	0.000181428
	CHST7	1.71901	5.40352e-06	0.000181428
NM_001173486	RAB11FIP1	1.70946	5.40591e-06	0.000181428
NM_003177	B4GALT3	1.62172	5.40624e-06	0.000181428
	MFAP2	-1.72876	5.4064e-06	0.000181428
NM_001005368	POLR3D	1.56445	5.40766e-06	0.000181428
NM_001252065	KCNS3	-1.90198	5.41096e-06	0.000181428
NM_002537	RNF180	-1.8284	5.41331e-06	0.000181428
NM_053053	C20orf196	1.66118	5.4168e-06	0.000181428
NM_024534	PITPNA	-1.58076	5.41913e-06	0.000181428
NM_138338	DUSP1	2.34104	5.42008e-06	0.000181428
NM_003946	KAZALD1	2.24605	5.42188e-06	0.000181428
NM_005596	PDLIM3	2.74138	5.4284e-06	0.00018155
NM_017425	TOR1AIP2	1.9251	5.43408e-06	0.000181599
NM_022731	C19orf52	1.65331	5.43562e-06	0.000181599
	XLOC_003912	2.21636	5.44006e-06	0.000181649
NM_003704	C7orf60	1.61492	5.44289e-06	0.000181649
NM_003177	P39193	-1.64171	5.44864e-06	0.000181708
NM_017410	PRRG1	1.6216	5.45283e-06	0.000181708
NM_181597	SYK	-1.5834	5.45345e-06	0.000181708
NM_016261		1.70596	5.45893e-06	0.000181708
NM_015288	ZNF32	-1.6902	5.45909e-06	0.000181708
	SYT7	-2.10161	5.46259e-06	0.000181729
NM_017947	OAZ2	-1.84958	5.46854e-06	0.000181831
NM_001002295	TADA1	-2.41802	5.47248e-06	0.000181865
NM_016406	ERVMER34-1	-1.58146	5.47625e-06	0.000181895
NM_003779	POLR3H	-1.79693	5.48526e-06	0.000182098
NM_032905	NOL3	-1.76178	5.4931e-06	0.000182262
NM_001718	NFIB	-1.5418	5.50847e-06	0.000182676
NM_001323	SPA17	-1.64699	5.51288e-06	0.000182726
NM_032527	NUCKS1	-1.85733	5.53228e-06	0.000183096
NM_006331	FLJ40039	1.74663	5.53285e-06	0.000183096
NM_178439	FAM193A	-1.6065	5.53598e-06	0.000183096
NM_003185	SYK	-1.58159	5.53833e-06	0.000183096
NM_145279	HOXC13	1.6072	5.53858e-06	0.000183096
NM_025219	UPP1	-1.65402	5.54625e-06	0.000183253
NM_005917	TUBD1	2.73625	5.5506e-06	0.000183301
NM_005586	PHF15	-1.67074	5.55505e-06	0.000183343
NM_032408	XLOC_005749	1.70606	5.5577e-06	0.000183343
NM_031894	MOCOS	-1.9295	5.57798e-06	0.000183835
NM_012330	GATA3	1.62596	5.57845e-06	0.000183835
NM_020808	UFC1	1.5243	5.59494e-06	0.000184122
NM_014881	B4GALT3	1.64112	5.59714e-06	0.000184122
NM_015282	RBM17	-1.53297	5.59804e-06	0.000184122
	BMP6	1.77089	5.59885e-06	0.000184122
NM_019850	CST6	2.13806	5.60426e-06	0.000184186
NM_021930	ZGPAT	-2.38341	5.60664e-06	0.000184186
NM_005749	EMG1	-1.66453	5.61967e-06	0.000184517
NM_001068	GMCL1	1.73669	5.62866e-06	0.000184716
NM_002809	TAF4	-1.67788	5.63322e-06	0.00018477
NM_017425	MOB3C	-2.15402	5.64175e-06	0.000184953
NM_213566	DNAJC5	1.659	5.64821e-06	0.000185068
NM_020448	MDH1	-1.67446	5.66052e-06	0.000185375
NM_018660	MDFI	-2.13121	5.66345e-06	0.000185375
NM_020365	BAZ1B	-1.65161	5.67135e-06	0.000185515
NM_002226	FTHL17	-1.58099	5.67361e-06	0.000185515
NM_016371	KAT6B	1.56826	5.68089e-06	0.000185656
XR_108797	SIPA1L2	1.54856	5.68998e-06	0.000185857
NM_017425	DCLRE1A	-1.75093	5.69529e-06	0.000185934
NM_003442	CLASP1	1.5983	5.70769e-06	0.000186242
NM_020458	WDR24	-1.68081	5.71204e-06	0.000186288
NR_027795	NGEF	-1.69137	5.71682e-06	0.000186347
NM_003106	RINT1	-1.71469	5.72813e-06	0.000186615
NM_022658	TOB1	1.64481	5.73098e-06	0.000186615
NM_022766	TOP2B	-1.76501	5.73808e-06	0.00018675
NM_182501	PSMD3	-1.89305	5.74462e-06	0.000186866
NR_036480	SPA17	-1.71833	5.75298e-06	0.000187021
NM_031200	DFFA	-1.77306	5.75532e-06	0.000187021
NM_004925	NIPAL3	1.5987	5.76672e-06	0.000187295
	ZNF395	-1.86318	5.78042e-06	0.000187643
NM_007059	EIF2B3	-2.21764	5.78345e-06	0.000187645
NM_031477	JAG2	-1.96258	5.7895e-06	0.000187744
NM_003780	HSD17B7	1.66028	5.79732e-06	0.000187901
NM_001674	LOC100128737	1.54924	5.8012e-06	0.00018793
NM_032822	SPA17	-1.5674	5.80815e-06	0.000187955
NM_006388	ZNF143	1.84964	5.80935e-06	0.000187955
NM_000888	TTC7A	1.71657	5.81092e-06	0.000187955
NR_002188	BTN2A3P	1.64397	5.82721e-06	0.000188385
NM_015251	SOX2	1.68593	5.83209e-06	0.000188446
NM_014763	HOXC8	-1.53867	5.83808e-06	0.000188543
NM_017917	CERK	-1.97004	5.84504e-06	0.000188671
	MTERFD2	-1.54274	5.85593e-06	0.000188883
NM_016406	LOC100128881	-2.45965	5.85761e-06	0.000188883
NM_145267	CCR9	2.01451	5.87262e-06	0.00018927
NM_001609	AQP3	1.78032	5.87642e-06	0.000189296
NM_032778	XLOC_012145	1.8898	5.88582e-06	0.000189502
NM_016406	KPTN	1.83191	5.89451e-06	0.00018954
NM_015432	YPEL3	1.72348	5.89515e-06	0.00018954
NM_001193636	B4GALT2	-1.56093	5.89725e-06	0.00018954
NM_000447	ATF3	1.87809	5.89903e-06	0.00018954
NM_174921	FAM136A	-1.56258	5.90556e-06	0.000189651
NM_014807	KAT5	1.64474	5.90924e-06	0.000189651
NM_016059	ITGB6	1.7365	5.91155e-06	0.000189651
NR_024482	GBAP1	1.52589	5.92472e-06	0.000189977
NM_020663	ATMIN	1.52207	5.93776e-06	0.000190298
NM_016371	MRPL19	-1.8731	5.94397e-06	0.000190351
NM_017623	PPP2R3C	1.7829	5.94714e-06	0.000190351
NM_004636		1.60262	5.95113e-06	0.000190351
NM_016371	UFC1	1.58176	5.9515e-06	0.000190351
NM_001184985	C6orf57	-1.59365	5.96073e-06	0.000190539
NM_002531	ACADSB	1.63186	5.96631e-06	0.000190539
NM_138352	MINA	-1.99551	5.96644e-06	0.000190539
NM_006416	UFC1	1.51117	5.9743e-06	0.000190693
NM_030925	PLEKHG4	-1.71753	5.97921e-06	0.000190753
NM_005510	DHRS4L2	-1.54388	5.99837e-06	0.000191017
NM_003488	PSEN2	-2.52192	5.99962e-06	0.000191017
NM_001786	C4orf34	2.34108	6.00268e-06	0.000191017
NM_006803	C2CD2L	1.56036	6.00335e-06	0.000191017
NM_144963	PPIL1	-2.06592	6.00455e-06	0.000191017
NM_138346	CECR5-AS1	-2.25123	6.00641e-06	0.000191017
NM_152264	RHOJ	2.10203	6.0115e-06	0.000191017
NM_032932	HSD17B7	1.67588	6.01175e-06	0.000191017
XR_109727	CNNM3	-1.80014	6.01901e-06	0.000191091
[truncated: 60,977 more rows]
