# Supplementary material for: Hepatic zinc deficiency dampens the acute phase response in patients with alcohol-associated hepatitis
Source: Front Immunol. 2026 Feb 26;16:1642163. doi: 10.3389/fimmu.2025.1642163 (PMC12979129; doi:10.3389/fimmu.2025.1642163)
Supplement: Supplementary file 4 [file Table3.xlsx]

## Sheet: Sheet1
									Best Fit Values			95% Confidence Intervals			Statistics
					Full Cohort	Correlation (r)	Effect Size (R2)	p Value	Slope	Y-intercept	X-intercept	Slope	Y-intercept	X-intercept	F Test	DFnumerator, Dfdenominator	P value
					Age	-0.102	0.010404	0.3807
					Sex	0.01622	0.000263088	0.8894
					Leukocyte Count	-0.1173	0.0137593	0.3482
					Platelet Count	0.4282	0.183355	0.0003
					AST	-0.6365	0.405132	<0.0001	-28.54	244.7	8.573	-36.49 to -20.59	201.3 to 288.0	7.777 to 9.924	51.09	1, 75	<0.0001
					ALT	0.08873	0.00787301	0.4752
					ALP	-0.3462	0.119854	0.0044
					TBIL	-0.4546	0.206661	<0.0001
					INR	-0.3393	0.115124	0.0025	-0.1398	2.173	15.54	-0.2289 to -0.05065	1.681 to 2.664	11.51 to 33.57	9.76	1, 75	0.0025
					ALB	0.559	0.312481	<0.0001	4.024	15.36	-3.816	2.580 to 5.469	7.430 to 23.28	-8.964 to -1.368	30.91	1, 68	<0.0001
					Creatinine	-0.03885	0.00150932	0.739
					Sodium	0.4103	0.168346	0.0006
					MELD	-0.1925	0.0370562	0.3361
					ABIC	-0.09725	0.00945756	0.5669
					ALD Only	Correlation (r)	Effect Size (R2)	p Value
					Age	0.2026	0.0410468	0.216
					Sex	0.05349	0.00286118	0.7464
					Leukocyte Count	0.09879	0.00975946	0.5496
					Platelet Count	0.05697	0.00324558	0.7649
					AST	-0.3482	0.121243	0.0277
					ALT	0.3227	0.104135	0.082
					ALP	-0.1947	0.0379081	0.3025
					TBIL	0.002185	4.77422e-06	0.9892
					INR	-0.00027	7.29e-08	0.9987
					ALB	0.1995	0.0398003	0.2298
					Creatinine	0.01007	0.000101405	0.9515
					Sodium	0.1336	0.017849	0.4817
					MELD	-0.1925	0.0370562	0.3361
					ABIC	0.007572	5.73352e-05	0.9661
