# Supplementary material for: Hepatic zinc deficiency dampens the acute phase response in patients with alcohol-associated hepatitis
Source: Front Immunol. 2026 Feb 26;16:1642163. doi: 10.3389/fimmu.2025.1642163 (PMC12979129; doi:10.3389/fimmu.2025.1642163)
Supplement: Supplementary file 5 [file Table4.xlsx]

## Sheet: Zinc Signature Correlations
	GSE94397					GSE94399					GSE103580					Combined
	Gene.Symbol	Zinc Sig Correlation (r)	Effect Size (R2)	p Value		Gene.Symbol	Zinc Sig Correlation (r)	Effect Size (R2)	p Value		Gene.Symbol	Zinc Sig Correlation (r)	Effect Size (R2)	p Value		Gene Symbol	Zinc Sig Correlation (r)	Effect Size (R2)	p Value
	MT1M	0.939604	0.882855	7.55347e-34		MT1H	0.91948	0.845444	1.40418e-16		MT1F	0.964258	0.929794	3.17353e-50		MT1A	0.666022	0.443585	4.09272e-09
	MT1F	0.931802	0.868255	4.38056e-32		MT1G	0.861078	0.741455	2.0323e-12		MT1G	0.954744	0.911537	5.27415e-46		MT1E	0.779256	0.607239	7.63133e-15
	MT1G	0.923348	0.852571	2.14125e-30		MT1F	0.859215	0.73825	2.55765e-12		MT1M	0.953897	0.90992	1.1296e-45		MT1F	0.940039	0.883674	5.60518e-26
	MT1H	0.91418	0.835726	9.03369e-29		MT1M	0.835673	0.69835	3.6224e-11		MT1H	0.950177	0.902836	2.72537e-44		MT1G	0.935113	0.874436	1.36477e-25
	MT1JP	0.907672	0.823868	1.0073e-27		MT1JP	0.739052	0.546198	7.75242e-08		MT1JP	0.947701	0.898137	1.98572e-43		MT1H	0.943938	0.891019	2.76029e-26
	MT1X	0.847019	0.717441	1.30004e-20		PLOD2	0.689527	0.475448	1.20472e-06		MT1X	0.886238	0.785419	8.24995e-30		MT1M	0.972054	0.94489	1.50777e-28
	MT1E	0.764485	0.584438	8.63514e-15		MT2A	0.689079	0.474829	1.23201e-06		MT1E	0.86135	0.741923	1.97261e-26		MT1X	0.824549	0.679882	1.20145e-17
	MT2A	0.694493	0.48232	1.8537e-11		SQSTM1	0.687724	0.472964	1.31785e-06		MT2A	0.795316	0.632528	5.94984e-20		MT2A	0.736965	0.543117	1.73509e-12
	CRP	0.592611	0.351187	5.19549e-08		RPL7L1	0.675677	0.45654	2.36241e-06		MT1A	0.793993	0.630425	7.573e-20		SLC30A1	0.533282	0.28439	0.000109138
	ORM1	0.583523	0.340499	9.26119e-08		PPIC	0.675452	0.456235	2.38777e-06		CFHR3	0.579186	0.335456	5.1545e-09		SAA4	0.509694	0.259788	0.000391486
	SAA1	0.577561	0.333577	1.34044e-07		STXBP5	0.673504	0.453607	2.6173e-06		SAA4	0.562989	0.316956	1.6771e-08		SAA1	0.489855	0.239958	0.00102776
	TGM2	0.54126	0.292962	1.09547e-06		C17orf91	0.670883	0.450084	2.95813e-06		SLC30A1	0.55232	0.305057	3.52651e-08		C9	0.483432	0.233706	0.00137639
	SAA1 /// SAA2	0.535641	0.286912	1.48398e-06		BZW1	0.666305	0.443962	3.65296e-06		CFHR3 /// CFHR4	0.536037	0.287336	1.04406e-07		ORM1	0.482996	0.233285	0.00140345
	C9	0.532909	0.283992	1.71661e-06		SERPINE1	0.665415	0.442778	3.80418e-06		MBNL3	0.481844	0.232174	2.63801e-06		AOX1	0.474126	0.224795	0.00206605
	MT1A	0.52672	0.277434	2.37642e-06		RPS6KB1	0.660907	0.436798	4.66307e-06		FCGR3A /// FCGR3B	0.478142	0.22862	3.22528e-06		SAA2	0.46031	0.211886	0.00364219
	ZNF295	0.509585	0.259677	5.65924e-06		SLC30A1	0.652831	0.426189	6.65893e-06		SAA1 /// SAA2	0.472709	0.223453	4.31383e-06		C5	0.443261	0.19648	0.00692786
	SLC30A1	0.50262	0.252627	7.94667e-06		HMGCS1	0.642663	0.413015	1.02771e-05		TNIP1	0.465212	0.216423	6.39137e-06		CFHR3	0.429652	0.184601	0.011091
	AOX1	0.492911	0.242961	1.26008e-05		MCCC1	0.640268	0.409943	1.13569e-05		SAA1	0.463243	0.214594	7.07585e-06		SLC39A14	0.417471	0.174282	0.0163943
	SLC39A14	0.492643	0.242697	1.27594e-05		INSR	0.639652	0.409154	1.1651e-05		C9	0.462181	0.213611	7.47318e-06		C6orf120	0.415883	0.172958	0.0172165
	CD99L2	0.488596	0.238726	1.53962e-05		PION	0.636946	0.4057	1.30271e-05		SIDT2	0.459493	0.211134	8.57398e-06		ELL2	0.415356	0.172521	0.0174961
	CDK2AP2	0.487973	0.238118	1.58449e-05		SNX19	0.636934	0.405685	1.30332e-05		CNPY3	0.458331	0.210068	9.09513e-06		TFPI	0.414086	0.171467	0.0181863
	SYPL2	0.486422	0.236607	1.70147e-05		TBCD	0.634659	0.402792	1.43038e-05		CFHR4	0.456572	0.208458	9.94179e-06		CD302	0.41195	0.169703	0.0193949
	SAA2	0.485569	0.235777	1.76925e-05		UBR4	0.634459	0.402539	1.44206e-05		C4BPA	0.453446	0.205613	1.16305e-05		TRIM14	0.411101	0.169004	0.0198934
	HMGB3	0.484072	0.234326	1.89419e-05		C6orf120	0.632551	0.400121	1.5581e-05		FOLR2	0.447387	0.200155	1.56957e-05		UGT3A1	0.410091	0.168174	0.0204991
	ABLIM3	0.483347	0.233624	1.95763e-05		BZW1 /// BZW1L1	0.631968	0.399384	1.5952e-05		FAM96A	0.443142	0.196375	1.92984e-05		MYO1B	0.407843	0.166336	0.0218999
	SAA4	0.481433	0.231777	2.13472e-05		STRAP	0.631406	0.398674	1.63175e-05		AOX1	0.443038	0.196282	1.93964e-05		ALDH6A1	0.406584	0.165311	0.0227168
	ITIH4	0.480336	0.230722	2.24282e-05		RAB5A	0.627354	0.393573	1.91872e-05		LGMN	0.442225	0.195563	2.01723e-05		C4BPA	0.405911	0.164764	0.0231637
	DUSP23	0.47977	0.23018	2.30049e-05		NUFIP2	0.627288	0.39349	1.92372e-05		VPS36	0.434799	0.18905	2.8738e-05		SOD1	0.404426	0.16356	0.0241738
	SERPINA1	0.478994	0.229435	2.38201e-05		SCCPDH	0.627097	0.393251	1.93835e-05		MT1B	0.434039	0.18839	2.97852e-05		GNAO1	0.403567	0.162866	0.0247737
	ORM1 /// ORM2	0.477428	0.227937	2.55452e-05		TJP2	0.625313	0.391016	2.08003e-05		AKT2	0.433032	0.187517	3.12251e-05		APCS	0.401209	0.160969	0.0264803
	ORM2	0.471825	0.222619	3.27162e-05		Septin 11	0.624713	0.390266	2.12975e-05		HIST1H2BD	0.432953	0.187449	3.13409e-05		HIST1H2BD	0.401012	0.16081	0.0266274
	SLC30A1	0.469804	0.220716	3.57337e-05		LDHA	0.623264	0.388458	2.2543e-05		CD163	0.431771	0.186426	3.31225e-05		ORM1 /// ORM2	0.401001	0.160802	0.0266352
	MT1M /// MT1X /// MT2A	0.46948	0.220411	3.62404e-05		MAPRE3	0.622233	0.387174	2.34694e-05		COQ2	0.430285	0.185145	3.5494e-05		TDO2	0.396678	0.157354	0.0300168
	NNMT	0.460557	0.212113	5.3125e-05		MBNL2	0.621002	0.385644	2.46208e-05		CD302	0.429563	0.184524	3.67039e-05		ACP2	0.396641	0.157324	0.0300474
	SHMT1	0.459199	0.210863	5.62574e-05		VDAC1 /// VDAC1P1	0.620868	0.385477	2.47492e-05		GPR155	0.429068	0.184099	3.75544e-05		CFHR3 /// CFHR4	0.396499	0.157212	0.0301639
	RASGEF1B	0.458619	0.210332	5.76444e-05		MRPS26	0.620369	0.384858	2.5233e-05		C1QB	0.425221	0.180813	4.48212e-05		CRP	0.3964	0.157133	0.0302455
	CBS	0.458117	0.209871	5.88731e-05		RAD23B	0.619146	0.383342	2.64551e-05		C5	0.424967	0.180597	4.53445e-05		AQP3	0.393447	0.1548	0.0327548
	APCS	0.457276	0.209102	6.09837e-05		RNFT1	0.617347	0.381117	2.83503e-05		HIPK2	0.424922	0.180559	4.54374e-05		DUSP23	0.392704	0.154216	0.0334106
	ZC3H14	0.455647	0.207615	6.52742e-05		HSPA8	0.616701	0.380321	2.906e-05		GFRA1	0.424758	0.180419	4.57806e-05		C4BPB	0.391068	0.152934	0.0348902
	KCNJ6	0.455341	0.207335	6.61116e-05		DUSP3	0.616142	0.379631	2.96881e-05		SNX10	0.424143	0.179897	4.70828e-05		LARP4	0.390548	0.152528	0.0353707
	LBP	0.454904	0.206938	6.73228e-05		RAB18	0.616014	0.379474	2.98332e-05		GLRX	0.42336	0.179234	4.87889e-05		FAM96A	0.388286	0.150766	0.0375205
	ALAS1	0.45408	0.206189	6.96636e-05		ACSL3	0.615893	0.379325	2.9971e-05		AGXT2	0.422076	0.178148	5.17144e-05		C1RL	0.388025	0.150564	0.0377741
	MFAP3L	0.453243	0.205429	7.21199e-05		FNDC3B	0.614506	0.377617	3.15967e-05		KANK4	0.421823	0.177935	5.23103e-05		MFAP3L	0.386573	0.149439	0.0392126
	H6PD	0.452352	0.204622	7.48198e-05		SLC30A1	0.614331	0.377403	3.18069e-05		FXN	0.421704	0.177834	5.25921e-05		C6	0.384524	0.147859	0.0413124
	C5	0.451645	0.203983	7.70292e-05		FRMD4B	0.614269	0.377326	3.18822e-05		TBX3	0.420126	0.176506	5.64701e-05		HSD17B4	0.383818	0.147316	0.0420547
	CXCL2	0.448835	0.201452	8.64224e-05		ETF1	0.613691	0.376616	3.25883e-05		ORM1	0.416801	0.173723	6.55308e-05		MAN1A1	0.383247	0.146878	0.0426631
	TRIM14	0.44815	0.200838	8.8866e-05		ERI1	0.613232	0.376053	3.31592e-05		UGT3A1	0.41616	0.173189	6.74263e-05		NAMPT	0.383045	0.146723	0.0428797
	MYRIP	0.445769	0.19871	9.78654e-05		TXN	0.612795	0.375518	3.3711e-05		RALGPS2	0.416027	0.173078	6.78252e-05		ITSN1	0.382784	0.146523	0.0431609
	SLC29A3	0.442886	0.196148	0.000109893		SYVN1	0.612511	0.37517	3.40738e-05		FKBP4	0.415214	0.172403	7.03138e-05		GGCX	0.37943	0.143967	0.0468965
	LARP4	0.438622	0.192389	0.000130189		SOD1	0.612472	0.375122	3.41244e-05		TMEM176A	0.415209	0.172398	7.03312e-05		LGMN	0.378289	0.143102	0.0482206
	HSBP1L1	0.437462	0.191373	0.00013628		MT1X	0.612174	0.374757	3.45097e-05		NFKBIA	0.414604	0.171897	7.22376e-05		SPRYD4	0.377897	0.142806	0.0486812
	CP	0.436822	0.190813	0.000139754		MICAL3	0.612031	0.374582	3.4696e-05		AQP3	0.413901	0.171314	7.4515e-05		GPR126	0.377545	0.14254	0.0490988
	HIST1H2BD	0.435798	0.18992	0.000145476		ZNF510	0.611598	0.374052	3.52665e-05		HAO2	0.41366	0.171114	7.53127e-05		ORM2	0.377345	0.142389	0.049336
	C19orf66	0.435431	0.1896	0.000147582		EGLN1	0.610982	0.373299	3.60912e-05		CFH /// CFHR1	0.413463	0.170951	7.59698e-05		MAGT1	0.376822	0.141995	0.049963
	FAM134B	0.435213	0.189411	0.000148843		XPO1	0.610975	0.37329	3.61009e-05		HPX	0.412717	0.170335	7.85042e-05
	ZFHX3	0.435167	0.18937	0.000149115		ITSN1	0.610142	0.372274	3.7245e-05		STOM	0.409257	0.167492	9.13181e-05
	GLRX2	0.435089	0.189302	0.00014957		PRKAR2A	0.609973	0.372067	3.74816e-05		MLEC	0.408716	0.167049	9.34902e-05
	ABAT	0.434431	0.188731	0.000153456		CFL2	0.609697	0.37173	3.78707e-05		ALDH6A1	0.408067	0.166519	9.61565e-05
	SEC23IP	0.433148	0.187617	0.000161311		SETX	0.609403	0.371373	3.82876e-05		NSUN2	0.407512	0.166066	9.84951e-05
	TAT	0.431966	0.186594	0.000168875		FCHO2	0.607377	0.368907	4.1285e-05		C6	0.407478	0.166038	9.86399e-05
	PTPRU	0.431503	0.186195	0.000171922		YME1L1	0.607209	0.368703	4.15423e-05		ABHD6	0.406009	0.164844	0.000105089
	INSR	0.431373	0.186083	0.000172785		ZBTB8OS	0.606542	0.367894	4.25798e-05		TPP1	0.405528	0.164453	0.000107285
	RBKS	0.431232	0.185961	0.000173731		TBRG1	0.606021	0.367262	4.34075e-05		IL6R	0.405442	0.164383	0.000107684
	FGB	0.43016	0.185037	0.000181059		LOC389834	0.605794	0.366987	4.37718e-05		LYN	0.405379	0.164332	0.000107977
	HYOU1	0.42988	0.184797	0.000183018		SIGMAR1	0.604704	0.365667	4.55641e-05		C1R	0.404949	0.163984	0.000109987
	KIAA0907	0.428806	0.183874	0.000190717		ZNF33A	0.604662	0.365616	4.56351e-05		TFPI	0.403765	0.163026	0.000115703
	AMMECR1L	0.428805	0.183874	0.000190721		TPRG1L	0.604368	0.365261	4.61297e-05		ELL2	0.403216	0.162583	0.000118447
	MASP1	0.428384	0.183513	0.000193818		NDUFA10	0.603989	0.364803	4.67754e-05		ELMO1	0.402448	0.161964	0.000122386
	SIAE	0.428167	0.183327	0.000195436		AP3D1	0.603383	0.364071	4.78241e-05		ADAP2	0.401837	0.161473	0.000125608
	C12orf41 /// SNORA2B	0.426998	0.182327	0.000204354		HADHA	0.602988	0.363595	4.85188e-05		FCN2	0.401535	0.16123	0.000127224
	INSIG1	0.426652	0.182032	0.000207064		PPAPDC1B	0.602837	0.363412	4.87882e-05		AKR1CL1	0.401139	0.160913	0.000129377
	LDHA	0.426633	0.182016	0.000207213		SHB	0.602666	0.363206	4.90935e-05		UCP2	0.400404	0.160323	0.000133468
	ZSCAN5A	0.426396	0.181814	0.000209085		RCN2	0.602374	0.362854	4.96194e-05		MAN1A1	0.399404	0.159523	0.000139221
	SUOX	0.425326	0.180902	0.000217756		LOC644762 /// MFF	0.60199	0.362392	5.03181e-05		CTSS	0.399373	0.159499	0.0001394
	SLC31A1	0.424385	0.180103	0.000225646		F11R	0.601667	0.362003	5.09124e-05		PID1	0.399138	0.159311	0.00014079
	AASDH	0.424281	0.180014	0.000226538		MEGF9	0.601562	0.361877	5.11066e-05		ADAR	0.399102	0.159283	0.000140998
	ADORA3	0.423529	0.179377	0.000233058		SEC61A1	0.600867	0.361041	5.24128e-05		MYD88	0.398751	0.159002	0.0001431
	HRSP12	0.422116	0.178182	0.000245777		SCML1	0.600715	0.360859	5.27018e-05		OBFC2A	0.397809	0.158252	0.000148871
	CLRN3	0.422039	0.178117	0.000246487		TIMM17B	0.60053	0.360636	5.30567e-05		FKTN	0.397765	0.158217	0.000149148
	KCND3	0.422007	0.17809	0.000246777		MCCC2	0.600225	0.360269	5.3647e-05		NDUFB2	0.39711	0.157696	0.000153294
	PIAS2	0.421936	0.17803	0.000247441		EEF2K	0.600166	0.3602	5.37601e-05		SERPINA10	0.396592	0.157285	0.000156649
	PNKD	0.421107	0.177331	0.000255241		CBS	0.600154	0.360185	5.37843e-05		CD5L	0.395034	0.156052	0.000167154
	HTRA1	0.420991	0.177233	0.00025635		EDARADD /// ENO1	0.59964	0.359568	5.47933e-05		ITSN1	0.394485	0.155618	0.000171006
	CSNK1G3	0.420537	0.176852	0.000260731		LOC10431 /// TIMM23	0.599248	0.359098	5.55729e-05		CD4	0.393905	0.155161	0.000175167
	SLC5A6	0.420475	0.176799	0.000261337		HSPA5	0.598715	0.35846	5.66504e-05		MS4A7	0.393821	0.155095	0.000175775
	CYP2C18	0.420064	0.176454	0.000265373		MANF	0.598673	0.35841	5.67362e-05		C6orf120	0.393302	0.154686	0.000179591
	AZGP1	0.418773	0.175371	0.000278431		MT1E	0.598132	0.357762	5.78502e-05		MYO1B	0.393003	0.154451	0.000181822
	CCDC58	0.418529	0.175166	0.000280971		LAPTM4A	0.597807	0.357373	5.85302e-05		SOD1	0.392725	0.154233	0.00018392
	ALDH6A1	0.4184	0.175058	0.000282319		HIRA	0.597765	0.357323	5.86179e-05		PITRM1	0.392338	0.153929	0.000186875
	C5orf27	0.418297	0.174973	0.000283393		AKR1C3	0.597682	0.357223	5.87945e-05		AR	0.392219	0.153836	0.000187796
	DNAJC30	0.418285	0.174962	0.000283521		LEMD3	0.59748	0.356982	5.9221e-05		RAB7L1	0.391811	0.153516	0.000190975
	ARL6	0.417963	0.174693	0.000286925		FYTTD1	0.597353	0.35683	5.94921e-05		MTHFS	0.391564	0.153322	0.00019293
	ESYT1	0.417758	0.174521	0.000289116		ATF2	0.59698	0.356386	6.02906e-05		ACADM	0.391368	0.153169	0.000194489
	SLC1A3	0.417279	0.174122	0.000294276		CANX	0.596523	0.355839	6.12856e-05		GPR126	0.390621	0.152585	0.000200539
	ACP2	0.416793	0.173717	0.000299603		DUS1L	0.59618	0.35543	6.20408e-05		EVL	0.390503	0.152493	0.000201508
	RPRD1B	0.416594	0.173551	0.00030181		VDAC3	0.596157	0.355404	6.20904e-05		APOF	0.390501	0.152491	0.00020153
	WNK1	0.416323	0.173325	0.000304844		IFNGR1	0.596123	0.355363	6.21661e-05		GABARAPL2	0.389894	0.152017	0.000206596
	GCNT2	0.415525	0.172661	0.000313935		C1QBP	0.595948	0.355154	6.25554e-05		HFE2	0.389831	0.151968	0.000207127
	GPR83	0.415158	0.172356	0.00031819		UFM1	0.595868	0.355059	6.27346e-05		C1RL	0.389144	0.151433	0.000213023
	FGG	0.415093	0.172302	0.000318953		ECHDC2	0.595576	0.354711	6.33904e-05		MYO1F	0.386648	0.149497	0.000235749
	MTMR4	0.414874	0.172121	0.000321524		LGALS8	0.595511	0.354633	6.35391e-05		NPL	0.385543	0.148644	0.000246509
	CARD14	0.414407	0.171733	0.000327075		MMADHC	0.595501	0.354621	6.35618e-05		SQRDL	0.385481	0.148596	0.000247126
	PALM2	0.414394	0.171722	0.000327238		MAN1A1	0.595344	0.354435	6.39161e-05		DCAF6	0.385247	0.148416	0.000249468
	CPB2	0.414098	0.171477	0.000330801		TMEM131	0.595139	0.35419	6.43851e-05		FANCL	0.385167	0.148353	0.000250281
	UBE2L6	0.414097	0.171476	0.000330813		VAPA	0.594791	0.353776	6.51874e-05		ERRFI1	0.384624	0.147935	0.00025581
	SPRYD4	0.414088	0.171469	0.000330926		KIAA1279	0.594581	0.353526	6.56761e-05		MYCBP2	0.38426	0.147656	0.00025957
	SHF	0.413971	0.171372	0.000332343		MOSPD1	0.593093	0.351759	6.92292e-05		TDO2	0.38421	0.147617	0.000260101
	SLC43A3	0.412973	0.170546	0.000344684		EGFR	0.592634	0.351215	7.03603e-05		A1CF	0.383976	0.147438	0.000262545
	FNDC4	0.412804	0.170407	0.000346811		MT1A	0.592525	0.351086	7.06309e-05		C8A	0.383862	0.14735	0.000263756
	GNAO1	0.412557	0.170204	0.000349939		TMED2	0.591616	0.350009	7.29299e-05		FPGS	0.383735	0.147252	0.000265101
	UBR7	0.412342	0.170026	0.000352699		TPM1	0.591544	0.349925	7.31127e-05		LIPA	0.383669	0.147202	0.000265807
	UBA6	0.412208	0.169915	0.000354422		PIAS2	0.5913	0.349636	7.3743e-05		MCC	0.383601	0.14715	0.000266523
	ATP2B2	0.41157	0.16939	0.000362732		LIMCH1	0.591252	0.349579	7.38668e-05		CYB5R1	0.383526	0.147093	0.000267325
	NSF	0.410475	0.16849	0.000377417		CORO1C	0.590975	0.349252	7.45894e-05		CYP2E1	0.383069	0.146742	0.000272265
	FGA	0.410169	0.168239	0.000381617		HSPA9	0.590904	0.349167	7.47763e-05		TARS2	0.383	0.146689	0.000273021
	MYO1E	0.409706	0.167859	0.000388054		GBE1	0.590774	0.349013	7.51185e-05		OXR1	0.382827	0.146557	0.000274908
	NHEDC2	0.409585	0.16776	0.00038975		CYP51A1	0.590654	0.348873	7.54333e-05		NAMPT	0.382634	0.146409	0.000277041
	RNF123	0.409332	0.167553	0.00039332		DNAJC11	0.590085	0.348201	7.69514e-05		IFNAR1	0.382036	0.145951	0.000283738
	AMDHD1	0.408523	0.166891	0.000404955		AK3	0.589561	0.347582	7.83741e-05		CNBP	0.381994	0.145919	0.000284209
	SIGLEC8	0.408092	0.166539	0.00041128		DYNLL1	0.589506	0.347517	7.85266e-05		TCEA3	0.38083	0.145032	0.000297681
	POLR3A	0.407908	0.166389	0.000413996		SERPINF1	0.589447	0.347448	7.86876e-05		FAM20A	0.380348	0.144664	0.000303435
	HAL	0.407564	0.166109	0.000419141		TFPI	0.589312	0.347289	7.90591e-05		LGALS8	0.380287	0.144618	0.000304162
	STAT3	0.407521	0.166073	0.000419792		SMC6	0.589285	0.347257	7.91326e-05		SLMAP	0.379551	0.144059	0.000313165
	C9orf85	0.406092	0.16491	0.000441817		C20orf194	0.589241	0.347205	7.92541e-05		FAM45A /// FAM45B	0.379519	0.144034	0.000313563
	LANCL2	0.404959	0.163991	0.000460018		DAB2	0.589223	0.347184	7.93043e-05		M6PR	0.378779	0.143473	0.000322863
	CYP4F11	0.404132	0.163322	0.000473733		SYS1	0.58894	0.34685	8.00915e-05		WBP2	0.378488	0.143253	0.00032659
	PSEN2	0.402883	0.162315	0.000495144		STT3B	0.588754	0.346632	8.06113e-05		NDFIP1	0.378256	0.143077	0.00032959
	UBXN10	0.402719	0.162182	0.000498029		EIF4E	0.588406	0.346221	8.15956e-05		MAGI3	0.378255	0.143077	0.000329605
	MOCS1	0.402165	0.161737	0.000507852		JUN	0.588271	0.346063	8.19779e-05		NR1H3	0.378221	0.143051	0.00033004
	SMPD1	0.401657	0.161328	0.000517028		NDUFS1	0.58825	0.346038	8.20392e-05		TMEM2	0.377349	0.142392	0.000341554
	C4BPA	0.401596	0.161279	0.000518147		PAPSS2	0.587966	0.345704	8.28536e-05		MFAP3L	0.377185	0.142268	0.00034377
	SLPI	0.401527	0.161224	0.00051939		EPT1	0.587798	0.345507	8.33366e-05		SNX2	0.376792	0.141972	0.000349105
	IL1RL1	0.401164	0.160933	0.000526072		LMAN1	0.587751	0.345451	8.34745e-05		GNAO1	0.37629	0.141594	0.00035604
	GGCX	0.400142	0.160113	0.000545293		TMED7	0.587659	0.345344	8.37389e-05		ATP6V1B2	0.376103	0.141454	0.00035865
	MLEC	0.399545	0.159636	0.000556794		SHMT2	0.587604	0.345278	8.39011e-05		PLA1A	0.375407	0.140931	0.000368542
	PPP1R3C	0.399254	0.159404	0.000562496		EPB41L4B	0.586991	0.344559	8.57016e-05		MASP2	0.375331	0.140874	0.000369633
	MOCOS	0.398897	0.159119	0.000569554		STOM	0.58683	0.344369	8.61823e-05		MTHFD1	0.375279	0.140834	0.000370391
	TUBB2A	0.398636	0.158911	0.000574754		CCNG1	0.586812	0.344348	8.62353e-05		HSD17B4	0.375267	0.140826	0.000370559
	PTS	0.39847	0.158779	0.000578088		UGP2	0.586598	0.344097	8.68758e-05		SEC62	0.374951	0.140588	0.000375155
	GPR89A /// GPR89B /// GPR89C	0.398417	0.158736	0.000579157		PSMD1	0.586396	0.34386	8.74859e-05		CARS	0.374727	0.14042	0.000378444
	AASS	0.398093	0.158478	0.000585731		HADHB	0.585975	0.343366	8.87672e-05		C1orf56	0.37445	0.140212	0.000382558
	RND1	0.397359	0.157894	0.000600893		AP4E1	0.585673	0.343013	8.96946e-05		CELF1	0.374	0.139876	0.000389309
	ICAM1	0.396565	0.157264	0.000617673		ABCE1	0.585565	0.342886	9.00301e-05		MAP2K1	0.373926	0.139821	0.000390422
	APOF	0.396073	0.156874	0.000628282		ITGB1	0.585549	0.342867	9.00812e-05		LARP1B	0.373694	0.139647	0.000393957
	GOT1	0.395359	0.156309	0.000643978		MET	0.585488	0.342796	9.02705e-05		CFB	0.373686	0.139641	0.000394079
	SRFBP1	0.395285	0.156251	0.00064561		ERMAP	0.585378	0.342667	9.06124e-05		LYVE1	0.373214	0.139289	0.000401364
	ALDH8A1	0.395224	0.156202	0.000646978		VHL	0.58524	0.342505	9.10452e-05		ARMCX3	0.37304	0.139159	0.000404072
	RDX	0.394655	0.155753	0.000659798		C20orf24	0.585125	0.342371	9.14061e-05		AK1	0.372792	0.138974	0.000407974
	ACMSD	0.393948	0.155195	0.000676054		HNMT	0.584832	0.342028	9.23314e-05		SOD2	0.372704	0.138909	0.000409362
	FDX1	0.39374	0.155031	0.000680897		C1orf144	0.584793	0.341983	9.24548e-05		CABC1	0.372238	0.138561	0.000416812
	MYO1B	0.393497	0.15484	0.000686591		GPR126	0.58477	0.341955	9.25295e-05		EPB41	0.371813	0.138245	0.000423704
	TBC1D9B	0.392676	0.154194	0.000706193		GGCX	0.584731	0.341911	9.2651e-05		AVPR1A	0.371254	0.137829	0.000432943
	SCCPDH	0.392582	0.15412	0.000708479		MORF4L1	0.584642	0.341806	9.29367e-05		TAPBP	0.370816	0.137505	0.0004403
	GPX3	0.391827	0.153528	0.000726993		SURF4	0.584592	0.341748	9.30958e-05		C20orf194 /// UBE2F	0.370739	0.137447	0.000441606
	TDO2	0.39147	0.153249	0.000735905		HINT1	0.584068	0.341135	9.47859e-05		SFRS12IP1	0.370325	0.137141	0.000448689
	C1orf226	0.391284	0.153103	0.000740581		IFNAR1	0.583993	0.341047	9.5031e-05		HBB /// HBD	0.369719	0.136692	0.000459242
	FLVCR2	0.390808	0.152731	0.000752672		ATP6V0D1	0.58387	0.340904	9.54307e-05		SPRYD4	0.369019	0.136175	0.000471723
	NR1I3	0.390356	0.152378	0.000764331		FAM82A1	0.58342	0.340379	9.69141e-05		SLC25A37	0.36885	0.136051	0.00047477
	PARP3	0.390132	0.152203	0.000770175		SEC23A	0.583278	0.340213	9.73874e-05		GOLIM4	0.368774	0.135995	0.00047615
	DHCR24	0.389932	0.152047	0.000775434		ELL2	0.583235	0.340163	9.75308e-05		DNAJC2	0.368511	0.1358	0.000480967
	PLSCR4	0.389899	0.152021	0.000776295		PHKB	0.582868	0.339735	9.87599e-05		C11orf31	0.367759	0.135246	0.000494967
	F11	0.388532	0.150957	0.000813069		DHRS3	0.582791	0.339645	9.9021e-05		ZBTB39	0.367573	0.13511	0.000498482
	MCC	0.388121	0.150638	0.00082445		PRKAA1	0.582599	0.339422	9.9672e-05		RNASE4	0.367455	0.135023	0.000500729
	HSPA5	0.388001	0.150544	0.000827801		PSMA6	0.582015	0.338742	0.000101676		TRIM14	0.36745	0.13502	0.000500808
	SLC7A2	0.387959	0.150512	0.000828952		EML4	0.581846	0.338544	0.000102266		MED24	0.367449	0.135018	0.000500842
	SLCO2B1	0.387694	0.150307	0.000836403		DIAPH1	0.581468	0.338105	0.000103588		TNKS1BP1	0.367023	0.134706	0.000509006
	TMEM92	0.387305	0.150005	0.000847446		SON	0.581225	0.337823	0.000104446		C15orf63 /// SERF2	0.366278	0.134159	0.00052362
	RAB43	0.387237	0.149952	0.000849377		SDAD1	0.580834	0.337368	0.000105845		GLOD4	0.365755	0.133776	0.000534095
	SLC23A2	0.387062	0.149817	0.00085438		DDOST	0.580759	0.337281	0.000106115		FAM82A1	0.365528	0.133611	0.000538684
	MTUS1	0.387055	0.149812	0.00085459		PPP2R2A	0.580457	0.336931	0.000107204		PAPSS2	0.365236	0.133398	0.000544665
	TWISTNB	0.386526	0.149402	0.000869933		UBLCP1	0.580288	0.336735	0.00010782		GFM2	0.36474	0.133035	0.000554962
	IL13RA1	0.386232	0.149175	0.000878548		RAD50	0.580272	0.336715	0.000107881		HMOX1	0.364703	0.133008	0.000555745
	TARS	0.386035	0.149023	0.000884382		PHB2	0.58025	0.33669	0.000107959		RARRES3	0.364221	0.132657	0.000565927
	TXNDC12	0.385842	0.148874	0.000890098		FAHD1	0.580238	0.336676	0.000108004		GPR125	0.363955	0.132463	0.000571617
	ACACB	0.385159	0.148348	0.000910686		GDI2	0.580224	0.33666	0.000108054		EIF4EBP2	0.363865	0.132398	0.000573557
	NUDT9	0.384806	0.148075	0.000921512		CCT5	0.580115	0.336533	0.000108456		PGPEP1	0.363742	0.132308	0.000576229
	IGF1	0.38465	0.147956	0.000926299		ZNF700	0.579269	0.335553	0.000111601		C4BPB	0.36361	0.132212	0.000579092
	TFPI	0.384634	0.147943	0.000926807		ALDH3A2	0.578979	0.335217	0.0001127		MBTPS2	0.36298	0.131755	0.00059294
	SERPINE1	0.383575	0.14713	0.000960103		PITPNA	0.578773	0.334978	0.000113487		USP48	0.362941	0.131726	0.000593809
	RCAN1	0.383319	0.146934	0.000968293		RDX	0.578399	0.334545	0.000114925		HNF1A	0.362863	0.131669	0.000595559
	AHNAK2	0.383094	0.146761	0.000975566		TMEM214	0.578054	0.334146	0.000116267		OSBP	0.362653	0.131517	0.000600261
	NAGS	0.383091	0.146759	0.000975666		GPNMB	0.577881	0.333946	0.000116947		C1QC	0.362573	0.131459	0.000602074
	UGT3A1	0.382466	0.14628	0.000996123		TM9SF1	0.577463	0.333464	0.000118598		F11	0.362372	0.131314	0.000606607
	MAD2L2	0.381709	0.145702	0.00102141		MDM2	0.577294	0.333269	0.000119272		CAPZA1	0.362329	0.131282	0.000607598
	CREB3L3	0.381698	0.145693	0.00102179		NMT1	0.576905	0.33282	0.000120838		MAPRE2	0.362283	0.131249	0.000608626
	LOC100290317 /// STEAP1	0.381694	0.14569	0.00102191		KARS	0.576771	0.332664	0.000121384		SAR1A	0.362211	0.131197	0.000610288
	EDEM1	0.381527	0.145563	0.00102759		TXNDC12	0.576571	0.332434	0.000122197		REXO2	0.362154	0.131155	0.00061159
	CFL2	0.381452	0.145505	0.00103013		CCDC47	0.575859	0.331613	0.000125143		GALNT2	0.361865	0.130946	0.000618225
	HP	0.381449	0.145503	0.00103024		SDF4	0.575753	0.331492	0.000125585		SLC46A1	0.361678	0.130811	0.000622549
	NAT2	0.379992	0.144394	0.00108094		TRPM7	0.575501	0.331201	0.000126646		RXRA	0.361427	0.130629	0.000628428
	CFB	0.379421	0.14396	0.0011014		MAGT1	0.575421	0.331109	0.000126986		SLC39A14	0.361422	0.130626	0.000628533
	CD302	0.379331	0.143892	0.00110468		CRK	0.575197	0.330851	0.000127938		CPN1	0.361266	0.130513	0.000632208
	SORBS1	0.379032	0.143665	0.00111555		RBMX	0.575196	0.33085	0.000127941		RAP1GDS1	0.361212	0.130474	0.000633483
	GCH1	0.378994	0.143637	0.00111693		TRA2B	0.575129	0.330773	0.000128227		GRINA	0.361127	0.130412	0.0006355
	SDHC	0.378929	0.143587	0.00111934		WSB2	0.575116	0.330758	0.000128283		ASAH1	0.36094	0.130278	0.000639926
	EFHD1	0.378713	0.143423	0.00112729		RASA1	0.575011	0.330638	0.000128731		STYXL1	0.360937	0.130276	0.000639999
	MAN1A1	0.378679	0.143398	0.00112854		ZNF302	0.574963	0.330582	0.00012894		RAB11A	0.360843	0.130208	0.000642257
	TSC22D2	0.378046	0.142919	0.00115217		CPD	0.574639	0.33021	0.000130334		CHD4	0.360563	0.130005	0.000648994
	HSPH1	0.377661	0.142628	0.00116674		ZCCHC8	0.574576	0.330137	0.00013061		LSM14B	0.360439	0.129916	0.000651986
	ACSL3	0.377616	0.142594	0.00116845		RASGEF1B	0.574461	0.330005	0.00013111		ACSM3	0.36021	0.129751	0.000657572
	KLF15	0.377522	0.142523	0.00117207		PANK3	0.574417	0.329955	0.000131303		PICALM	0.360098	0.129671	0.000660301
	DGKG	0.376836	0.142005	0.00119858		PRKDC	0.574124	0.329618	0.000132586		C3orf23	0.359924	0.129546	0.000664579
	PLA2G2A	0.376776	0.14196	0.0012009		MRPS21	0.57409	0.329579	0.000132736		TTPA	0.359866	0.129504	0.000666011
	PKD1L3	0.376494	0.141748	0.00121198		DNAJA1	0.574052	0.329536	0.000132903		CLNS1A	0.359173	0.129006	0.000683352
	SERPINA3	0.376439	0.141706	0.00121416		RNF103	0.573866	0.329322	0.000133725		XRCC5	0.359169	0.129003	0.000683453
	HLTF	0.376374	0.141657	0.00121673		ASPH	0.572831	0.328136	0.00013839		LRG1	0.359167	0.129001	0.000683514
	RG9MTD1	0.3755	0.141	0.00125179		DERL1	0.572816	0.328118	0.000138461		SELE	0.358824	0.128755	0.000692245
	KIAA1598	0.375447	0.14096	0.00125394		C19orf66	0.572688	0.327972	0.000139045		RDH10	0.35878	0.128723	0.000693373
	PFDN4	0.375443	0.140957	0.0012541		FAM71D	0.572072	0.327266	0.000141903		CFI	0.358654	0.128633	0.000696609
	ASCC1	0.374895	0.140546	0.00127654		HSPA4	0.572036	0.327225	0.000142073		DNAJC12	0.358618	0.128607	0.000697544
	APOD	0.374707	0.140405	0.00128434		ARF6	0.571806	0.326962	0.000143153		HINT1	0.358616	0.128605	0.000697608
	F9	0.374595	0.140321	0.00128901		DDI2	0.571755	0.326904	0.000143394		ZIC1	0.358597	0.128592	0.000698088
	PDE12	0.374582	0.140311	0.00128956		CLIP1	0.571747	0.326894	0.000143434		PPP1R1A	0.358436	0.128476	0.000702257
	ERO1LB	0.374536	0.140277	0.00129146		WNK1	0.571663	0.326798	0.000143832		ADI1	0.357723	0.127966	0.000720977
	TMBIM6	0.374304	0.140104	0.00130118		COX6A1	0.571572	0.326695	0.00014426		SMEK2	0.357595	0.127874	0.000724406
	ZHX1	0.373947	0.139836	0.00131629		ANKHD1 /// ANKHD1-EIF4EBP3	0.571533	0.32665	0.000144446		RNF130	0.35745	0.12777	0.00072829
	ALG2	0.373903	0.139803	0.00131817		SPPL2A	0.571389	0.326485	0.000145133		MDN1	0.357242	0.127622	0.000733864
	EGFR	0.373604	0.13958	0.00133095		AP3M1	0.571355	0.326447	0.000145295		LOC100131131	0.357061	0.127492	0.000738788
	DNAI1	0.373101	0.139204	0.00135268		HSD17B4	0.571345	0.326435	0.000145346		ITCH	0.356555	0.127132	0.000752642
	SC5DL	0.372803	0.138982	0.00136572		C4BPB	0.571106	0.326162	0.000146493		C4A /// C4B /// LOC100292046 /// LOC100294156	0.356498	0.127091	0.000754235
	CTSB	0.372496	0.138754	0.00137923		TPD52L2	0.571083	0.326136	0.000146601		HIST2H2AB	0.356306	0.126954	0.000759568
	FAM20A	0.372334	0.138632	0.00138646		FBXW11	0.570966	0.326002	0.000147167		ABCC9	0.356231	0.1269	0.000761667
	CSTB	0.372149	0.138495	0.00139469		SSR1	0.570564	0.325543	0.000149124		ZCCHC6	0.355973	0.126717	0.000768904
	FOLR2	0.371527	0.138032	0.00142282		DCP1B	0.570385	0.325339	0.000150003		SUN2	0.355788	0.126585	0.000774131
	ADAMTS4	0.371412	0.137947	0.00142803		SCLY /// UBE2F	0.570332	0.325278	0.000150264		ERN1	0.355752	0.126559	0.000775159
	THNSL1	0.370415	0.137207	0.00147431		TAOK1	0.57023	0.325162	0.000150766		ORM1 /// ORM2	0.355515	0.126391	0.000781905
	TMEM64	0.370414	0.137207	0.00147433		COG1	0.570113	0.325029	0.000151345		SLC31A2	0.355515	0.126391	0.000781929
	EXOSC2	0.37018	0.137033	0.00148542		MPDZ	0.569877	0.32476	0.000152519		C5orf33	0.355381	0.126296	0.000785764
	APOBEC2	0.370166	0.137023	0.00148607		ABCC2	0.569824	0.324699	0.000152789		ITIH1	0.35527	0.126217	0.000788949
	ELL2	0.369977	0.136883	0.00149502		ZNF195	0.569753	0.324619	0.00015314		C6orf26 /// MSH5	0.354977	0.126009	0.000797455
	CARKD	0.369669	0.136655	0.00150977		TMBIM6	0.569672	0.324527	0.000153546		B2M	0.35495	0.12599	0.000798243
	SEMA4B	0.369338	0.13641	0.00152579		MGLL	0.568809	0.323544	0.00015794		TSPAN7	0.354662	0.125785	0.000806696
	LOC10431 /// TIMM23	0.368989	0.136153	0.00154279		PDCD6IP	0.568744	0.32347	0.000158275		C7orf58	0.354509	0.125677	0.000811207
	SULT1C2	0.368939	0.136116	0.00154527		TCEB1	0.568609	0.323316	0.000158975		GPR89A /// GPR89B	0.354374	0.125581	0.000815205
	TSKU	0.368907	0.136093	0.00154681		PON2	0.568603	0.32331	0.000159006		ALDH4A1	0.354271	0.125508	0.000818281
	SPRY4	0.368803	0.136016	0.00155195		CUL4A	0.568559	0.32326	0.000159233		ZNF395	0.354236	0.125483	0.000819321
	C4BPB	0.368764	0.135987	0.00155385		DNM2	0.568454	0.32314	0.000159784		LIPC	0.353733	0.125127	0.00083449
	TMEM123	0.368513	0.135802	0.0015663		CTBP1	0.568229	0.322885	0.000160956		PLIN4	0.353633	0.125056	0.000837529
	NAMPT	0.368488	0.135784	0.00156753		CA12	0.568189	0.322839	0.000161168		NEU3	0.353615	0.125043	0.000838082
	WDR72	0.368239	0.1356	0.00157998		ATP8B5P /// ZFAND6	0.56794	0.322555	0.000162482		UBE2Q1	0.353438	0.124919	0.000843474
	MGST1	0.368131	0.135521	0.00158537		NDUFS2	0.567936	0.322552	0.0001625		PQBP1	0.353394	0.124887	0.000844835
	AQP3	0.368101	0.135499	0.00158687		ATRX	0.567901	0.322512	0.000162685		RAD23A	0.353325	0.124839	0.000846955
	PSMD1	0.367814	0.135287	0.00160137		BET1	0.567778	0.322372	0.000163338		NUP88	0.353276	0.124804	0.000848456
	SBNO1	0.367711	0.135211	0.00160662		GFM2	0.567692	0.322275	0.000163795		OCIAD2	0.353063	0.124653	0.00085507
	ARG1	0.367504	0.13506	0.00161715		WWP1	0.567659	0.322237	0.000163973		PSENEN	0.352277	0.124099	0.00087978
	ETS2	0.367238	0.134864	0.00163081		RAB10	0.567609	0.32218	0.00016424		RANBP2	0.352224	0.124062	0.000881478
	HSP90B1	0.366995	0.134685	0.00164342		GOLGA4	0.567609	0.322179	0.000164242		FLOT1	0.352223	0.124061	0.000881499
	MAOA	0.366505	0.134326	0.001669		GALNT1	0.567538	0.322099	0.000164619		TRIM24	0.351856	0.123803	0.000893304
	LRG1	0.366347	0.13421	0.00167734		ADAM9	0.567279	0.321806	0.00016601		TMOD1	0.351461	0.123525	0.000906138
	TRMT5	0.366072	0.134008	0.00169195		ATP5J2	0.567238	0.321759	0.00016623		SH3BGRL2	0.350983	0.123189	0.000921919
	PNN	0.365972	0.133936	0.00169725		ZDHHC7	0.567169	0.32168	0.000166607		MAPK8IP1	0.350824	0.123077	0.000927228
	DDX24	0.365842	0.13384	0.00170422		HSPD1	0.566449	0.320865	0.000170541		SERINC5	0.350712	0.122999	0.000930976
	RPN2	0.365736	0.133763	0.00170991		MORF4L2	0.566373	0.320778	0.000170963		CPSF7	0.350683	0.122978	0.000931964
	EPB41L4B	0.365716	0.133748	0.00171097		VDAC2	0.566216	0.320601	0.000171831		CD164	0.350571	0.1229	0.00093573
	TPD52L1	0.365399	0.133516	0.00172815		COL4A3BP	0.566014	0.320372	0.00017296		PIK3AP1	0.35057	0.122899	0.000935753
	DCTN5	0.365076	0.13328	0.00174576		C21orf33	0.566007	0.320364	0.000172997		HERPUD1	0.350384	0.122769	0.000942037
	TMEM45A	0.365071	0.133277	0.00174603		SSH1	0.565743	0.320065	0.000174485		CYP7B1	0.350033	0.122523	0.000954032
	ATF5	0.364984	0.133213	0.00175082		SNX24	0.565694	0.32001	0.000174759		ACP2	0.3498	0.12236	0.000962031
	PRDX6	0.364626	0.132952	0.00177058		SFPQ	0.565693	0.320008	0.000174766		C19orf54	0.349443	0.122111	0.000974452
	OAF	0.364549	0.132896	0.00177485		ZNF33A /// ZNF33B	0.565673	0.319986	0.000174877		EIF3F	0.349006	0.121805	0.000989849
	CAPS2	0.364537	0.132887	0.00177549		PIK3C2A	0.56553	0.319824	0.00017569		SCYL3	0.348944	0.121762	0.000992059
	RANBP10	0.364433	0.132811	0.00178132		PPP4R1	0.565205	0.319457	0.00017754		PDIA5	0.348838	0.121688	0.000995836
	PCDH1	0.364289	0.132707	0.00178932		RBM6	0.56507	0.319304	0.000178314		MGC87042	0.348831	0.121683	0.000996065
	KLHL9	0.364046	0.13253	0.001803		LRRC8D	0.564921	0.319135	0.000179176		NOP16	0.348678	0.121576	0.00100156
	LMNA	0.363748	0.132312	0.0018199		UBE2B	0.564633	0.31881	0.000180846		EPT1	0.348427	0.121401	0.00101059
	DLG1	0.363606	0.132209	0.00182799		H6PD	0.564346	0.318486	0.000182526		EAF1	0.348391	0.121376	0.00101189
	ITPK1	0.363041	0.131799	0.00186048		IARS	0.564197	0.318318	0.000183402		HADHA	0.348253	0.12128	0.00101689
	MTO1	0.362963	0.131742	0.00186506		MRPS33	0.564122	0.318233	0.000183846		DAD1	0.348072	0.121154	0.0010235
	XBP1	0.362941	0.131726	0.00186634		TINF2	0.563867	0.317946	0.000185357		LONRF3	0.347743	0.120925	0.00103562
	TCHH	0.362511	0.131414	0.0018915		HYOU1	0.563764	0.317829	0.000185974		SPATA13	0.347738	0.120921	0.0010358
	SYT9	0.362508	0.131412	0.00189166		AKR1C2	0.563757	0.317822	0.000186014		SPTLC3	0.347489	0.120748	0.00104504
	ST6GAL1	0.362456	0.131374	0.00189473		MRPS36	0.56374	0.317803	0.000186115		ACOT8	0.347237	0.120574	0.00105445
	RHBDD1	0.362386	0.131324	0.00189886		OLA1	0.563401	0.31742	0.000188154		PROX1	0.347233	0.120571	0.00105461
	C1R	0.361567	0.13073	0.00194783		SOD2	0.563368	0.317383	0.000188352		CP	0.347229	0.120568	0.00105476
	PSMD11	0.361288	0.130529	0.00196475		HDLBP	0.56316	0.317149	0.00018961		PBLD	0.347174	0.12053	0.00105683
	SLC35D1	0.36119	0.130458	0.00197073		OAF	0.563088	0.317069	0.000190047		TOR2A	0.347063	0.120453	0.00106101
	C9orf119	0.361175	0.130448	0.00197163		PAIP1	0.563036	0.317009	0.000190366		DLEU2	0.346916	0.120351	0.00106659
	FBXO28	0.360619	0.130046	0.00200588		SQRDL	0.56303	0.317003	0.0001904		TSPAN6	0.346877	0.120324	0.00106807
	SYVN1	0.359923	0.129545	0.00204948		CYP2C18	0.562918	0.316877	0.000191088		EBPL	0.346723	0.120217	0.00107394
	C14orf129	0.359769	0.129434	0.00205926		SHC1	0.562583	0.316499	0.000193149		TJP2	0.346444	0.120023	0.00108466
	SGPL1	0.359683	0.129372	0.00206477		PTGR1	0.562385	0.316277	0.000194375		ABTB2	0.346359	0.119964	0.00108795
	MRPL30	0.359353	0.129135	0.00208586		CCDC93	0.562049	0.315899	0.000196473		CFHR5	0.346347	0.119956	0.00108839
	CLTCL1	0.359333	0.12912	0.00208715		PLA2G12A	0.561918	0.315752	0.000197298		MAGT1	0.346223	0.11987	0.00109321
	HIPK2	0.359042	0.128911	0.00210592		FAM120A	0.561854	0.31568	0.000197699		TCL6	0.345915	0.119657	0.00110522
	PDIA4	0.358935	0.128834	0.00211292		NEDD9	0.561392	0.315161	0.000200637		ATF7IP2	0.345823	0.119594	0.00110883
	PDS5A	0.358597	0.128592	0.002135		PPIL1	0.561357	0.315122	0.000200858		PAX5	0.345498	0.119369	0.00112169
	SUMO1	0.35804	0.128193	0.00217182		HNRNPA3 /// HNRNPA3P1	0.561301	0.315059	0.00020122		CD53	0.345088	0.119086	0.0011381
	GLDC	0.357187	0.127582	0.00222937		MRI1	0.561031	0.314755	0.00020296		EDEM3	0.345036	0.11905	0.00114019
	HSD17B11	0.357143	0.127551	0.00223238		MRPS35	0.560924	0.314635	0.000203652		DUSP23	0.34493	0.118977	0.00114448
	VAC14	0.356584	0.127152	0.00227085		ATF5	0.560852	0.314555	0.000204114		NDUFV2	0.344899	0.118956	0.00114572
	NDUFA6	0.356147	0.126841	0.00230133		AK2	0.560831	0.314531	0.000204255		APCS	0.344816	0.118898	0.00114908
	C6orf120	0.356125	0.126825	0.00230294		SPTBN1	0.560553	0.31422	0.000206065		ST7	0.344755	0.118856	0.00115158
	C20orf24	0.355594	0.126447	0.00234047		HSP90B1	0.560445	0.314098	0.000206777		SIGLEC14	0.344672	0.118799	0.00115494
	ATP5C1	0.355479	0.126365	0.00234871		PRDX4	0.560196	0.313819	0.000208421		HSDL2	0.344428	0.11863	0.00116498
	CFHR5	0.355401	0.12631	0.00235424		GLT25D1	0.560135	0.313752	0.000208821		LILRA5	0.3438	0.118199	0.00119105
	PSMD7	0.355311	0.126246	0.00236073		STAT3	0.560098	0.313709	0.000209071		PHF10	0.343752	0.118165	0.00119307
	ABCB11	0.355128	0.126116	0.00237389		CASC4	0.559859	0.313442	0.000210659		IFI30	0.343603	0.118063	0.00119935
	GNAL	0.354906	0.125958	0.00239		ARSB	0.559723	0.31329	0.000211567		CLEC4G	0.343529	0.118012	0.00120249
	GPR126	0.35489	0.125947	0.00239115		GORAB	0.559679	0.313241	0.000211864		LASS2	0.343484	0.117981	0.0012044
	ITSN1	0.354755	0.125851	0.00240094		KCTD3	0.559678	0.313239	0.000211873		HSCB	0.343468	0.11797	0.00120507
	MYO7A	0.354536	0.125696	0.00241701		TMEM14A	0.559562	0.31311	0.000212651		C2orf43	0.343132	0.117739	0.0012194
	MTRR	0.354521	0.125685	0.00241813		AIMP1	0.559401	0.31293	0.00021374		FAHD2A	0.343106	0.117722	0.0012205
	PDE3B	0.354341	0.125558	0.00243132		SEC31A	0.559235	0.312744	0.000214869		LYAR	0.343044	0.117679	0.00122318
	CYP8B1	0.354311	0.125536	0.00243359		SCARB2	0.559161	0.312661	0.000215373		EHBP1	0.342993	0.117644	0.00122539
	THPO	0.354303	0.12553	0.00243417		GCKR	0.558939	0.312413	0.000216888		MRPL45	0.342902	0.117582	0.00122929
	VSIG4	0.354196	0.125455	0.00244204		MAP3K2	0.558915	0.312386	0.000217052		LSM10	0.34288	0.117566	0.00123027
	HYAL1	0.354101	0.125388	0.00244908		HMOX2	0.558769	0.312223	0.000218059		CCDC142 /// MRPL53	0.342594	0.11737	0.00124269
	MOCS2	0.353943	0.125276	0.00246085		TNPO1	0.558658	0.312099	0.000218826		CLIC4	0.342401	0.117239	0.00125111
	PCM1	0.353792	0.125169	0.00247211		DSCR3	0.558619	0.312055	0.000219094		GFM1	0.341955	0.116933	0.00127082
	RGPD5 /// RGPD6 /// RGPD8	0.353624	0.12505	0.00248477		PSMF1	0.558589	0.312021	0.000219306		DUSP10	0.341931	0.116917	0.00127191
	FOXP3	0.353313	0.12483	0.00250824		ABCB11	0.558553	0.311981	0.000219555		GLOD5	0.341879	0.116881	0.00127422
	DNAJB1	0.352835	0.124492	0.00254473		RAN	0.558458	0.311876	0.000220209		DTX3L	0.341627	0.116709	0.00128549
	DTX4	0.352618	0.12434	0.00256141		SHMT1	0.558307	0.311706	0.000221267		CMTM6	0.341562	0.116665	0.00128843
	TMOD1	0.352103	0.123976	0.00260154		NTN4	0.558223	0.311613	0.000221849		DBI	0.341561	0.116664	0.00128849
	CPN2	0.352085	0.123964	0.00260289		CNOT7	0.558213	0.311602	0.00022192		ATP6AP2	0.341545	0.116653	0.00128921
	FDX1L	0.351729	0.123713	0.00263095		TMEM167A	0.557985	0.311347	0.000223524		SLC38A4	0.341083	0.116338	0.00131019
	GLS2	0.351713	0.123702	0.00263219		MAN2B2	0.557983	0.311345	0.000223537		PXK	0.341004	0.116284	0.00131381
	TRIM26	0.351594	0.123618	0.00264168		SRP68	0.557886	0.311237	0.000224221		ACSM5	0.340735	0.116101	0.00132619
	ZDHHC16	0.351487	0.123543	0.00265019		DAB2IP	0.557703	0.311033	0.000225516		SOX5	0.340527	0.115959	0.00133585
	PRPS1	0.351238	0.123368	0.00267009		MYL12B	0.55759	0.310906	0.000226327		AIF1	0.340492	0.115935	0.0013375
	WBP4	0.351061	0.123244	0.00268429		NKIRAS2	0.557416	0.310712	0.00022757		MCCC2	0.340281	0.115791	0.00134734
	PDCD6	0.350537	0.122876	0.0027268		SPTAN1	0.557407	0.310702	0.000227635		KIAA1429	0.340145	0.115699	0.00135374
	MAT1A	0.350476	0.122834	0.00273179		THBS2	0.557385	0.310678	0.000227787		FAM46A	0.339965	0.115576	0.00136229
	DNAJA1	0.350167	0.122617	0.00275718		AHCYL1	0.557336	0.310623	0.000228143		C10orf11	0.339828	0.115483	0.00136877
	HFE2	0.350111	0.122578	0.00276184		DST	0.557269	0.310549	0.000228619		PLAC8	0.339686	0.115387	0.00137554
	POLR1E	0.349905	0.122434	0.00277889		RRP1B	0.55716	0.310428	0.000229405		THNSL1	0.339547	0.115292	0.00138219
	EGLN1	0.349811	0.122368	0.00278671		ACP2	0.556848	0.31008	0.000231665		COBLL1	0.339511	0.115268	0.00138392
	PPP2R1B	0.34972	0.122304	0.00279437		ITGAV	0.556629	0.309835	0.000233271		NEU1	0.339505	0.115264	0.00138422
	LILRB5	0.349623	0.122236	0.00280244		NUTF2	0.556433	0.309618	0.000234704		MTDH	0.338926	0.114871	0.00141232
	NUCB2	0.349471	0.12213	0.00281522		SNX1	0.556382	0.309561	0.000235082		PTPN3	0.338784	0.114774	0.00141932
	MBNL2	0.349454	0.122118	0.0028166		C1orf168	0.556359	0.309536	0.000235251		FZD4	0.338693	0.114713	0.00142381
	PHACTR2	0.349243	0.121971	0.00283441		ENTPD5	0.556303	0.309473	0.000235665		LCAT	0.338535	0.114606	0.0014316
	GALNT1	0.348576	0.121505	0.00289135		LARP4B	0.556282	0.30945	0.00023582		LST1	0.338452	0.11455	0.00143572
	A1CF	0.348471	0.121432	0.00290043		RSC1A1	0.556242	0.309405	0.00023612		VSIG4	0.338364	0.11449	0.00144014
	NMT2	0.348348	0.121346	0.00291107		DYNC1LI2	0.556216	0.309376	0.000236311		HSPD1	0.338294	0.114443	0.00144358
	CYP4F2 /// CYP4F3	0.348237	0.121269	0.00292068		CEACAM1	0.556213	0.309373	0.00023633		CD68	0.338294	0.114443	0.00144363
	LMAN2L	0.348001	0.121105	0.00294121		GPBP1L1	0.556176	0.309332	0.000236604		FBXO4	0.338122	0.114327	0.00145222
	ZFYVE21	0.347443	0.120717	0.00299037		GGA1	0.555998	0.309134	0.000237929		MAOB	0.338023	0.114259	0.00145723
	TMEM176A	0.346845	0.120301	0.0030439		ARL1	0.555672	0.308772	0.000240369		CEBPB	0.337962	0.114218	0.0014603
	DDX18	0.346434	0.120017	0.00308113		LARP4	0.555566	0.308653	0.000241174		CAMTA1	0.337937	0.114201	0.00146155
	VIPAR	0.34639	0.119986	0.00308514		C14orf119	0.555223	0.308272	0.000243776		PUM2	0.337906	0.11418	0.00146313
	WDR41	0.346351	0.119959	0.00308869		DAP3	0.555144	0.308185	0.000244377		ASGR2	0.337889	0.114169	0.00146398
	CNPY2	0.346306	0.119928	0.00309279		NAA50	0.554831	0.307838	0.000246772		UROD	0.337888	0.114169	0.001464
	USP39	0.3461	0.119785	0.00311172		HNRNPK	0.554624	0.307607	0.000248378		BMP1	0.337808	0.114114	0.00146809
	HNF4A	0.345864	0.119622	0.0031335		EIF2S1	0.554487	0.307455	0.000249443		COPS5	0.337805	0.114112	0.00146821
	ALDOC	0.345453	0.119338	0.00317172		PLSCR1	0.554457	0.307423	0.00024967		IFI35	0.337395	0.113836	0.00148915
	HSPA4	0.345333	0.119255	0.00318292		SMARCA5	0.554401	0.30736	0.000250111		TADA3	0.33726	0.113745	0.00149609
	UHRF1BP1L	0.345255	0.119201	0.00319025		LIPA	0.554374	0.307331	0.000250318		RAP1B	0.337117	0.113648	0.0015035
	CNDP1	0.345026	0.119043	0.00321184		CPEB4	0.554249	0.307192	0.000251293		OTUD4	0.336788	0.113426	0.00152064
	ELAC2	0.344819	0.1189	0.00323146		ADAM10	0.554145	0.307076	0.000252115		EIF2AK1	0.336746	0.113398	0.00152288
	MT1IP	0.344729	0.118838	0.00324007		CDS2	0.553964	0.306876	0.000253539		ERP29	0.336729	0.113387	0.00152373
	USO1	0.344444	0.118641	0.00326736		PAN2	0.55387	0.306772	0.000254282		TM9SF2	0.336708	0.113373	0.00152483
	PC	0.344073	0.118386	0.00330316		PTP4A2	0.553739	0.306627	0.00025532		NOTCH2 /// NOTCH2NL	0.336683	0.113355	0.00152619
	PAPSS2	0.343991	0.11833	0.00331111		PPPDE2	0.553697	0.306581	0.00025565		ST6GAL1	0.336407	0.113169	0.00154074
	SLC35C1	0.343917	0.118279	0.00331827		NUS1	0.553562	0.30643	0.000256732		RTF1	0.336384	0.113154	0.00154192
	DDI2 /// RSC1A1	0.343823	0.118214	0.00332749		IDH1	0.553245	0.30608	0.000259273		MT1M /// MT1X /// MT2A	0.335945	0.112859	0.00156537
	DMD	0.343724	0.118146	0.00333709		RTN4	0.553213	0.306044	0.000259532		EIF2B4	0.335834	0.112784	0.00157138
	GLYATL1	0.343554	0.118029	0.00335382		SUMO1	0.553206	0.306037	0.000259588		THRB	0.335818	0.112774	0.00157223
	CHRD	0.343536	0.118017	0.00335558		SCLY	0.553203	0.306033	0.00025961		UBR4	0.335752	0.11273	0.00157577
	GAPVD1	0.343306	0.117859	0.00337829		CSNK2B /// LY6G5B	0.553147	0.305971	0.000260064		POU2F2	0.335719	0.112707	0.00157759
	OPA3	0.342644	0.117405	0.00344429		TM9SF2	0.552835	0.305627	0.000262591		SGK1	0.335698	0.112693	0.00157872
	NDUFB4	0.342644	0.117405	0.00344436		EIF3M	0.55278	0.305566	0.00026304		UBE4A	0.335263	0.112402	0.00160243
	SEPSECS	0.342577	0.117359	0.00345107		PHB	0.552649	0.30542	0.000264115		C6orf26	0.334935	0.112181	0.00162056
	ESRP2	0.342537	0.117331	0.00345515		SLC35B1	0.552552	0.305314	0.000264908		PAIP2B	0.334782	0.112079	0.00162904
	SLC13A5	0.34233	0.11719	0.00347603		ZNF428	0.552525	0.305283	0.000265132		TAF8	0.334342	0.111785	0.00165374
	GAR1	0.342135	0.117056	0.00349592		ALKBH5	0.552523	0.305282	0.000265146		ZNF281	0.334326	0.111774	0.00165467
	GADD45B	0.34195	0.11693	0.00351484		CLDN12	0.552486	0.30524	0.000265453		SLC1A3	0.333802	0.111424	0.00168452
	POLD4	0.341823	0.116843	0.00352783		PRDX6	0.552456	0.305208	0.000265696		ZNF451	0.3338	0.111423	0.00168461
	TMEM111	0.341759	0.116799	0.00353442		TUBGCP5	0.552333	0.305071	0.000266714		TTPAL	0.333622	0.111304	0.00169487
	KMO	0.341655	0.116728	0.00354518		TMEM2	0.552313	0.30505	0.000266874		FAM114A2	0.333406	0.111159	0.00170742
	CFI	0.34143	0.116575	0.0035684		TXNRD1	0.552291	0.305026	0.000267056		XRN2	0.333342	0.111117	0.00171114
	GPN3	0.341336	0.11651	0.00357823		UGT2B4	0.552202	0.304927	0.000267793		USP15	0.33327	0.111069	0.00171531
	CCDC55	0.341292	0.11648	0.00358278		SDHC	0.552074	0.304786	0.000268855		HADHB	0.333252	0.111057	0.00171636
	ODF2	0.341103	0.116352	0.00360251		AKR1C1	0.551992	0.304695	0.000269541		PIPOX	0.333229	0.111042	0.00171772
	FAF2	0.340987	0.116272	0.0036147		RNF167	0.551544	0.304201	0.000273301		KTN1	0.333179	0.111009	0.00172062
	PID1	0.34095	0.116247	0.00361865		SLC15A4	0.551062	0.303669	0.000277402		PIAS2	0.333166	0.111	0.00172138
	FGL1	0.340708	0.116082	0.00364417		HDGF	0.550797	0.303378	0.000279672		LMAN2L	0.333163	0.110997	0.0017216
	HSD11B1	0.3407	0.116077	0.00364495		LOC100130932 /// SNRPG	0.550638	0.303202	0.000281051		SLC25A20	0.333049	0.110922	0.00172826
	MGLL	0.340348	0.115837	0.00368246		MPDU1	0.550554	0.30311	0.000281777		NFIA	0.332908	0.110828	0.00173659
	IL1RAP	0.339914	0.115541	0.00372908		HM13	0.550308	0.302839	0.000283915		STAT4	0.332864	0.110799	0.00173917
	GDA	0.339754	0.115433	0.00374632		SAT1	0.55014	0.302654	0.00028539		FCGR2B	0.332841	0.110783	0.00174055
	L2HGDH	0.339718	0.115409	0.00375023		SFRS4	0.550102	0.302613	0.000285721		MOSC2	0.332813	0.110764	0.00174221
	OPN3	0.339612	0.115336	0.00376183		TMEM66	0.550069	0.302576	0.000286017		HDLBP	0.332723	0.110704	0.00174757
	DNAJC21	0.339526	0.115278	0.00377119		CCT8	0.549966	0.302463	0.000286922		MRPS30	0.332647	0.110654	0.00175205
	GOLT1A	0.339195	0.115053	0.00380739		REEP5	0.54988	0.302368	0.000287683		SHMT2	0.332138	0.110316	0.00178259
	USP14	0.339159	0.115029	0.00381135		CNDP2	0.549615	0.302076	0.000290037		SF3B3	0.332069	0.11027	0.00178675
	TOR1A	0.338881	0.11484	0.00384213		SPG21	0.549555	0.302011	0.000290569		ANXA10	0.331961	0.110198	0.0017933
	PYROXD1	0.338682	0.114705	0.00386428		RUFY3	0.549538	0.301992	0.000290718		IQGAP2	0.331936	0.110181	0.00179487
	EIF4G1	0.338522	0.114597	0.00388213		GNG5	0.549217	0.301639	0.0002936		PTGR1	0.331819	0.110104	0.00180199
	MOP-1	0.338241	0.114407	0.00391372		RAB11FIP3	0.548857	0.301245	0.000296852		ILF2	0.331572	0.10994	0.00181713
	VBP1	0.338091	0.114305	0.00393069		PPP2CB	0.548829	0.301213	0.00029711		PVRL3	0.331517	0.109903	0.00182052
	C2orf43	0.337897	0.114174	0.00395265		FAM21C /// FAM21D	0.548811	0.301194	0.000297271		TTLL5	0.331365	0.109802	0.00182991
	CLDN12	0.337897	0.114174	0.00395266		ABCG5	0.548677	0.301046	0.000298501		LONP2	0.331283	0.109748	0.00183499
	NUDC	0.337612	0.113982	0.00398514		KTN1	0.548609	0.300972	0.000299119		SLC22A23	0.331081	0.109615	0.00184753
	CNP	0.337574	0.113956	0.00398949		CALM2	0.548587	0.300947	0.000299323		DNAJA1	0.330736	0.109386	0.0018692
	ZNF852	0.337559	0.113946	0.00399126		AOX1	0.548577	0.300936	0.000299414		TOR1AIP2	0.330702	0.109364	0.00187133
	C1S	0.337408	0.113844	0.00400858		MLEC	0.548439	0.300785	0.000300684		SLAIN2	0.330601	0.109297	0.0018777
	SERPINA10	0.337234	0.113727	0.00402871		YTHDF2	0.548427	0.300773	0.000300785		BRP44	0.330477	0.109215	0.00188562
	SLC25A15	0.337214	0.113713	0.00403099		FNDC4	0.548256	0.300584	0.000302369		ACVR1C	0.330458	0.109202	0.00188683
	FOXI1	0.337148	0.113669	0.00403868		ATOX1	0.548158	0.300477	0.000303276		CUEDC2	0.330363	0.10914	0.00189288
	GC	0.337076	0.11362	0.00404705		USP9X	0.547964	0.300264	0.00030508		BCKDHB	0.330336	0.109122	0.00189458
	NSMCE4A	0.336962	0.113543	0.00406027		PTPMT1	0.547788	0.300072	0.000306718		ACAT1	0.330132	0.108987	0.00190765
	ADHFE1	0.336824	0.11345	0.00407639		HSD17B11	0.547746	0.300026	0.000307117		CCT5	0.329967	0.108878	0.00191831
	KNG1	0.336774	0.113417	0.0040822		UBE2G1	0.547622	0.29989	0.000308284		PARP14	0.329888	0.108826	0.00192338
	ZXDB	0.336719	0.11338	0.00408869		SMG5	0.547564	0.299826	0.00030883		MPDZ	0.329869	0.108814	0.00192462
	C18orf8	0.336691	0.113361	0.00409193		RPN1	0.547524	0.299782	0.000309208		CYP4V2	0.329867	0.108812	0.00192476
	ACVR1C	0.336674	0.11335	0.00409394		ZFC3H1	0.547445	0.299696	0.000309947		PBX3	0.329861	0.108808	0.00192517
	CALN1	0.336651	0.113334	0.00409667		VPS26A	0.54742	0.299669	0.000310187		KYNU	0.329424	0.10852	0.00195368
	BRE	0.336556	0.11327	0.00410787		TOMM5	0.547315	0.299553	0.000311184		SRPR	0.329381	0.108492	0.00195646
	FCGR2B	0.336498	0.113231	0.00411462		PAFAH1B1	0.547198	0.299426	0.000312291		BOK	0.329301	0.108439	0.00196174
	ERLIN1	0.336304	0.1131	0.00413761		MPZ	0.547164	0.299389	0.000312612		IBTK	0.329246	0.108403	0.00196537
	SCOC	0.335952	0.112864	0.00417942		GNS	0.547113	0.299333	0.000313103		MRPS22	0.329074	0.108289	0.0019768
	MED6	0.33589	0.112822	0.0041869		COQ9	0.547107	0.299326	0.000313163		WDR36	0.329072	0.108288	0.00197689
	STAG3L3	0.335489	0.112553	0.00423512		AMD1	0.546857	0.299053	0.000315552		MRPL20	0.328811	0.108117	0.0019943
	TM4SF5	0.335472	0.112541	0.0042372		EIF4H	0.546821	0.299014	0.000315896		NMD3	0.328708	0.108049	0.00200121
	KIAA1430	0.335265	0.112403	0.00426226		RNF187	0.546724	0.298907	0.000316837		SLC23A1	0.328631	0.107999	0.00200635
	HIST1H2BK	0.335232	0.11238	0.00426637		RBPMS	0.546647	0.298823	0.000317577		ERC1	0.328542	0.10794	0.00201235
	C1RL	0.335076	0.112276	0.00428533		DTX3L	0.546622	0.298796	0.000317815		FCF1	0.328533	0.107934	0.00201296
	ANXA7	0.334911	0.112165	0.00430556		ACTR3	0.546394	0.298547	0.000320028		WARS	0.328516	0.107923	0.0020141
	CRYZ	0.334588	0.111949	0.0043453		MFN2	0.54631	0.298455	0.000320848		SPINK13	0.328463	0.107888	0.00201771
	PRRG1	0.334579	0.111943	0.00434641		COL4A1	0.546273	0.298415	0.000321207		KIAA0100	0.328031	0.107605	0.00204707
	GMPR2	0.334361	0.111797	0.00437354		CSNK1A1	0.545994	0.298109	0.000323948		DUS1L	0.327948	0.10755	0.00205277
	CYP4F2	0.333977	0.111541	0.0044215		ATP7B	0.545965	0.298078	0.000324225		TRMT2B	0.327631	0.107342	0.00207465
	SOD2	0.333919	0.111502	0.00442884		CHN2	0.545952	0.298064	0.000324356		WWC2	0.327589	0.107315	0.00207756
	MBTPS2	0.333897	0.111487	0.0044316		GLRX3	0.54594	0.29805	0.000324477		PRICKLE4 /// TOMM6	0.327234	0.107082	0.00210235
	CSAD	0.333751	0.111389	0.00445007		GLCE	0.545857	0.29796	0.000325289		TRUB2	0.327234	0.107082	0.00210236
	LSM12	0.333675	0.111339	0.00445965		CXCL2	0.545713	0.297803	0.000326717		KLF15	0.326953	0.106898	0.00212215
	C21orf57	0.333634	0.111311	0.00446486		AKR1C1 /// AKR1C2	0.54536	0.297418	0.000330232		LACTB2	0.326746	0.106763	0.00213682
	GPR37	0.333537	0.111247	0.00447716		AR	0.545083	0.297115	0.000333021		CCT3	0.326458	0.106575	0.0021574
	TFR2	0.333352	0.111123	0.0045007		RER1	0.545074	0.297105	0.000333112		ABCA1	0.326342	0.106499	0.00216573
	HPD	0.333331	0.11111	0.00450333		ALPK2	0.544973	0.296995	0.000334128		TCP10L	0.326315	0.106481	0.00216774
	MAGT1	0.333265	0.111066	0.00451181		CAPZA1	0.544902	0.296919	0.000334842		NECAP2	0.326291	0.106466	0.00216942
	MRC1 /// MRC1L1	0.333162	0.110997	0.00452498		MAPKAP1	0.544894	0.29691	0.000334922		UBL3	0.326245	0.106436	0.00217276
	MRPL36	0.333149	0.110988	0.00452665		AKIRIN1	0.544857	0.29687	0.000335298		RREB1	0.326206	0.10641	0.00217557
	ABCC9	0.332988	0.110881	0.00454736		ZC3H18	0.544769	0.296773	0.000336194		HPCAL1	0.326164	0.106383	0.00217862
	MRPL18	0.332985	0.110879	0.0045478		EIF5	0.54473	0.29673	0.000336596		B4GALT1	0.326135	0.106364	0.00218074
	SIGLEC1	0.332823	0.110771	0.00456864		SDHA	0.543912	0.29584	0.000345013		FOXA1	0.325957	0.106248	0.00219365
	NDUFAB1	0.33282	0.110769	0.0045691		PITRM1	0.543596	0.295497	0.000348311		GADD45B	0.325949	0.106243	0.00219423
	OSMR	0.332815	0.110766	0.00456964		COG3	0.543507	0.2954	0.000349248		NR1I3	0.325684	0.10607	0.00221363
	USP6NL	0.33268	0.110676	0.00458716		CMPK1	0.543495	0.295387	0.000349373		ARHGEF12	0.32545	0.105918	0.0022309
	PDIA3	0.332651	0.110657	0.00459098		AP3S2	0.543469	0.295359	0.000349648		PAPOLA	0.325266	0.105798	0.00224459
	ST3GAL1	0.332368	0.110468	0.00462785		HYAL1	0.543416	0.295301	0.00035021		RBM26	0.325087	0.105682	0.00225791
	SLC46A1	0.332113	0.110299	0.0046613		CLK2	0.54341	0.295294	0.000350273		TNFRSF14	0.324897	0.105558	0.00227215
	EPT1	0.331675	0.110008	0.00471928		HSP90AA1 /// HSP90AA2 /// HSP90AA4P	0.543332	0.29521	0.000351097		KIAA0562	0.324853	0.105529	0.00227549
	FAM177A1	0.331669	0.110004	0.00472007		IL13RA1	0.543268	0.29514	0.000351775		SLC13A3	0.32485	0.105528	0.00227571
	MRPS10	0.331638	0.109984	0.00472419		CD164	0.543003	0.294853	0.000354586		ZDHHC16	0.324732	0.105451	0.0022846
	SLC31A2	0.331605	0.109962	0.00472867		CLTC	0.543003	0.294852	0.000354594		TRAM2	0.324731	0.10545	0.00228472
	PCSK6	0.331504	0.109895	0.00474213		TMCC1	0.542986	0.294834	0.000354766		ADIPOR1	0.324666	0.105408	0.00228965
	DHRS3	0.331428	0.109845	0.00475223		MORC2	0.542768	0.294597	0.000357104		PPP2R1B	0.32466	0.105404	0.00229004
	UBAP2	0.331327	0.109778	0.00476579		TP53	0.542708	0.294532	0.000357744		IDO2	0.324625	0.105382	0.00229269
	QDPR	0.331198	0.109692	0.00478314		DDX21	0.542611	0.294427	0.000358791		CTSL1	0.324418	0.105247	0.00230848
	CFH	0.331183	0.109682	0.0047852		CBR1	0.54255	0.29436	0.000359455		CAMK2D	0.324413	0.105244	0.00230886
	ZNF480	0.33116	0.109667	0.00478835		WAC	0.542446	0.294248	0.000360575		OGFR	0.324322	0.105185	0.00231582
	EPB41L5	0.331068	0.109606	0.00480076		COX7A2	0.542442	0.294243	0.000360619		CES8	0.32424	0.105132	0.00232207
	INPP5E	0.331012	0.109569	0.00480831		DARS2	0.542393	0.294191	0.000361146		DTNB	0.324181	0.105094	0.00232659
	TBC1D12	0.33091	0.109501	0.00482214		CAPRIN1	0.542384	0.29418	0.000361248		HDHD2	0.324086	0.105032	0.00233395
	DNASE2	0.330746	0.109393	0.00484436		CSTB	0.542194	0.293974	0.000363319		ANGPTL6	0.324071	0.105022	0.00233507
	PASD1	0.330572	0.109278	0.00486822		STAT2	0.542046	0.293813	0.000364934		CYP3A5	0.323903	0.104913	0.00234806
	POLR3C	0.330563	0.109272	0.00486938		PMM2	0.542032	0.293799	0.000365078		ABHD2	0.323882	0.1049	0.00234969
	EIF5B	0.330544	0.109259	0.00487204		PDLIM5	0.541991	0.293755	0.000365528		F5	0.323861	0.104886	0.00235133
	PLOD2	0.330416	0.109175	0.00488948		ZNF664	0.541839	0.293589	0.000367207		PGM1	0.323662	0.104757	0.00236682
	PCYOX1	0.330377	0.109149	0.00489489		CCNB1IP1	0.541783	0.293529	0.00036782		SLC38A2	0.32357	0.104698	0.00237398
	SPIRE1	0.330251	0.109066	0.00491222		C1orf85	0.541638	0.293371	0.000369424		BTF3	0.323562	0.104693	0.00237461
	CCDC150	0.330057	0.108937	0.00493914		NBPF1 /// NBPF10	0.54157	0.293298	0.000370171		NCOA2	0.323373	0.10457	0.00238948
	KHDRBS3	0.330043	0.108929	0.00494098		IAH1	0.541557	0.293284	0.000370314		PRDX6	0.322947	0.104294	0.00242325
	DBI	0.329876	0.108818	0.00496417		SYAP1	0.54144	0.293157	0.000371617		SELK	0.32275	0.104168	0.00243893
	ZXDA /// ZXDB	0.329871	0.108815	0.00496492		PSMG4	0.541279	0.292983	0.000373407		REPS2	0.322731	0.104156	0.00244045
	OTUD7B	0.329621	0.10865	0.00499986		CXXC5	0.541264	0.292967	0.000373577		HNRNPK	0.322721	0.104149	0.00244129
	PAIP2B	0.329556	0.108607	0.00500896		RPL4	0.541212	0.292911	0.000374158		BASE	0.322626	0.104087	0.00244894
	PSMD3	0.329478	0.108556	0.00501988		NFATC3	0.541108	0.292798	0.000375323		C2orf3	0.32261	0.104077	0.00245024
	PCBD1	0.329277	0.108423	0.00504828		PRELID1	0.541078	0.292766	0.000375661		FBXO3	0.322574	0.104054	0.00245309
	LSG1	0.329234	0.108395	0.00505423		CCDC117	0.541069	0.292756	0.000375761		THAP7	0.322467	0.103985	0.00246174
	C14orf179	0.329195	0.108369	0.00505981		SH3D19	0.540976	0.292655	0.000376808		SORD	0.322408	0.103947	0.00246651
	MPP5	0.329138	0.108332	0.00506785		CPN2	0.540892	0.292565	0.000377754		ZNF784	0.322355	0.103913	0.00247082
	KCNT2	0.329081	0.108295	0.00507591		ADNP	0.540819	0.292485	0.000378585		HPR	0.322177	0.103798	0.00248533
	ARHGEF10L	0.328993	0.108237	0.00508843		KDM5C	0.540708	0.292366	0.000379836		FAM10A4 /// FAM10A5 /// ST13	0.322132	0.103769	0.00248896
	RELA	0.328989	0.108234	0.00508909		MSN	0.540661	0.292315	0.00038037		SUMO1	0.321943	0.103647	0.00250443
	HSD17B4	0.328623	0.107993	0.0051414		TRIM44	0.540391	0.292023	0.00038345		CHN2	0.321907	0.103624	0.00250744
	ABCC5	0.328449	0.107879	0.00516644		TNIP1	0.54034	0.291968	0.00038403		ADRA1A	0.321775	0.103539	0.00251827
	MAK16	0.328199	0.107714	0.00520265		RBM22	0.540228	0.291846	0.000385321		NUP43	0.321625	0.103442	0.00253071
	PAICS	0.328182	0.107703	0.00520503		ZBTB11	0.539977	0.291575	0.000388219		TAB2	0.321446	0.103328	0.00254553
	STX17	0.328179	0.107702	0.00520541		PSEN1	0.539885	0.291475	0.000389283		MT1IP	0.321412	0.103306	0.00254836
	CLPTM1	0.32817	0.107696	0.00520676		C1S	0.539511	0.291073	0.000393633		GTF2H5	0.321394	0.103294	0.00254988
	GOLPH3	0.328139	0.107675	0.00521133		KRIT1	0.539462	0.291019	0.000394218		TBL1X	0.321389	0.103291	0.00255029
	STEAP3	0.328099	0.107649	0.00521713		CD99L2	0.539172	0.290706	0.000397631		SULT1E1	0.321362	0.103274	0.00255256
	C1QB	0.327804	0.107456	0.0052601		VNN1	0.539147	0.29068	0.000397916		PPAP2B	0.321341	0.10326	0.0025543
	NIT2	0.327779	0.107439	0.00526382		UHMK1	0.539101	0.29063	0.000398469		CSRP2	0.321071	0.103086	0.002577
	GRIA4	0.327734	0.107409	0.0052705		TRAPPC4	0.539089	0.290617	0.000398606		IWS1	0.320976	0.103026	0.00258497
	GOLIM4	0.327619	0.107334	0.0052874		PTTG1IP	0.539075	0.290602	0.000398777		CEACAM21	0.320862	0.102952	0.00259466
	TH1L	0.327302	0.107126	0.00533425		PVR	0.539015	0.290537	0.000399489		SUCLG2	0.320741	0.102875	0.00260495
	TDRD10	0.327217	0.107071	0.00534678		C3orf23	0.538997	0.290518	0.000399698		RDH16	0.320624	0.1028	0.0026149
	ACADL	0.327216	0.107071	0.0053469		MRPL3	0.538939	0.290455	0.000400393		RIPK1	0.320509	0.102726	0.00262473
	TMCC1	0.327167	0.107038	0.00535425		SLCO2B1	0.538934	0.29045	0.000400445		SLC37A4	0.320419	0.102668	0.00263243
	C2orf64	0.327062	0.10697	0.00536983		PIGF	0.538849	0.290358	0.000401466		USP12	0.320255	0.102563	0.00264656
	XPOT	0.326606	0.106672	0.00543829		C17orf101	0.538744	0.290245	0.000402712		C1orf38	0.320168	0.102508	0.00265407
	NEDD9	0.326446	0.106567	0.00546254		HNRNPF	0.538667	0.290163	0.000403629		PCCB	0.320092	0.102459	0.00266068
	GART	0.326353	0.106506	0.00547656		DNAJC15	0.53855	0.290036	0.000405036		SDHD	0.319842	0.102299	0.00268237
	NUDT7	0.326324	0.106488	0.00548095		MYO1B	0.538494	0.289976	0.00040571		NCBP1	0.319684	0.102198	0.00269628
	CCR6 /// FGFR1OP	0.326208	0.106411	0.00549873		NCKAP1	0.538334	0.289804	0.000407636		FCGRT	0.319607	0.102148	0.00270303
	TMEM184C	0.32618	0.106393	0.00550293		ZDHHC14	0.53827	0.289735	0.00040841		HSP90B1	0.319582	0.102133	0.00270517
	NBPF1 /// NBPF10	0.326156	0.106378	0.0055066		POLK	0.538186	0.289645	0.000409428		ZNF652	0.319556	0.102116	0.00270746
	OCIAD1	0.326083	0.10633	0.00551775		SFRS1	0.538173	0.289631	0.000409585		NRBF2	0.319552	0.102113	0.00270784
	MTOR	0.325875	0.106194	0.00554964		TGOLN2	0.538148	0.289604	0.000409889		WDR44	0.31955	0.102112	0.00270801
	AS3MT	0.325804	0.106148	0.0055605		EPB41L5	0.538081	0.289531	0.000410713		CFHR2	0.319539	0.102105	0.00270895
	ACVR1B	0.325724	0.106096	0.00557283		SESTD1	0.538039	0.289486	0.000411218		LRP5	0.319485	0.102071	0.00271373
	DENND5B	0.3256	0.106015	0.005592		PGK1	0.538	0.289443	0.000411701		RSC1A1	0.31944	0.102042	0.00271776
	GREM2	0.325598	0.106014	0.00559227		LOC200030 /// NBPF10 /// NBPF11 /// NBPF16 /// NBPF8 /// NBPF9	0.537908	0.289345	0.00041282		THPO	0.31939	0.10201	0.00272217
	OR1A2	0.325445	0.105915	0.00561598		DTD1	0.537844	0.289276	0.0004136		SNTB1	0.319286	0.101943	0.00273139
	DCUN1D4	0.325246	0.105785	0.00564698		KIF5B	0.5378	0.289229	0.000414135		RAPGEF4	0.319285	0.101943	0.00273148
	SOD1	0.325141	0.105717	0.00566336		UNC50	0.53778	0.289207	0.000414391		MRPL2	0.319248	0.101919	0.00273471
	CDC37L1	0.325009	0.105631	0.00568407		ZDHHC9	0.537544	0.288954	0.000417289		ZFAND6	0.319215	0.101899	0.00273763
	RPGR	0.324712	0.105438	0.00573089		USP28	0.53732	0.288713	0.000420064		WDR72	0.318956	0.101733	0.00276078
	POLR2D	0.324663	0.105406	0.0057385		SEL1L	0.537198	0.288582	0.000421572		CYBB	0.318942	0.101724	0.00276204
	ABHD6	0.324569	0.105345	0.00575343		CDK5RAP3	0.537083	0.288458	0.000423012		ASPSCR1	0.318867	0.101676	0.00276875
	TCEB3	0.323949	0.104943	0.00585252		DHCR24	0.537048	0.288421	0.000423444		TCF12	0.318863	0.101674	0.00276911
	EI24	0.323929	0.10493	0.00585571		CTDSP2	0.536888	0.288248	0.000425458		HBXIP	0.318701	0.10157	0.00278373
	AUP1	0.323916	0.104922	0.00585779		PSME4	0.536802	0.288156	0.00042654		OS9	0.318676	0.101554	0.00278598
	C17orf37	0.323895	0.104908	0.00586123		CD58	0.53672	0.288068	0.000427573		PSG5	0.318603	0.101508	0.00279259
	SPTLC3	0.323854	0.104882	0.00586777		CLTA	0.536665	0.288009	0.000428265		ASPH	0.318578	0.101492	0.00279488
	TTC33	0.323834	0.104868	0.00587106		SEC24B	0.536593	0.287932	0.000429171		RASA1	0.318562	0.101482	0.00279631
	PLGLA /// PLGLB1 /// PLGLB2	0.323287	0.104515	0.00595989		HEXB	0.53653	0.287864	0.000429976		MAT1A	0.31851	0.101449	0.002801
	DNAJC3	0.323156	0.10443	0.00598141		NBPF8	0.536422	0.287749	0.000431336		NIT1	0.318439	0.101404	0.00280745
	HSPA9	0.323153	0.104428	0.00598196		XAF1	0.536295	0.287612	0.000432964		BTBD10	0.318427	0.101396	0.00280854
	IDH2	0.323122	0.104408	0.00598702		PUF60	0.536239	0.287552	0.000433679		MAPK14	0.318225	0.101267	0.00282696
	ST3GAL6	0.323071	0.104375	0.00599539		ETFA	0.536124	0.287429	0.000435148		IL6ST	0.318123	0.101202	0.00283635
	CHCHD8	0.323045	0.104358	0.00599959		GCLC	0.536124	0.287429	0.00043515		ALDH8A1	0.318052	0.101157	0.00284286
	ADI1	0.322985	0.104319	0.0060096		SORBS2	0.536106	0.28741	0.000435373		NUS1	0.318005	0.101127	0.00284725
	CPS1	0.32287	0.104245	0.00602856		SH3GLB1	0.535556	0.28682	0.000442476		ST7L	0.317952	0.101093	0.00285211
	USP45	0.322558	0.104043	0.00608031		CHCHD8	0.535357	0.286607	0.000445073		CFLAR	0.317911	0.101068	0.00285585
	C15orf24	0.322515	0.104016	0.00608739		ERH	0.535342	0.286591	0.000445266		LRP3	0.317855	0.101032	0.00286108
	RANBP6	0.322515	0.104016	0.00608746		COX7B	0.535017	0.286243	0.000449536		LARP4	0.317752	0.100967	0.00287058
	TACO1	0.322482	0.103995	0.00609291		TMEM123	0.534983	0.286207	0.000449981		SERPINF1	0.317603	0.100872	0.00288444
	ASAP3	0.322311	0.103884	0.00612152		PROS1	0.534979	0.286203	0.000450036		SLC31A1	0.317593	0.100865	0.0028854
	PSAT1	0.322311	0.103884	0.00612155		KPNA2 /// LOC146880 /// PLEKHM1P	0.534961	0.286183	0.000450279		GGCX	0.317504	0.100809	0.00289369
	SLC38A9	0.322122	0.103763	0.00615316		ACTR2	0.53496	0.286182	0.000450292		MPP5	0.317478	0.100792	0.00289618
	KCNJ5	0.322118	0.10376	0.00615385		PTPLAD1	0.534756	0.285964	0.000452988		YY1	0.317403	0.100744	0.00290319
	ABCC2	0.322075	0.103733	0.00616107		PTP4A1	0.534562	0.285757	0.000455572		CUX2	0.317389	0.100735	0.00290452
	CCDC47	0.321907	0.103624	0.00618958		SLC38A7	0.534369	0.28555	0.000458158		LOC732160 /// NDUFA10	0.317381	0.10073	0.00290526
	MAP7D3	0.321684	0.103481	0.00622734		C16orf88	0.534288	0.285464	0.000459244		MXI1	0.31731	0.100686	0.00291191
	C15orf21	0.321482	0.103351	0.00626171		ZMYND11	0.534169	0.285337	0.00046084		SAMHD1	0.317211	0.100623	0.00292122
	BCMO1	0.32134	0.10326	0.00628602		KIAA0317	0.534107	0.285271	0.000461677		PLIN5	0.317176	0.1006	0.00292454
	LPAL2	0.321133	0.103126	0.00632169		DCAF8	0.534096	0.285258	0.000461833		IL1RAP	0.317125	0.100568	0.00292934
	PLGLB2	0.321114	0.103114	0.00632498		NLN	0.534089	0.285251	0.000461931		TRIT1	0.317106	0.100556	0.00293112
	SLC7A9	0.321076	0.10309	0.00633144		ZC3H14	0.534087	0.285249	0.000461948		ZNF528	0.31683	0.100381	0.00295731
	NKIRAS1	0.321007	0.103046	0.00634332		MRPL55	0.534001	0.285157	0.000463119		ASB13	0.316778	0.100349	0.00296226
	KLHL21	0.320936	0.103	0.00635563		SEC61B	0.533776	0.284916	0.000466179		CNOT1	0.316736	0.100321	0.00296635
	ESR2	0.320893	0.102972	0.00636307		BRP44	0.533711	0.284847	0.000467063		HCK	0.31673	0.100318	0.00296687
	FOXA1	0.320816	0.102923	0.00637651		MAP2K4	0.533682	0.284816	0.000467458		TFE3	0.31663	0.100255	0.00297645
	ATP2C1	0.320748	0.102879	0.00638823		KIAA2018	0.533609	0.284739	0.000468454		CDC25B	0.316142	0.0999458	0.00302357
	SETD2	0.320705	0.102852	0.00639577		LOC100131128 /// TIMM8B	0.533576	0.284703	0.000468903		EMR2	0.316128	0.0999368	0.00302495
	PEX1	0.320694	0.102845	0.00639767		CCDC80	0.53351	0.284633	0.000469812		RAB37	0.31605	0.0998876	0.00303253
	MAPRE3	0.32066	0.102823	0.00640356		DDHD1	0.533414	0.284531	0.000471124		GNL3	0.315987	0.0998479	0.00303865
	GPLD1	0.32064	0.10281	0.00640715		PPP1CC	0.533257	0.284363	0.000473295		GLYATL1	0.315817	0.0997406	0.00305528
	CCDC50	0.320605	0.102788	0.00641315		TPI1	0.533199	0.284301	0.000474096		C7orf25 /// PSMA2	0.315773	0.0997129	0.0030596
	C15orf44	0.32058	0.102772	0.00641751		HNRNPC	0.53314	0.284239	0.000474907		DIAPH1	0.31568	0.0996541	0.00306875
	CLCN3	0.320484	0.10271	0.00643426		C10orf18	0.533104	0.284199	0.000475415		HNF4A	0.315457	0.0995131	0.00309084
	IFITM3	0.320448	0.102687	0.00644068		PCBP1	0.533072	0.284165	0.000475858		C1orf115	0.315328	0.0994317	0.00310366
	NAPA	0.320385	0.102646	0.00645172		RNMT	0.532986	0.284074	0.000477053		XPO5	0.315132	0.0993084	0.00312318
	ATP2B4	0.320372	0.102638	0.00645399		COX15	0.532815	0.283892	0.00047943		GCH1	0.314881	0.09915	0.00314843
	CCRN4L	0.320293	0.102587	0.0064679		UBE2K	0.532796	0.283871	0.0004797		CPNE3	0.31484	0.099124	0.0031526
	PLEKHH1	0.31984	0.102297	0.00654796		HNRNPA0	0.532743	0.283815	0.000480445		RTN3	0.314787	0.0990908	0.00315793
	ANKRD6	0.3198	0.102272	0.00655497		ATPAF1	0.532679	0.283747	0.00048134		CUTA	0.314741	0.0990617	0.00316259
	SLC37A4	0.319568	0.102124	0.0065964		GLUD1	0.532566	0.283626	0.000482925		FAM71D	0.314717	0.0990468	0.003165
	PRG4	0.319555	0.102115	0.00659877		ARF4	0.532516	0.283573	0.00048363		AIFM1	0.314698	0.0990348	0.00316693
	LYPLA1	0.319539	0.102105	0.00660165		TMEM30A	0.532486	0.283542	0.000484046		PSAT1	0.314581	0.0989614	0.00317877
	PNPO	0.319489	0.102073	0.00661061		FAM120B	0.532468	0.283522	0.000484303		MMADHC	0.314496	0.0989076	0.00318747
	ANO1	0.319409	0.102022	0.00662496		TMEM170A	0.5323	0.283343	0.000486682		C9orf123	0.314474	0.0988938	0.00318972
	TCTN1	0.319293	0.101948	0.00664571		NMD3	0.532236	0.283275	0.000487588		LILRB5	0.314469	0.0988908	0.00319021
	FUCA1	0.319023	0.101775	0.00669459		CTSB	0.532222	0.28326	0.000487781		POLR2D	0.314398	0.0988464	0.00319742
	EDEM3	0.319017	0.101772	0.00669555		NBR1	0.53191	0.282928	0.000492229		C9orf103	0.314256	0.0987571	0.00321197
	CD14	0.318815	0.101643	0.00673232		ATIC	0.531848	0.282862	0.000493116		MAMLD1	0.314203	0.0987233	0.00321749
	PSMD12	0.318637	0.10153	0.00676475		MTUS1	0.531749	0.282757	0.000494537		FAM114A1	0.314131	0.0986783	0.00322486
	KLF9	0.318578	0.101492	0.00677552		CCPG1	0.53148	0.282471	0.000498412		RASGEF1B	0.314088	0.0986513	0.00322929
	FAHD2A	0.318423	0.101393	0.00680403		TGM2	0.531384	0.282369	0.000499798		TXNL1	0.313896	0.098531	0.00324909
	LSM1	0.318211	0.101258	0.00684306		CDC42BPA	0.531352	0.282335	0.000500264		GNAQ	0.31385	0.0985018	0.00325392
	ASGR2	0.318172	0.101233	0.0068503		BAT3	0.531282	0.28226	0.000501288		TYROBP	0.313807	0.0984747	0.00325841
	GARS	0.318162	0.101227	0.00685206		LDB2	0.531095	0.282062	0.00050401		ALPL	0.313683	0.0983972	0.00327128
	NSUN6	0.318072	0.10117	0.0068689		MSR1	0.531094	0.282061	0.000504016		SRP72	0.31368	0.0983952	0.0032716
	SDHB	0.318046	0.101153	0.00687362		OSTC	0.531039	0.282002	0.000504833		PSMC5	0.313659	0.0983822	0.00327378
	SETD3	0.317955	0.101095	0.00689054		SENP5	0.530901	0.281856	0.000506843		NDUFA1	0.313549	0.0983129	0.00328532
	RAP1GDS1	0.317868	0.10104	0.00690669		ACSM5	0.530771	0.281718	0.000508763		ACADS	0.313501	0.098283	0.00329032
	SERPING1	0.317756	0.100969	0.00692768		ATXN2	0.530713	0.281657	0.000509611		LMAN1	0.313424	0.0982344	0.00329847
	ATP5L	0.317699	0.100932	0.00693834		DNAJC10	0.530688	0.28163	0.000509982		KCNK5	0.313229	0.0981123	0.003319
	SGMS2	0.317642	0.100896	0.00694893		ATRN	0.530644	0.281583	0.000510637		NUPR1	0.313182	0.0980827	0.003324
	C6	0.317431	0.100762	0.00698852		SRPR	0.530615	0.281553	0.000511059		DBT	0.313154	0.0980655	0.00332689
	AGT	0.317048	0.100519	0.00706099		PNN	0.530482	0.281411	0.000513035		GRPEL1	0.313109	0.0980371	0.00333171
	TPI1	0.317035	0.100511	0.00706345		UCHL3	0.530459	0.281387	0.000513372		COPS6	0.313042	0.0979952	0.0033388
	NDUFV3	0.316911	0.100433	0.00708695		PDE8A	0.530394	0.281318	0.000514344		AHNAK2	0.312904	0.0979089	0.00335349
	LEAP2	0.316773	0.100345	0.0071134		MRPS10	0.530087	0.280992	0.000518928		SLC25A13	0.312792	0.0978391	0.00336541
	MOSPD1	0.31674	0.100325	0.00711955		CLPTM1	0.530064	0.280968	0.00051927		SLC25A19	0.312784	0.0978336	0.00336634
	CIAO1	0.316637	0.100259	0.00713934		PROSC	0.530033	0.280935	0.000519739		MTHFD2L	0.312673	0.0977647	0.00337816
	C2orf3	0.316483	0.100161	0.00716897		HEXA	0.529909	0.280803	0.000521605		GBP1	0.312639	0.0977433	0.00338183
	ACOT13	0.316467	0.100151	0.00717207		ZNF398	0.529818	0.280707	0.000522982		TMEM30A	0.312559	0.0976934	0.00339042
	VPS13A	0.316268	0.100026	0.00721037		CCL14-CCL15 /// CCL15	0.529817	0.280706	0.000522996		DNASE1L3	0.312473	0.0976392	0.00339977
	RPF2	0.316103	0.0999211	0.00724241		UGT1A1	0.529791	0.280679	0.000523381		CEBPD	0.312283	0.0975205	0.00342035
	C10orf32	0.316046	0.0998854	0.00725339		MAP7	0.52976	0.280646	0.00052385		FCER1G	0.312231	0.097488	0.003426
	AGXT2	0.316046	0.0998848	0.00725355		PTGES3	0.529667	0.280547	0.000525258		SENP2	0.31204	0.0973692	0.00344675
	ZNF451	0.31591	0.0997991	0.00727998		PRNP	0.529602	0.280478	0.000526245		ST3GAL6	0.312003	0.0973459	0.00345082
	LEPR	0.315889	0.0997856	0.00728415		TMEM57	0.529561	0.280435	0.000526869		PI4K2B	0.311963	0.0973212	0.00345516
	KNDC1	0.315548	0.0995703	0.00735096		PTPN1	0.529535	0.280408	0.000527259		PHF3	0.311829	0.0972372	0.00346994
	ACO1	0.315423	0.0994919	0.00737544		TMEM41B	0.529531	0.280403	0.000527329		KCNMA1	0.311817	0.0972298	0.00347126
	MARVELD2	0.31541	0.0994836	0.00737801		LRPPRC	0.529486	0.280355	0.00052801		NR3C1	0.311748	0.0971866	0.00347888
	NSUN2	0.315348	0.0994442	0.00739036		HPGD	0.529368	0.28023	0.000529813		NPRL2	0.311746	0.0971858	0.00347902
	SUPT6H	0.315347	0.0994438	0.0073905		HNF4A	0.529353	0.280215	0.000530038		TIFA	0.311712	0.0971643	0.00348283
	EMP2	0.315229	0.0993693	0.00741387		KANK1	0.529348	0.28021	0.000530113		MME	0.311687	0.0971487	0.00348558
	SHMT2	0.315076	0.0992727	0.00744432		CLINT1	0.529314	0.280174	0.00053063		MAP3K5	0.311666	0.0971357	0.0034879
	TMEM223	0.315007	0.0992294	0.00745798		CALD1	0.529265	0.280122	0.000531381		C12orf45	0.311599	0.097094	0.0034953
	CDA	0.314987	0.0992171	0.00746187		TAB3	0.529047	0.279891	0.000534727		DGAT2	0.311378	0.0969566	0.00351979
	STOML2	0.314987	0.0992165	0.00746205		SAMD1	0.528725	0.279551	0.000539707		PSMA6	0.311375	0.0969545	0.00352017
	TOMM70A	0.314984	0.0992149	0.00746257		SEPHS2	0.528725	0.27955	0.000539719		ORM2	0.311205	0.0968486	0.00353916
	MCFD2	0.314894	0.099158	0.0074806		PPHLN1	0.528713	0.279537	0.000539901		UGDH	0.311172	0.0968282	0.00354283
	POLR1A	0.314883	0.0991512	0.00748276		BCL7B	0.528678	0.2795	0.000540448		CYC1	0.311093	0.0967791	0.00355167
	ALDH7A1	0.314754	0.0990702	0.0075085		LOC200030 /// NBPF11	0.528623	0.279442	0.000541307		SLC38A10	0.311045	0.0967492	0.00355707
	HPR	0.314655	0.0990079	0.00752837		PIGT	0.528604	0.279422	0.000541599		DHODH	0.311043	0.0967477	0.00355735
	CLU	0.31465	0.0990047	0.0075294		TMPRSS2	0.528547	0.279362	0.000542485		PRICKLE2	0.311006	0.0967248	0.00356148
	GORASP2	0.31459	0.0989668	0.00754151		NUPL1	0.528528	0.279342	0.000542782		C2	0.310935	0.0966804	0.00356953
	TTPAL	0.314518	0.0989214	0.00755601		DNAJB11	0.528199	0.278994	0.000547935		AGR2	0.310929	0.0966771	0.00357013
	TMPRSS2	0.31448	0.0988974	0.0075637		MDFIC	0.528195	0.27899	0.000548006		HRSP12	0.310924	0.0966736	0.00357076
	PSMB2	0.314322	0.0987981	0.00759562		ZFR	0.528133	0.278924	0.000548985		YTHDF2	0.310846	0.0966252	0.00357956
	PRKAA1	0.314243	0.0987485	0.00761162		AFF1	0.528085	0.278874	0.000549737		DCUN1D4	0.310818	0.0966078	0.00358273
	DHTKD1	0.314193	0.0987171	0.00762177		PNPLA8	0.527847	0.278622	0.000553511		GK	0.310812	0.0966039	0.00358344
	UGT1A1 /// UGT1A10 /// UGT1A3 /// UGT1A4 /// UGT1A5 /// UGT1A6 /// UGT1A7 /// UGT1A8 /// UGT1A9	0.313943	0.0985603	0.0076726		NARG2	0.527829	0.278603	0.000553796		TMEM150C	0.310616	0.0964826	0.00360559
	ZNF644	0.313838	0.0984945	0.00769404		EIF4G2	0.527727	0.278496	0.000555414		DNAJC8	0.310591	0.096467	0.00360845
	RSC1A1	0.313793	0.0984662	0.00770328		BPHL	0.527454	0.278208	0.000559781		TAF10	0.31056	0.0964473	0.00361207
	MSR1	0.313634	0.0983662	0.00773599		RAI14	0.527322	0.278069	0.000561898		UBE2L6	0.3104	0.0963483	0.00363028
	NAB1	0.313496	0.09828	0.00776431		MLF2	0.527297	0.278042	0.000562308		HBB	0.310384	0.096338	0.00363218
	RPS6KA3	0.313427	0.0982365	0.00777865		ERLIN2	0.527292	0.278037	0.000562379		NAT2	0.310346	0.0963148	0.00363647
	MTSS1L	0.3133	0.0981571	0.00780487		DLD	0.527287	0.278032	0.000562461		BCL6	0.310301	0.0962865	0.00364169
	VPS36	0.313116	0.0980415	0.00784324		LUC7L3	0.527273	0.278016	0.000562694		CCR1	0.310299	0.0962858	0.00364183
	TTC39C	0.313063	0.0980085	0.00785421		CHP	0.527263	0.278006	0.000562848		PACSIN2	0.310197	0.096222	0.00365365
	MBNL3	0.312906	0.0979102	0.007887		ARCN1	0.527238	0.27798	0.000563249		TPRG1L	0.310135	0.0961834	0.00366081
	GFM2	0.312877	0.0978923	0.00789299		SLC38A2	0.527198	0.277938	0.000563901		C17orf37	0.310127	0.0961788	0.00366168
	CABC1	0.312812	0.0978514	0.0079067		CHRD	0.527016	0.277745	0.000566851		PROK2	0.310022	0.0961134	0.00367387
	CAP2	0.312783	0.0978331	0.00791284		LSM3	0.527009	0.277739	0.000566957		TOM1	0.310019	0.0961115	0.00367421
	SECISBP2	0.312711	0.097788	0.00792798		MAP1LC3B	0.526906	0.277629	0.00056864		ARHGAP11A	0.309921	0.096051	0.00368554
	ADSSL1	0.312651	0.0977505	0.00794057		ABLIM3	0.526886	0.277609	0.000568962		CRADD	0.309842	0.0960021	0.00369469
	MAP3K5	0.312649	0.0977495	0.00794093		MCFD2	0.526869	0.277591	0.000569232		DAP3	0.309816	0.0959863	0.00369767
	CWC25	0.31256	0.0976936	0.00795975		LANCL1	0.52684	0.277561	0.000569703		ECHDC2	0.309785	0.0959666	0.00370137
	TMEM56	0.312425	0.0976096	0.00798815		TUBB2A	0.526807	0.277526	0.000570239		NHP2	0.30968	0.0959019	0.00371355
	ETF1	0.312352	0.0975635	0.00800378		CCT8 /// CCT8P1	0.526661	0.277372	0.000572635		PNKD	0.30964	0.0958772	0.00371822
	SAMD5	0.312245	0.0974969	0.0080264		BDH1	0.526485	0.277186	0.000575525		MAP3K2	0.309406	0.095732	0.00374575
	USP13	0.312186	0.0974603	0.00803887		RNASEN	0.526394	0.27709	0.000577022		NDUFB5	0.309388	0.0957209	0.00374785
	FAM96A	0.312155	0.097441	0.00804544		XRCC6	0.526216	0.276903	0.000579956		CR1 /// CR1L	0.30929	0.0956602	0.00375943
	IMMT	0.312088	0.097399	0.00805979		DDX46	0.526135	0.276818	0.000581299		C7orf11	0.309203	0.0956067	0.00376965
	SC4MOL	0.312077	0.0973918	0.00806224		ANXA5	0.526026	0.276703	0.00058311		C1orf226	0.309171	0.0955867	0.0037735
	MAPKSP1	0.31207	0.0973879	0.00806357		PSMC2	0.525965	0.27664	0.000584122		PEX5	0.309147	0.0955721	0.00377629
	SAR1B	0.311991	0.0973382	0.00808061		TUBG2	0.525828	0.276495	0.000586411		PDHB	0.309091	0.0955375	0.00378293
	TMX1	0.311981	0.0973323	0.00808261		SPINK1	0.52581	0.276477	0.000586709		SMAP2	0.309081	0.0955313	0.00378414
	ZNF747	0.311936	0.097304	0.00809231		DDX5	0.525708	0.276369	0.000588424		CARS2	0.309012	0.0954884	0.00379239
	TLN2	0.311533	0.0970529	0.00817889		PSMB2	0.525657	0.276316	0.000589273		C2orf18	0.309002	0.0954823	0.00379356
	PAPD5	0.311502	0.0970332	0.00818573		LASS2	0.525642	0.276299	0.000589539		PDPK1	0.308974	0.0954651	0.00379687
	SERPINF2	0.311486	0.0970235	0.00818912		FOXA1	0.525609	0.276265	0.000590091		ERP44	0.308931	0.0954386	0.00380198
	TJP2	0.311479	0.097019	0.00819067		LEPRE1	0.525604	0.276259	0.00059018		EIF3M	0.308887	0.095411	0.00380732
	MYO5B	0.311437	0.0969929	0.00819975		RAB1A	0.52557	0.276224	0.000590749		SFXN1	0.308885	0.0954098	0.00380755
	MAPK1IP1L	0.311382	0.0969589	0.00821156		SEC24A	0.525449	0.276096	0.00059279		PSMD6	0.308883	0.0954088	0.00380775
	NFX1	0.311361	0.0969457	0.00821617		SDHB	0.525298	0.275938	0.000595339		BLID	0.308807	0.095362	0.00381682
	RAB3B	0.311263	0.0968844	0.00823753		KIAA0564	0.525235	0.275872	0.000596409		ATP6V0E1	0.30877	0.095339	0.00382126
	AKR1C3	0.311188	0.0968382	0.00825368		CCNL2	0.525209	0.275844	0.000596851		DERL2	0.308713	0.0953034	0.00382818
	RNF185	0.311169	0.0968264	0.0082578		PDE12	0.525077	0.275706	0.00059909		CBS	0.308688	0.0952881	0.00383116
	LOX	0.31088	0.0966465	0.00832104		DLC1	0.525046	0.275673	0.000599623		IFRD1	0.308677	0.0952814	0.00383246
	PINK1	0.310859	0.0966331	0.00832575		OCIAD1	0.525004	0.275629	0.000600344		MAN2A1	0.308572	0.0952169	0.00384505
	MPI	0.310689	0.0965277	0.00836304		KRT8	0.524798	0.275413	0.000603873		BACE1	0.308534	0.0951934	0.00384964
	SGK3	0.310567	0.0964522	0.00838984		HECTD3	0.52475	0.275363	0.000604692		DPY30	0.308364	0.0950882	0.00387027
	DDX31	0.310559	0.096447	0.00839167		TUBG1	0.524694	0.275304	0.000605659		NOP14	0.308265	0.0950273	0.00388226
	CSRP2	0.310495	0.0964074	0.00840577		CD46	0.524668	0.275277	0.000606096		CYP2C9	0.308174	0.0949712	0.00389334
	RRAS2	0.310329	0.096304	0.0084427		AGMAT	0.524632	0.275239	0.000606717		IL1RN	0.307934	0.0948234	0.00392267
	C15orf5	0.310193	0.0962197	0.00847292		HSPA14	0.524629	0.275236	0.000606773		DARS	0.307891	0.0947968	0.00392797
	FTSJ1	0.310185	0.0962147	0.00847471		SIRPA	0.52439	0.274984	0.000610915		EGFLAM	0.307882	0.0947913	0.00392908
	C4A /// C4B /// LOC100292046 /// LOC100294156	0.310023	0.0961144	0.00851082		KPNA1	0.524084	0.274664	0.000616237		COQ5	0.307878	0.0947889	0.00392956
	MCTS1	0.309971	0.0960821	0.00852246		ATP6V0E1	0.523987	0.274562	0.000617935		NOSIP	0.307802	0.0947418	0.00393896
	CD68	0.309961	0.0960757	0.00852479		RNF130	0.52394	0.274513	0.000618765		ALAS1	0.307797	0.0947391	0.00393951
	CXorf26	0.309946	0.0960667	0.00852805		ACO1	0.52388	0.27445	0.000619812		XAF1	0.307515	0.0945657	0.00397435
	FAM98A	0.309857	0.0960114	0.00854806		NAV2	0.523861	0.274431	0.000620137		SIAH2	0.307432	0.0945146	0.00398467
	ACACA	0.309838	0.0959996	0.00855233		OSBPL8	0.523859	0.274428	0.000620177		EPB41L4B	0.307305	0.0944365	0.00400052
	TUFT1	0.309715	0.0959237	0.00857989		PLS1	0.523807	0.274374	0.000621089		BRPF3	0.307285	0.0944241	0.00400304
	C20orf3	0.30971	0.0959206	0.00858102		USP39	0.523715	0.274277	0.000622717		NSMCE4A	0.307214	0.0943803	0.00401196
	HABP2	0.309534	0.0958115	0.00862077		RBBP4	0.523631	0.274189	0.000624206		NEK9	0.306994	0.0942451	0.00403959
	PIPOX	0.309452	0.0957605	0.00863944		UBXN4	0.523616	0.274173	0.000624472		GRB14	0.306985	0.0942399	0.00404066
	DEDD	0.30932	0.0956788	0.00866942		SDCBP	0.523608	0.274166	0.000624602		PSMB4	0.306966	0.0942281	0.00404308
	NFIC	0.309298	0.0956655	0.0086743		C11orf54	0.523595	0.274152	0.000624833		TFB1M	0.306852	0.0941579	0.00405752
	GRID1	0.309159	0.0955793	0.00870604		CHRAC1	0.523557	0.274112	0.000625508		AGAP3	0.306726	0.0940811	0.00407338
	LOC100129321 /// LOC100130751 /// LOC100131851 /// SSBP3	0.309154	0.0955759	0.00870728		PRR4	0.523441	0.273991	0.000627564		LIMD1	0.306701	0.0940658	0.00407655
	SLC46A3	0.309046	0.0955096	0.0087318		UBAP2	0.52331	0.273854	0.000629896		GPA33	0.30664	0.0940281	0.00408435
	TRMT61B	0.309009	0.0954865	0.00874033		MRFAP1	0.523263	0.273804	0.000630745		SESN2	0.306534	0.0939629	0.0040979
	GSTCD	0.308898	0.0954178	0.00876581		NFAT5	0.523165	0.273702	0.000632486		CALM3	0.306513	0.0939505	0.00410048
	IL6R	0.308785	0.0953484	0.00879163		CTNNA1	0.523159	0.273695	0.000632593		JTB	0.306457	0.093916	0.00410768
	PSMD5	0.308581	0.0952223	0.00883877		PICALM	0.523054	0.273586	0.000634477		PAAF1	0.306369	0.0938619	0.00411897
	CUX1	0.308555	0.095206	0.00884488		ATG4A	0.523005	0.273534	0.000635365		BAIAP2	0.306174	0.0937424	0.00414404
	ABCE1	0.308551	0.095204	0.00884562		PAPOLA	0.522869	0.273392	0.00063781		PSMD12	0.306105	0.0937002	0.00415293
	TBC1D22B	0.30851	0.0951781	0.00885532		BRAP	0.522838	0.27336	0.000638354		KCNN2	0.306089	0.0936904	0.004155
	MRPL49	0.308457	0.0951456	0.00886752		LASS6	0.522765	0.273284	0.000639676		MTCH2	0.306078	0.0936839	0.00415637
	RB1	0.308379	0.0950974	0.00888568		HNRPLL	0.522743	0.27326	0.000640077		ETFDH	0.306052	0.0936677	0.0041598
	SERINC3	0.308368	0.095091	0.00888809		PDS5A	0.522741	0.273258	0.000640121		CLEC4M	0.305958	0.0936103	0.00417194
	SS18L1	0.308288	0.0950414	0.00890677		TPP1	0.522724	0.273241	0.000640418		KCNT2	0.305918	0.0935857	0.00417715
	CFHR3	0.308246	0.0950154	0.00891659		ATP6AP1	0.522632	0.273144	0.000642092		LRRFIP2	0.30591	0.0935809	0.00417816
	TRNT1	0.308105	0.0949286	0.00894947		COL5A1	0.522539	0.273047	0.000643784		RSF1	0.305888	0.0935672	0.00418107
	AKIRIN1	0.308099	0.0949248	0.00895092		WDR1	0.522445	0.272949	0.000645492		ZDHHC18	0.305721	0.0934655	0.00420271
	FMR1	0.308092	0.0949205	0.00895255		EXOC5	0.522433	0.272936	0.00064571		PIK3R1	0.305665	0.093431	0.00421008
	ZDHHC5	0.308056	0.0948985	0.00896087		DAD1	0.522421	0.272924	0.000645922		NR1I2	0.305661	0.0934284	0.00421064
	COG1	0.307984	0.0948542	0.00897772		ST6GAL1	0.522336	0.272835	0.000647468		PRKACB	0.305617	0.0934016	0.00421637
	GRSF1	0.307974	0.0948479	0.00898012		RCN1	0.522319	0.272817	0.000647789		PCM1	0.305559	0.0933665	0.0042239
	C7orf36	0.307941	0.0948279	0.00898774		MRPS22	0.522155	0.272645	0.000650796		IK /// LOC644456	0.305499	0.0933296	0.00423181
	LARP1B	0.307921	0.0948156	0.0089924		GTPBP2	0.522137	0.272627	0.000651113		PRAP1	0.305446	0.0932971	0.00423881
	HPX	0.307876	0.0947874	0.00900319		MTHFR	0.522072	0.272559	0.000652318		NFS1	0.305359	0.093244	0.00425026
	KIFC3	0.307872	0.0947852	0.00900402		DNAJC16	0.521986	0.27247	0.000653892		ILVBL	0.305354	0.093241	0.00425089
	GPT	0.307816	0.0947504	0.0090173		POMP	0.521902	0.272382	0.000655449		YIPF6	0.305296	0.0932057	0.00425853
	SLITRK2	0.307749	0.0947092	0.00903307		SHPK	0.521867	0.272345	0.000656099		FOXRED2	0.305255	0.0931809	0.00426389
	MFSD2A	0.307743	0.0947058	0.00903435		PCGF5	0.521838	0.272315	0.000656626		LOC100129321 /// LOC100130751 /// LOC100131851 /// SSBP3	0.305247	0.0931756	0.00426505
	LCN12	0.30767	0.0946608	0.00905161		C16orf5	0.521792	0.272266	0.000657488		CLTA	0.305056	0.0930591	0.00429034
	BLVRB	0.307642	0.0946437	0.00905816		NLK	0.521737	0.272209	0.000658501		C11orf2	0.305042	0.0930509	0.00429212
	DCTN2	0.307571	0.0945999	0.00907497		TOR1A	0.521681	0.272151	0.000659545		RCL1	0.30503	0.0930433	0.00429379
	TLK2	0.307386	0.0944861	0.00911885		ZNF264	0.521624	0.272092	0.0006606		POMT1	0.304951	0.0929951	0.00430431
	LGR4	0.307375	0.0944796	0.00912139		SETD7	0.521522	0.271985	0.000662499		MLL3	0.304925	0.0929794	0.00430774
	KLHL25	0.307362	0.0944713	0.00912458		MAN2A2	0.521423	0.271882	0.000664346		ZFHX3	0.304829	0.0929205	0.00432063
	NKTR	0.30726	0.0944084	0.00914893		PCTP	0.521422	0.271881	0.000664366		IL13RA1	0.304741	0.0928671	0.00433237
	WNT3	0.307127	0.0943271	0.00918049		ZKSCAN1	0.521418	0.271877	0.000664432		PLGLB1 /// PLGLB2	0.304657	0.0928157	0.00434368
	FBXL7	0.306956	0.0942217	0.0092216		C14orf105	0.521371	0.271828	0.000665314		DDX24	0.304575	0.0927658	0.00435471
	AP1G1	0.306916	0.0941972	0.00923119		PEX14	0.521311	0.271765	0.000666438		SLC9A9	0.304537	0.0927426	0.00435985
	TGDS	0.306878	0.0941739	0.00924028		JTB	0.521302	0.271755	0.00066662		OMA1	0.304529	0.0927378	0.0043609
	FOSL1	0.306792	0.0941216	0.00926079		COX11	0.521163	0.271611	0.000669228		PNPT1	0.304403	0.0926614	0.00437785
	GLRX	0.306743	0.0940912	0.00927272		N6AMT1	0.520998	0.271439	0.000672325		ENPP1	0.304202	0.092539	0.00440515
	PLGLB1 /// PLGLB2	0.306633	0.0940238	0.00929928		TMEM185B	0.520872	0.271307	0.000674721		MAN1C1	0.304187	0.0925295	0.00440727
	IBTK	0.306543	0.0939685	0.00932106		TPD52L1	0.520792	0.271224	0.000676237		UBXN4	0.304176	0.0925232	0.00440867
	FBXW11	0.306524	0.0939569	0.00932568		CD302	0.52063	0.271055	0.00067932		CLEC1B	0.304152	0.0925083	0.004412
	NUDT12	0.306311	0.0938263	0.00937741		ZMIZ2	0.520576	0.270999	0.000680353		MYRIP	0.30406	0.0924525	0.00442453
	LRRC57	0.306141	0.0937224	0.00941878		PLIN2	0.52057	0.270993	0.000680468		ACAA2	0.303957	0.09239	0.00443859
	ITGA1	0.306063	0.0936748	0.00943783		CNP	0.520549	0.270971	0.000680868		RBP5	0.303869	0.0923366	0.00445064
	NUDT11	0.306005	0.0936388	0.0094522		PAOX	0.520517	0.270938	0.000681475		UBL5	0.303806	0.0922979	0.00445939
	PTP4A1	0.305985	0.0936266	0.00945712		TTC38	0.520448	0.270866	0.000682794		ABCC6 /// LOC100292715	0.303774	0.0922788	0.00446372
	EEF1E1	0.305827	0.0935304	0.00949573		RELA	0.520337	0.270751	0.000684916		ESR1	0.303689	0.0922269	0.00447549
	C9orf91	0.305716	0.093462	0.00952328		IDH3B	0.520336	0.270749	0.000684952		NAAA	0.303646	0.0922009	0.00448139
	MAFF	0.305704	0.0934547	0.00952624		HSP90AA1	0.520333	0.270746	0.000685001		EGFR	0.303519	0.092124	0.00449893
	TSR1	0.305696	0.0934499	0.00952819		MID1IP1	0.520306	0.270718	0.000685518		TRIM25	0.303463	0.0920897	0.00450678
	ENO3	0.3056	0.0933914	0.00955183		EDEM1	0.519895	0.27029	0.000693469		CRKL	0.303283	0.0919808	0.00453174
	SLC35B1	0.305503	0.093332	0.00957589		SCARB1	0.519755	0.270145	0.00069619		GALNT11	0.303191	0.0919248	0.00454465
	EIF2S2	0.305433	0.0932892	0.00959326		COPS7A	0.519739	0.270129	0.000696486		NAA50	0.303145	0.091897	0.00455106
	BLZF1	0.305346	0.0932363	0.00961482		STAG3L1	0.519689	0.270076	0.000697478		EIF5	0.303094	0.0918659	0.00455827
	UBXN4	0.305278	0.0931949	0.00963168		PCM1	0.519456	0.269835	0.000702025		MPDU1	0.303072	0.0918528	0.0045613
	ATP2A2	0.30525	0.0931779	0.00963865		AKIRIN2	0.519256	0.269627	0.000705971		SLC7A8	0.302915	0.0917573	0.00458346
	HSCB	0.305235	0.0931685	0.00964246		DEPDC7	0.519064	0.269427	0.000709771		FKBP2	0.302898	0.091747	0.00458586
	SMAD1	0.305181	0.0931354	0.00965602		MBIP	0.519024	0.269386	0.000710561		DEPDC7	0.302773	0.0916714	0.00460348
	MRPL13	0.305045	0.0930523	0.00969006		HPCAL1	0.518925	0.269283	0.000712525		FAF2	0.302763	0.0916652	0.00460494
	MAGI1	0.304912	0.0929716	0.00972324		ADAR	0.518903	0.26926	0.000712962		AK2	0.302693	0.0916234	0.00461473
	CREM	0.304798	0.0929018	0.00975204		SAR1A	0.518873	0.269229	0.00071356		CREB3L4	0.302653	0.0915991	0.00462041
	DNAJC1	0.304774	0.0928869	0.00975819		RAC1	0.518826	0.26918	0.000714497		CDK10	0.302651	0.0915977	0.00462073
	ATRN	0.304759	0.0928782	0.00976179		DUSP10	0.518709	0.269059	0.000716828		SAA2	0.302644	0.0915935	0.00462173
	KCTD14	0.304755	0.0928758	0.00976279		SNX9	0.518649	0.268997	0.000718036		CD46	0.302633	0.0915868	0.0046233
	MINA	0.30468	0.0928297	0.00978189		TRPV4	0.518598	0.268944	0.000719065		FOXN3	0.302542	0.0915319	0.00463619
	MTHFS	0.304561	0.0927574	0.0098119		SS18	0.518513	0.268855	0.000720772		USP9X	0.302523	0.0915199	0.00463903
	SS18	0.30456	0.0927567	0.00981219		C4orf3	0.518505	0.268847	0.000720927		ALDH9A1	0.302453	0.0914777	0.00464897
	TMEM47	0.3044	0.0926596	0.00985265		MAGI1	0.518395	0.268734	0.000723136		C2orf72	0.302427	0.0914624	0.00465259
	C2orf49	0.304383	0.0926489	0.00985711		BIRC3	0.518296	0.26863	0.000725146		C20orf24	0.302419	0.0914575	0.00465374
	FAM114A2	0.304374	0.0926435	0.00985936		C8A	0.518291	0.268626	0.000725235		EMG1	0.302411	0.0914522	0.004655
	DNAJC28	0.304367	0.0926392	0.00986115		FDFT1	0.518236	0.268568	0.000726354		KIAA0195	0.30239	0.0914397	0.00465795
	C2orf18	0.304253	0.0925699	0.00989018		AGL	0.518138	0.268467	0.000728343		GNPTG	0.302312	0.0913926	0.00466909
	ZNF268	0.304246	0.0925656	0.00989197		MKL1	0.518108	0.268436	0.000728939		RAD23B	0.302284	0.0913754	0.00467317
	CYP2B6	0.304191	0.092532	0.00990606		SLC25A20	0.518095	0.268422	0.000729216		ZNF275	0.302279	0.0913723	0.0046739
	PLIN5	0.304019	0.0924277	0.00994995		LRRC8A	0.518082	0.268409	0.000729481		CDH23	0.30225	0.0913553	0.00467793
	E2F6	0.303987	0.0924082	0.00995816		SFRS14	0.517834	0.268152	0.000734519		MAP4K2	0.30221	0.0913307	0.00468379
	CYP4F3	0.303852	0.0923258	0.00999298		C5orf32	0.517708	0.268022	0.000737097		FAM153A /// FAM153B /// FAM153C	0.302056	0.0912375	0.00470598
	BBS7	0.303814	0.092303	0.0100026		PDDC1	0.517671	0.267983	0.000737861		PROSC	0.302013	0.0912121	0.00471206
	SNX10	0.30379	0.0922884	0.0100088		RNF145	0.517664	0.267976	0.000738013		UBE2F	0.301974	0.0911882	0.00471778
	ERI3	0.303737	0.092256	0.0100226		SF3B1	0.517613	0.267923	0.000739063		COX18	0.301941	0.0911682	0.00472258
	GRB14	0.303722	0.0922469	0.0100264		ABHD2	0.517309	0.267609	0.000745321		RNF11	0.301919	0.0911552	0.00472569
	HPN	0.3035	0.0921123	0.0100838		ATL3	0.517188	0.267484	0.000747828		TOMM70A	0.301873	0.0911272	0.00473241
	MTERFD3	0.30319	0.0919242	0.0101645		WTAP	0.51716	0.267454	0.000748423		SP110	0.301862	0.0911208	0.00473396
	EXOC5	0.303079	0.0918566	0.0101936		FN1	0.517123	0.267416	0.000749182		FNIP2	0.301802	0.0910845	0.00474269
	GLT8D1	0.303039	0.0918327	0.010204		RDH10	0.517088	0.26738	0.000749913		C8orf40	0.301744	0.0910495	0.00475111
	NAV2	0.302995	0.0918063	0.0102154		UCK2	0.517065	0.267356	0.000750396		GDI2	0.30172	0.091035	0.00475461
	ARL4A	0.30298	0.0917971	0.0102194		LUC7L2	0.517037	0.267327	0.000750981		OCIAD1	0.30155	0.0909326	0.00477939
	ORMDL1	0.302897	0.0917465	0.0102413		RPL14	0.516978	0.267266	0.000752215		PLCXD1	0.301358	0.0908167	0.00480757
	SSX6	0.302867	0.0917282	0.0102492		TSNAX	0.516976	0.267265	0.000752244		MAPKAP1	0.30123	0.0907397	0.00482641
	GPNMB	0.30279	0.091682	0.0102693		ZNF317	0.516925	0.267212	0.000753307		PAIP2	0.301222	0.0907346	0.00482765
	C3orf26	0.302678	0.0916139	0.010299		ATP2A2	0.516841	0.267125	0.000755067		FBXO31	0.301179	0.0907086	0.00483403
	HEXA	0.302613	0.0915749	0.010316		SLC39A14	0.516683	0.266962	0.000758387		FAM10A4 /// LOC729992 /// ST13	0.301078	0.0906481	0.00484889
	C12orf59	0.302551	0.0915369	0.0103327		EXOC2	0.516601	0.266876	0.000760121		TXNDC12	0.301006	0.0906044	0.00485966
	PPIB	0.302329	0.0914028	0.0103915		DPAGT1	0.516573	0.266848	0.000760707		ERI3	0.300826	0.0904962	0.00488642
	CPXM2	0.302304	0.0913875	0.0103982		DBI	0.516571	0.266846	0.000760746		NAA20	0.300783	0.0904702	0.00489288
	TADA1	0.302242	0.09135	0.0104148		GMCL1	0.516486	0.266758	0.000762541		ACADSB	0.300683	0.09041	0.00490784
	PDE11A	0.302227	0.0913413	0.0104186		C7orf42	0.516467	0.266738	0.000762949		CPEB3	0.300639	0.0903838	0.00491438
	XIAP	0.302183	0.0913145	0.0104305		NDFIP1	0.516438	0.266708	0.000763561		PGK1	0.300436	0.0902616	0.00494493
	C10orf47	0.30212	0.0912762	0.0104474		FAM82A2	0.516414	0.266684	0.000764057		LRCH3	0.300354	0.0902127	0.00495724
	PVRL3	0.302084	0.0912548	0.0104569		SDC2	0.516359	0.266627	0.00076523		RMND1	0.300082	0.0900491	0.00499857
	CCBP2	0.301952	0.0911752	0.0104922		SMAD5	0.516168	0.266429	0.000769291		VRK3	0.299949	0.0899694	0.00501882
	ENPEP	0.3019	0.0911434	0.0105063		ABCD3	0.516157	0.266418	0.000769515		AGMAT	0.299868	0.0899208	0.00503121
	RING1	0.301837	0.0911053	0.0105233		DCP1A	0.516111	0.266371	0.000770502		REEP5	0.299725	0.0898349	0.00505319
	SRPRB	0.301817	0.0910934	0.0105287		CLASP1	0.516108	0.266367	0.000770571		ADH1B	0.299722	0.0898331	0.00505366
	DDAH1	0.301783	0.0910733	0.0105376		ERO1L	0.5161	0.26636	0.000770729		XYLB	0.299634	0.0897807	0.00506711
	MCCC2	0.301704	0.0910251	0.0105591		C5	0.516073	0.266331	0.000771324		ZNF507	0.299622	0.0897736	0.00506893
	SUSD3	0.301585	0.0909537	0.0105911		ETV5	0.516069	0.266327	0.000771404		FAM198A	0.299583	0.0897502	0.00507496
	RPS27L	0.301578	0.090949	0.0105932		SUB1	0.516054	0.266311	0.00077173		LPCAT3	0.299465	0.0896791	0.0050933
	SLC4A1AP	0.301483	0.090892	0.0106188		EXT1	0.515895	0.266148	0.000775114		AK3	0.29943	0.0896585	0.00509862
	ATG4A	0.301481	0.0908906	0.0106195		ACAP2	0.515798	0.266047	0.000777216		SRPK2	0.299428	0.0896569	0.00509905
	ATL2	0.301401	0.0908428	0.010641		EPAS1	0.515754	0.266002	0.000778146		DYNLL2	0.299355	0.0896132	0.00511035
	CYP3A5	0.301214	0.0907299	0.010692		NPM1	0.515628	0.265872	0.000780867		BIRC5	0.299249	0.0895497	0.00512685
	ZNF845	0.301057	0.0906355	0.0107349		LMBR1	0.51523	0.265462	0.000789509		STAT6	0.299083	0.0894506	0.0051527
	COPS5	0.301024	0.0906153	0.0107441		ASCC3	0.515217	0.265449	0.000789773		GYS2	0.299067	0.0894412	0.00515517
	VAPB	0.300855	0.0905139	0.0107903		ITGB5	0.515213	0.265444	0.000789876		QSER1	0.299037	0.0894231	0.00515989
	REEP1	0.30075	0.0904505	0.0108194		YAP1	0.515193	0.265424	0.000790304		HSBP1L1	0.298949	0.0893704	0.00517372
	SYNJ2BP	0.300627	0.0903765	0.0108534		AKAP1	0.515106	0.265335	0.000792196		KLF9	0.2989	0.0893412	0.00518139
	DNAJB9	0.300342	0.0902056	0.0109322		SLC35A1	0.515046	0.265272	0.000793523		RRP8	0.298866	0.089321	0.0051867
	C1orf201	0.300044	0.0900266	0.0110154		NR2F6	0.515026	0.265252	0.000793948		PPT1	0.298815	0.0892904	0.00519477
	TMEM57	0.300021	0.0900128	0.0110219		ACTG1	0.514961	0.265185	0.000795382		RNGTT	0.298797	0.0892798	0.00519756
	LRP6	0.299978	0.089987	0.0110339		SPCS3	0.514914	0.265137	0.000796404		CDK13	0.298708	0.0892266	0.00521161
	TOP1	0.299849	0.0899094	0.0110703		selenoprotein 15	0.514708	0.264925	0.000800939		SLC19A3	0.298607	0.089166	0.00522765
	ZCCHC10	0.29983	0.0898982	0.0110755		CDH2	0.514458	0.264667	0.00080648		SSX4 /// SSX4B	0.2985	0.0891025	0.00524453
	INHBB	0.299723	0.0898336	0.0111059		DYNLRB1	0.514398	0.264605	0.00080782		CLCN5	0.298347	0.089011	0.00526893
	CEP57	0.299686	0.0898118	0.0111161		DMD	0.514333	0.264538	0.00080927		C6orf145	0.298315	0.0889918	0.00527408
	HIGD1A	0.299638	0.089783	0.0111297		PABPN1	0.514218	0.26442	0.000811829		ZCCHC5	0.298286	0.0889745	0.00527871
	DPAGT1	0.299535	0.0897214	0.0111588		ABCC5	0.514071	0.264269	0.000815131		BCKDHA	0.298276	0.0889683	0.00528036
	RNGTT	0.299531	0.089719	0.0111599		C17orf89	0.514069	0.264267	0.000815167		HS3ST3B1	0.298239	0.0889466	0.00528618
	REXO2	0.299412	0.0896478	0.0111937		GIPC1	0.514013	0.26421	0.000816412		SH2D4A	0.298228	0.0889399	0.00528798
	LOC400657	0.299386	0.0896317	0.0112013		TMEM33	0.514002	0.264198	0.000816671		KDELR1	0.298113	0.0888714	0.00530639
	WDR16	0.299286	0.0895724	0.0112295		FAM45A /// FAM45B	0.513983	0.264178	0.0008171		CYP2C19	0.298044	0.0888301	0.0053175
	USF2	0.299201	0.0895215	0.0112537		RPP14	0.513845	0.264037	0.000820201		CENPV	0.298014	0.0888122	0.00532233
	ARSK	0.299115	0.0894696	0.0112785		PLD1	0.513821	0.264012	0.000820741		SFRS9	0.297813	0.0886924	0.0053548
	HTR7P1	0.298979	0.0893886	0.0113172		APOL1	0.513764	0.263954	0.000822028		HSD11B1	0.297788	0.0886778	0.00535875
	PELO	0.298952	0.0893721	0.0113252		RHOJ	0.513733	0.263921	0.000822739		SERPINF2	0.297761	0.0886616	0.00536318
	LRP5	0.298887	0.0893332	0.0113439		NDUFB9	0.513626	0.263812	0.000825147		UBQLN2	0.297722	0.0886385	0.00536945
	TPMT	0.29887	0.089323	0.0113487		GARS	0.513431	0.263611	0.000829596		LHPP	0.2977	0.0886254	0.00537303
	MANEA	0.298685	0.089213	0.0114018		QKI	0.513358	0.263536	0.000831261		TMEM184C	0.29752	0.0885184	0.00540227
	SCARB1	0.298611	0.0891687	0.0114232		CBX5	0.513347	0.263525	0.000831508		STAG3L1 /// STAG3L2 /// STAG3L3	0.29751	0.0885125	0.0054039
	MRPS36	0.298588	0.0891549	0.0114298		MPRIP	0.513175	0.263349	0.000835428		MRPL43	0.297427	0.0884626	0.00541759
	AQP7 /// AQP7P1 /// AQP7P2 /// LOC100132938	0.298583	0.0891518	0.0114314		NF1	0.513148	0.26332	0.000836065		SECISBP2L	0.297271	0.0883703	0.00544303
	CEP70	0.298544	0.0891283	0.0114428		RIOK1	0.513134	0.263306	0.000836383		ARID4B	0.297196	0.0883253	0.00545547
	TMPO	0.29831	0.0889886	0.0115107		UGGT2	0.513084	0.263255	0.000837521		OAS2	0.297169	0.0883095	0.00545984
	PGRMC1	0.298272	0.0889663	0.0115215		SIX5	0.513025	0.263195	0.00083888		PLGLA /// PLGLB1 /// PLGLB2	0.297139	0.0882916	0.00546481
	NUPR1	0.298232	0.0889424	0.0115332		SLC39A9	0.512823	0.262987	0.000843544		GRLF1	0.297019	0.0882202	0.00548464
	GATAD2A	0.298152	0.0888944	0.0115567		B4GALT1	0.512786	0.26295	0.000844384		LBP	0.297002	0.08821	0.00548748
	UGT2B4	0.2981	0.0888636	0.0115718		TMED5	0.512665	0.262826	0.000847186		March 8	0.296741	0.0880554	0.00553067
	HMOX1	0.29804	0.0888278	0.0115893		FKBP4	0.51261	0.262769	0.00084848		ETNK1	0.296727	0.088047	0.00553303
	HMOX2	0.298031	0.0888227	0.0115919		MIR21 /// TMEM49	0.512606	0.262765	0.000848557		KLHDC10	0.296723	0.0880448	0.00553367
	LYRM7	0.298024	0.0888182	0.0115941		AADAC	0.512491	0.262647	0.000851248		LOC100287576	0.296654	0.0880037	0.0055452
	DPYS	0.297984	0.0887948	0.0116056		METTL14	0.512398	0.262552	0.000853406		SAMD4A	0.29648	0.0879001	0.00557442
	HDHD2	0.297787	0.0886772	0.0116636		CLPTM1L	0.51225	0.2624	0.000856882		SDHC	0.29646	0.0878887	0.00557767
	CD163	0.297737	0.0886472	0.0116784		PRG4	0.512131	0.262278	0.000859666		ACSL1	0.296352	0.0878247	0.00559579
	MAOB	0.297696	0.0886227	0.0116905		TPM3	0.512074	0.262219	0.000861018		ZNF407	0.296178	0.0877216	0.00562514
	DUS2L	0.297693	0.088621	0.0116913		EIF5A	0.511991	0.262134	0.000862977		CYB5A	0.296164	0.0877129	0.00562763
	SRD5A3	0.29764	0.0885897	0.0117068		C19orf42	0.511956	0.262099	0.000863788		ABCF1	0.29603	0.0876338	0.00565025
	TP53RK	0.297577	0.0885522	0.0117255		STOML2	0.51195	0.262093	0.000863925		GNE	0.296009	0.0876212	0.00565386
	GGH	0.297539	0.0885295	0.0117368		ABCB7	0.511862	0.262003	0.000866015		C1QA	0.295979	0.0876036	0.00565891
	PAOX	0.297498	0.0885051	0.0117489		FKBP9 /// FKBP9L	0.511776	0.261914	0.000868057		ING1	0.295972	0.0875993	0.00566016
	CANX	0.297443	0.0884721	0.0117653		LRRC40	0.511776	0.261914	0.000868062		ABHD10	0.295954	0.0875889	0.00566314
	AHI1	0.297397	0.088445	0.0117789		NNT	0.511709	0.261847	0.000869631		TCERG1	0.295928	0.0875731	0.00566769
	C10orf46	0.297328	0.0884037	0.0117995		RQCD1	0.511685	0.261822	0.000870206		APOL6	0.29589	0.0875512	0.005674
	TCEB1	0.297171	0.0883108	0.011846		SERP1	0.511651	0.261787	0.00087101		NUDT9	0.295878	0.0875438	0.00567611
	DDRGK1	0.297148	0.088297	0.011853		GGA2	0.51161	0.261745	0.000871983		NDUFAF3	0.295835	0.0875181	0.00568351
	Septin 6	0.297009	0.0882143	0.0118945		SLC25A33	0.511604	0.261739	0.000872127		PPP2R5C	0.295787	0.0874898	0.00569168
	UTP14C	0.296989	0.0882022	0.0119006		GHR	0.511474	0.261605	0.000875244		JAK1	0.295687	0.0874309	0.00570872
	SCRIB	0.296952	0.0881803	0.0119117		C1orf43	0.511444	0.261575	0.000875952		PSMD9	0.295566	0.0873595	0.00572942
	PKP2	0.296936	0.0881711	0.0119164		TOP1	0.511285	0.261413	0.000879756		FAH	0.295532	0.0873389	0.00573542
	KIAA2026	0.296825	0.0881049	0.0119498		PJA2	0.511221	0.261347	0.000881295		CTDSP2	0.295478	0.0873072	0.00574464
	IDE	0.296794	0.0880868	0.011959		HIVEP1	0.511221	0.261347	0.000881303		SDC2	0.295316	0.0872118	0.00577252
	FBXO10	0.296649	0.0880005	0.0120028		IL1RAP	0.511206	0.261331	0.000881666		ACOT12	0.295294	0.0871985	0.00577643
	CCL20	0.296593	0.0879677	0.0120195		PPFIA1	0.51096	0.26108	0.000887594		C14orf166	0.29527	0.0871841	0.00578064
	ABCA1	0.296426	0.0878684	0.0120702		PITPNM2	0.510957	0.261077	0.000887668		SDCCAG8	0.295136	0.0871055	0.00580373
	EFCAB7	0.296425	0.0878676	0.0120706		RAD21	0.510957	0.261077	0.000887673		ABCB6 /// ATG9A	0.29494	0.0869898	0.00583791
	LIAS	0.296421	0.0878652	0.0120718		DNAJB6	0.510895	0.261014	0.000889154		CDC27	0.294926	0.0869814	0.00584039
	ISOC1	0.296408	0.0878578	0.0120756		ACTB	0.510855	0.260973	0.000890133		UQCRC1	0.294921	0.0869786	0.00584122
	CXorf40A	0.296378	0.08784	0.0120847		EIF2AK2	0.510811	0.260928	0.000891196		ABAT	0.294714	0.0868565	0.0058775
	ZNF619	0.296318	0.0878046	0.0121028		APOOL	0.510801	0.260918	0.000891446		EHHADH	0.294713	0.0868559	0.00587771
	CDHR5	0.296305	0.0877964	0.012107		EP400	0.510747	0.260863	0.000892746		CTSO	0.294615	0.086798	0.00589497
	GPR89B /// GPR89C	0.296263	0.0877719	0.0121196		ATP5F1	0.510732	0.260847	0.000893133		SLC25A16	0.294601	0.0867898	0.00589743
	DMRTA1	0.296222	0.0877475	0.0121321		NAMPT	0.510634	0.260747	0.000895515		RNF123	0.2946	0.0867892	0.00589761
	ANAPC13	0.296218	0.0877453	0.0121333		MINPP1	0.510539	0.26065	0.000897831		LOC650293	0.294554	0.0867622	0.00590571
	API5	0.296202	0.0877356	0.0121383		RPUSD4	0.510396	0.260505	0.000901316		REPS1	0.294533	0.0867497	0.00590945
	LGMN	0.296164	0.0877129	0.0121499		GRHPR	0.510306	0.260412	0.000903541		UBE2J1	0.294528	0.0867467	0.00591035
	LRRC69	0.296128	0.0876917	0.0121609		ITM2B	0.510168	0.260272	0.00090692		CSRP1	0.29452	0.0867419	0.0059118
	MAT2B	0.295964	0.0875947	0.012211		KLHL5	0.510079	0.26018	0.000909134		UBE3B	0.29416	0.0865301	0.00597563
	TTC37	0.295945	0.0875836	0.0122167		MRPL2	0.510039	0.260139	0.000910128		TMEM185A	0.294126	0.0865102	0.00598167
	SSB	0.295906	0.0875605	0.0122287		UBA1	0.51003	0.260131	0.000910339		MAPRE3	0.294121	0.0865074	0.00598253
	ID4	0.295905	0.08756	0.0122289		LYRM2	0.509921	0.260019	0.000913043		NXF1	0.294055	0.0864683	0.00599442
	C2	0.295853	0.0875288	0.0122451		RBM47	0.509866	0.259963	0.000914402		NSMCE1	0.294026	0.0864514	0.00599955
	DHX32	0.295832	0.0875163	0.0122516		PTS	0.509766	0.259862	0.000916882		SIRT3	0.294026	0.0864513	0.00599958
	EPOR	0.295709	0.0874439	0.0122892		MCM4	0.509748	0.259843	0.00091733		F2	0.294022	0.0864491	0.00600026
	LPIN1	0.295574	0.0873643	0.0123308		ERO1LB	0.509735	0.259829	0.000917673		SIGLEC1	0.294003	0.0864379	0.00600367
	PSMC2	0.295565	0.0873588	0.0123336		CKAP4	0.509668	0.259761	0.000919333		PRODH2	0.293998	0.0864348	0.0060046
	CNOT4	0.29549	0.0873146	0.0123567		USMG5	0.509485	0.259575	0.000923912		PRAMEF2	0.293958	0.0864116	0.00601169
	FOLH1	0.295367	0.0872415	0.0123951		MYH9	0.509474	0.259563	0.000924198		CBFA2T2	0.293925	0.086392	0.00601765
	KRTAP3-3	0.295349	0.087231	0.0124006		COPB1	0.509296	0.259383	0.000928648		MAGED1	0.293898	0.086376	0.00602254
	KIAA1543	0.295233	0.0871623	0.0124367		CCL16	0.509241	0.259327	0.000930033		PDLIM5	0.293894	0.0863737	0.00602325
	NGEF	0.295182	0.0871323	0.0124525		TGFBI	0.509228	0.259313	0.000930366		FCN3	0.29384	0.0863419	0.00603296
	HSPA4L	0.295067	0.0870647	0.0124883		DDX18	0.509163	0.259247	0.000932008		HP	0.293826	0.086334	0.0060354
	PAPD7	0.294954	0.086998	0.0125236		MAP1B	0.50905	0.259132	0.000934861		CD82	0.293823	0.086332	0.00603601
	PDE4DIP	0.294903	0.086968	0.0125396		C12orf62	0.509026	0.259107	0.000935485		PNPO	0.293672	0.0862431	0.00606327
	GPR125	0.294887	0.0869585	0.0125446		FLOT1	0.508963	0.259043	0.000937083		AKAP1	0.293643	0.0862263	0.00606845
	STEAP2	0.294875	0.0869514	0.0125484		HIF1A	0.508858	0.258936	0.000939747		GZF1	0.293641	0.0862251	0.00606881
	PEX3	0.294625	0.0868038	0.0126271		SYNCRIP	0.508836	0.258915	0.00094029		MAGEH1	0.293635	0.0862215	0.00606993
	MASP2	0.294471	0.0867131	0.0126757		C6orf62	0.508752	0.258829	0.000942433		AGL	0.293598	0.0861997	0.00607664
	SCN3B	0.294404	0.0866738	0.0126968		PARK2	0.50856	0.258633	0.00094735		NEDD8	0.293569	0.0861826	0.00608193
	BCAP29	0.29434	0.0866362	0.0127171		CYP2C19	0.508551	0.258624	0.00094758		PAQR9	0.293565	0.0861806	0.00608254
	THUMPD3	0.294169	0.0865355	0.0127715		B2M	0.508525	0.258597	0.000948255		PEBP1	0.293518	0.086153	0.00609107
	C21orf84	0.29414	0.0865183	0.0127808		LASP1	0.508441	0.258512	0.000950403		MBTPS1	0.293466	0.0861221	0.00610061
	CNTLN	0.293917	0.086387	0.0128521		MGEA5	0.508434	0.258505	0.000950587		HSPE1	0.293453	0.0861144	0.00610298
	MGC87042 /// STEAP1	0.293706	0.086263	0.0129198		ARMCX3	0.50832	0.258389	0.000953521		MYO16	0.293434	0.0861032	0.00610646
	DPH3	0.293683	0.0862498	0.012927		ZNF45	0.5082	0.258267	0.000956628		HSD17B11	0.293406	0.086087	0.00611147
	USP33	0.293676	0.0862455	0.0129294		PRIM2	0.508164	0.258231	0.000957542		SLC45A3	0.293385	0.086075	0.0061152
	LCN2	0.293538	0.0861645	0.0129738		APLP2	0.50815	0.258216	0.000957915		SERBP1	0.293306	0.0860282	0.00612973
	NDUFC2	0.293466	0.0861224	0.012997		ORC3L	0.508122	0.258188	0.000958631		MDM2	0.293252	0.0859966	0.00613957
	MLX	0.293436	0.0861048	0.0130067		BCL10	0.508121	0.258187	0.000958659		PDS5A	0.29315	0.085937	0.00615817
	BCL3	0.293417	0.0860938	0.0130128		GOT2	0.508096	0.258161	0.000959311		C5orf4	0.293146	0.0859348	0.00615886
	PTPRO	0.293302	0.0860258	0.0130503		CCT4	0.508093	0.258158	0.000959398		ATP2B2	0.293083	0.0858977	0.00617046
	SLC39A9	0.293113	0.0859151	0.0131117		NFE2L1	0.507857	0.257918	0.000965531		MAOA	0.292986	0.0858407	0.00618833
	LRRC34	0.293103	0.0859096	0.0131147		MTDH	0.507856	0.257918	0.000965545		ADRM1	0.292934	0.0858101	0.00619793
	ZBTB8OS	0.293014	0.0858571	0.0131439		ALCAM	0.507842	0.257903	0.000965924		C12orf62	0.292924	0.0858047	0.00619962
	NR1H4	0.292987	0.0858413	0.0131527		FAM71F2	0.507742	0.257802	0.000968528		MRPS7	0.29285	0.085761	0.0062134
	MUTED /// TXNDC5	0.29297	0.0858317	0.0131581		SMEK2	0.507656	0.257714	0.000970775		C10orf57	0.292745	0.0856997	0.00623274
	AKTIP	0.292923	0.0858039	0.0131736		STAU1	0.507648	0.257706	0.000970982		DHRS4 /// DHRS4L1 /// DHRS4L2	0.292742	0.085698	0.00623328
	LACTB2	0.292898	0.085789	0.0131819		RBM3	0.507581	0.257639	0.000972724		HEXA	0.292638	0.0856367	0.00625268
	CD164	0.29283	0.0857496	0.013204		PPIL4	0.507387	0.257442	0.000977835		ACSL5	0.29244	0.0855212	0.00628943
	BAALC	0.292821	0.085744	0.0132071		MUTED /// TXNDC5	0.507251	0.257303	0.000981436		CYP2J2	0.292293	0.0854353	0.00631691
	CYP20A1	0.292803	0.0857336	0.0132129		C6orf142	0.507144	0.257195	0.000984266		SH3GLB1	0.29229	0.0854334	0.0063175
	RAB20	0.29278	0.0857201	0.0132205		DR1	0.507141	0.257192	0.000984345		DCUN1D1	0.292245	0.0854069	0.00632602
	SNTB1	0.292664	0.085652	0.0132587		C2orf72	0.507053	0.257103	0.00098668		ATP11C	0.292115	0.0853313	0.00635032
	NOL11	0.292535	0.0855766	0.0133011		ABCC3	0.506991	0.25704	0.000988323		PREB	0.292114	0.0853307	0.00635049
	SNED1	0.292476	0.0855422	0.0133205		WSB1	0.506981	0.25703	0.000988578		PPARA	0.292069	0.0853041	0.00635908
	CPNE8	0.292373	0.0854817	0.0133547		CSNK1G3	0.506856	0.256903	0.000991919		C6orf108	0.292068	0.0853035	0.00635927
	ICK	0.292308	0.0854437	0.0133762		ATPIF1	0.506829	0.256875	0.000992657		NDUFA8	0.292051	0.0852939	0.00636237
	UBR1	0.292274	0.0854244	0.0133872		LONP2	0.506806	0.256852	0.00099327		TIMD4	0.29203	0.0852816	0.00636634
	UMOD	0.292263	0.0854175	0.0133911		RNF123	0.5068	0.256846	0.000993431		FAM120A	0.292017	0.0852737	0.00636888
	DNAJC24	0.292217	0.0853909	0.0134062		DHX15	0.506658	0.256702	0.00099722		POLG	0.291984	0.0852549	0.00637495
	SURF4	0.292213	0.0853882	0.0134077		GOLGA3	0.506643	0.256687	0.000997621		FAM105B	0.291823	0.0851608	0.00640547
	VTN	0.29219	0.0853751	0.0134152		SNTB1	0.506352	0.256393	0.00100545		UAP1	0.291757	0.0851222	0.00641803
	VPS45	0.292186	0.0853726	0.0134166		C20orf194 /// UBE2F	0.506337	0.256377	0.00100587		FKBP5	0.291732	0.0851074	0.00642284
	CASP4	0.29214	0.0853457	0.0134319		MLLT1	0.506248	0.256287	0.00100826		PREPL	0.291618	0.0850411	0.00644447
	ERH	0.292097	0.0853204	0.0134463		RBM4	0.506235	0.256274	0.00100862		IARS2	0.291518	0.084983	0.00646352
	UPP2	0.292042	0.0852884	0.0134645		SRP72	0.506185	0.256223	0.00100999		OAZ1	0.29145	0.0849432	0.00647657
	MKKS	0.292039	0.085287	0.0134653		DNAJC3	0.506097	0.256134	0.00101237		ERGIC3	0.291448	0.0849419	0.00647697
	SMARCB1	0.291964	0.0852431	0.0134904		TMEM99	0.506096	0.256133	0.0010124		LDHA	0.291445	0.0849402	0.00647754
	CHPT1	0.291948	0.0852337	0.0134958		GRLF1	0.506078	0.256115	0.00101288		SCN5A	0.291403	0.0849157	0.0064856
	DISP1	0.291683	0.0850792	0.0135844		PLGLB1 /// PLGLB2	0.506037	0.256073	0.001014		PAPD5	0.291329	0.0848727	0.00649978
	TTC21B	0.291682	0.0850782	0.013585		CAMTA1	0.505952	0.255987	0.00101632		PSD4	0.291257	0.0848307	0.00651361
	NOP56	0.291655	0.0850625	0.0135941		DIDO1	0.50594	0.255976	0.00101663		SAP30L	0.291191	0.0847923	0.00652632
	RPL31	0.291629	0.0850472	0.0136029		RAB5C	0.505886	0.25592	0.00101812		CIDEB	0.291159	0.0847735	0.00653254
	NAT10	0.291375	0.0848996	0.0136882		FGB	0.505857	0.255891	0.00101891		NAB1	0.29114	0.0847627	0.00653615
	CYP39A1	0.291343	0.0848807	0.0136992		THOC7	0.505766	0.255799	0.00102141		C4orf3	0.291073	0.0847232	0.00654924
	SCLY /// UBE2F	0.291204	0.0847995	0.0137464		ANKRD17	0.505759	0.255792	0.00102159		TECTA	0.291048	0.0847087	0.00655405
	CNTN3	0.290955	0.0846549	0.0138309		ASAH1	0.505737	0.25577	0.0010222		GBA	0.291035	0.0847012	0.00655656
	FGFR1OP	0.290922	0.0846355	0.0138423		NFIC	0.505506	0.255537	0.00102854		EPB49	0.290994	0.0846774	0.00656447
	SPRED1	0.290887	0.0846151	0.0138543		CAMSAP1	0.505399	0.255428	0.0010315		FAM92A1	0.290945	0.084649	0.00657393
	ARHGAP5	0.290793	0.0845608	0.0138862		MEA1	0.505328	0.255356	0.00103347		DLC1	0.290919	0.084634	0.00657895
	PRDX1	0.290779	0.0845522	0.0138913		YWHAQ	0.505324	0.255352	0.00103358		MED21	0.290834	0.0845844	0.0065955
	C21orf94	0.290737	0.0845279	0.0139056		WDFY2	0.505311	0.25534	0.00103392		NMT1	0.290808	0.0845693	0.00660058
	TMEM53	0.290676	0.0844928	0.0139263		ARPC3	0.505296	0.255324	0.00103434		INHBC	0.290736	0.0845276	0.00661454
	DDX52	0.290672	0.0844902	0.0139278		PGAM5	0.505244	0.255271	0.00103579		MAP7	0.290728	0.0845226	0.00661624
	MS4A4A	0.290553	0.0844212	0.0139686		YWHAG	0.505154	0.25518	0.0010383		EIF4G1	0.290598	0.0844471	0.00664159
	BIRC3	0.290518	0.0844008	0.0139807		TMEM138	0.505069	0.255095	0.00104065		ATP6V0D1	0.290586	0.0844405	0.00664384
	MET	0.290481	0.084379	0.0139936		MRPL11	0.504951	0.254975	0.00104396		ZFR	0.290512	0.0843973	0.00665839
	SERPINC1	0.290446	0.0843586	0.0140057		SPON2	0.504894	0.254918	0.00104553		AP1S2	0.290507	0.0843944	0.00665937
	ZCCHC2	0.290407	0.0843361	0.0140191		LAMP1	0.504886	0.25491	0.00104576		ITGB2	0.290383	0.0843223	0.00668378
	ODZ1	0.290251	0.0842459	0.0140728		PCSK6	0.504799	0.254822	0.0010482		IPP	0.290365	0.0843117	0.00668736
	SLC23A3	0.290182	0.0842058	0.0140967		PDIA6	0.504717	0.254739	0.00105051		ZADH2	0.290353	0.0843051	0.00668962
	AGXT	0.290178	0.0842032	0.0140983		GNPAT	0.504635	0.254656	0.00105281		RNF181	0.290293	0.0842701	0.00670151
	MS4A7	0.290133	0.0841772	0.0141138		CTR9	0.504626	0.254648	0.00105305		CGNL1	0.290275	0.0842596	0.00670509
	KGFLP2	0.29004	0.0841234	0.0141461		RNPC3	0.50459	0.254611	0.00105406		NEK6	0.290223	0.0842291	0.00671545
	TMEM177	0.29001	0.0841056	0.0141567		MTCH2	0.504577	0.254598	0.00105444		TMEM5	0.290116	0.0841672	0.00673658
	RORA	0.290004	0.0841024	0.0141586		ZFAND3	0.504542	0.254563	0.00105542		C1orf55	0.2901	0.0841579	0.00673974
	ABCA12	0.289806	0.0839876	0.0142277		PCNA	0.504515	0.254535	0.00105619		PPP2R4	0.29005	0.0841291	0.0067496
	CPM	0.289669	0.083908	0.0142758		EDF1	0.504508	0.254528	0.0010564		PROS1	0.290012	0.0841069	0.00675721
	C20orf108	0.289505	0.0838133	0.0143332		HNRNPAB	0.504487	0.254507	0.00105697		SLC25A25	0.289989	0.0840938	0.00676171
	ADRA1A	0.289436	0.083773	0.0143577		DDX19A /// DDX19B	0.504297	0.254315	0.00106236		GANAB	0.289878	0.084029	0.00678396
	KIF16B	0.289417	0.0837622	0.0143643		ADAMTS2	0.504278	0.254296	0.00106291		RABGGTB	0.289814	0.0839922	0.00679663
	SLC47A1	0.289392	0.0837476	0.0143732		TUBB	0.504188	0.254205	0.00106546		UBE2G1	0.289596	0.0838656	0.00684042
	CYP26A1	0.289298	0.0836933	0.0144063		MRPL21	0.504069	0.254086	0.00106883		NADK	0.289546	0.0838371	0.00685031
	ZC3H7A	0.289255	0.0836687	0.0144213		TUBA1C	0.504027	0.254043	0.00107003		GJB2	0.289538	0.0838323	0.00685198
	NUP88	0.289253	0.0836673	0.0144222		C6orf108	0.50387	0.253885	0.00107454		LGSN	0.289472	0.0837939	0.00686536
	KPNA6	0.289063	0.0835576	0.0144894		AKR1C4	0.503836	0.253851	0.00107549		B3GNT1	0.289435	0.0837724	0.00687285
	C13orf31	0.288927	0.083479	0.0145378		F5	0.503823	0.253838	0.00107588		SERPING1	0.289376	0.0837387	0.00688459
	MTFR1	0.28886	0.08344	0.0145618		ATP6V1D	0.50378	0.253794	0.00107711		POTEG /// POTEH	0.289352	0.0837245	0.00688954
	C8B	0.288842	0.0834298	0.0145681		ATP6V1B2	0.503718	0.253732	0.00107889		PTPRF	0.289269	0.0836767	0.00690627
	PSME4	0.288719	0.0833586	0.0146122		OGG1	0.503693	0.253707	0.0010796		GHR	0.289263	0.0836729	0.00690761
	HAO1	0.288647	0.0833173	0.0146377		ARHGEF12	0.503566	0.253579	0.00108327		RUNDC3B	0.289207	0.0836405	0.00691897
	BTBD1	0.288599	0.0832892	0.0146552		TMEM45A	0.503439	0.253451	0.00108694		COX7A2	0.289144	0.0836041	0.00693178
	SLC1A1	0.288596	0.0832874	0.0146563		SPRY4	0.5034	0.253412	0.00108807		SNX1	0.289069	0.083561	0.00694693
	YIPF1	0.288586	0.0832819	0.0146597		SAPS3	0.503359	0.253371	0.00108925		CRP	0.289064	0.0835579	0.00694802
	COQ5	0.288541	0.083256	0.0146758		YAF2	0.503349	0.25336	0.00108956		SLC35D1	0.289027	0.0835366	0.00695553
	CCDC86	0.288497	0.0832307	0.0146916		C6orf106	0.503306	0.253317	0.00109079		ELF1	0.288999	0.0835202	0.00696132
	FAH	0.288492	0.0832277	0.0146935		FAM160B1	0.5033	0.253311	0.00109098		LASS6	0.288937	0.0834846	0.00697391
	GFM1	0.288358	0.0831505	0.0147416		C9	0.503287	0.253298	0.00109136		DDI2	0.288874	0.0834485	0.0069867
	BCL2L10	0.288301	0.0831175	0.0147623		RRM2B	0.503253	0.253264	0.00109233		KATNAL1	0.288802	0.0834068	0.00700149
	C1orf50	0.288193	0.0830552	0.0148013		C12orf23	0.503253	0.253264	0.00109234		DHX29	0.288767	0.0833865	0.00700868
	C1orf25	0.288142	0.0830256	0.0148199		SUMF2	0.503182	0.253193	0.00109439		SLC25A42	0.288658	0.0833237	0.00703106
	CAMTA1	0.288072	0.0829853	0.0148452		DDX59	0.503181	0.253191	0.00109444		HDGF	0.288629	0.0833066	0.00703715
	DRG1	0.288068	0.0829832	0.0148465		FAM188A	0.503145	0.253155	0.00109549		USP16	0.288623	0.0833033	0.00703833
	GNE	0.288038	0.0829659	0.0148574		GADD45B	0.503075	0.253084	0.00109753		ELF2	0.288519	0.0832432	0.00705981
	DEPDC7	0.287833	0.0828481	0.0149318		GCH1	0.503065	0.253075	0.00109781		SMO	0.288398	0.0831734	0.00708486
	PLA2G16	0.287743	0.082796	0.0149648		TSPAN6	0.50302	0.253029	0.00109912		POP5	0.288367	0.0831557	0.00709123
	APOB	0.287582	0.0827032	0.0150238		C4BPA	0.503013	0.253022	0.00109935		BMI1	0.288332	0.0831351	0.00709865
	SAP30L	0.287472	0.0826402	0.0150639		CDC16	0.502995	0.253004	0.00109985		ZFP106	0.2883	0.0831171	0.00710513
	TMEM48	0.287437	0.0826199	0.015077		C2orf69	0.502941	0.25295	0.00110144		GPBP1L1	0.288249	0.0830874	0.00711585
	PPIG	0.287374	0.0825836	0.0151002		CPNE8	0.502937	0.252945	0.00110157		ADH6	0.28816	0.0830359	0.00713445
	NNT	0.287348	0.0825687	0.0151097		FBXL12	0.502836	0.252844	0.00110452		CDK12	0.288128	0.083018	0.00714094
	NDUFV2	0.28731	0.0825473	0.0151234		CELF1	0.502789	0.252796	0.00110591		PXMP2	0.287881	0.0828757	0.00719264
	SLC44A1	0.287209	0.0824888	0.015161		EIF4A2	0.502782	0.252789	0.00110612		CHMP2B	0.287841	0.0828524	0.00720115
	ZMAT3	0.287174	0.0824687	0.0151739		MON2	0.502641	0.252648	0.00111028		GLUL	0.287826	0.0828439	0.00720428
	PTPN3	0.287093	0.0824222	0.0152038		IL6ST	0.50255	0.252557	0.00111295		PEX19	0.287787	0.0828216	0.00721244
	ERRFI1	0.287083	0.0824166	0.0152075		YWHAE	0.502497	0.252503	0.00111452		DMD	0.287586	0.0827055	0.00725502
	CLPTM1L	0.287071	0.08241	0.0152117		ARSD	0.502387	0.252392	0.00111778		ALDH5A1	0.287572	0.0826977	0.00725789
	KTN1	0.287049	0.0823969	0.0152201		MYO6	0.502368	0.252373	0.00111835		PI4K2A	0.287569	0.0826958	0.00725859
	APOC4	0.287046	0.0823952	0.0152212		SMS	0.502324	0.25233	0.00111964		PHACTR2	0.28756	0.0826909	0.00726039
	C3orf47	0.287029	0.0823856	0.0152274		CCDC6	0.502277	0.252282	0.00112105		STAT2	0.287441	0.0826224	0.00728567
	DUSP3	0.286985	0.0823603	0.0152438		SSR2	0.502262	0.252267	0.00112148		C1orf217	0.287429	0.0826153	0.00728828
	FCHO2	0.286948	0.0823391	0.0152575		THRAP3	0.502195	0.252199	0.0011235		EMP2	0.287373	0.082583	0.00730023
	ZFAND2B	0.286716	0.082206	0.0153439		AGK	0.502169	0.252173	0.00112428		SEC16A	0.28735	0.0825699	0.00730509
	ALG11 /// UTP14C	0.286676	0.082183	0.0153588		TPR	0.502068	0.252072	0.00112727		ZKSCAN1	0.287346	0.0825675	0.00730599
	TXNL1	0.286598	0.0821383	0.015388		ERGIC1	0.502053	0.252057	0.00112773		CFH	0.287283	0.0825313	0.0073194
	PROS1	0.286569	0.0821221	0.0153985		LOC646517 /// WTAP	0.502023	0.252027	0.00112864		COPS3	0.28722	0.0824952	0.00733284
	SLC38A2	0.286545	0.0821078	0.0154078		ALDH1A3	0.501816	0.25182	0.00113483		TAPT1	0.287209	0.0824893	0.00733503
	RBPMS2	0.286505	0.0820851	0.0154227		C22orf40	0.501801	0.251804	0.00113529		NFYC	0.287126	0.0824413	0.00735292
	C19orf29	0.286455	0.0820563	0.0154416		FUT11	0.501771	0.251774	0.00113621		NBAS	0.286983	0.0823591	0.00738361
	PLEKHA3	0.286399	0.0820246	0.0154623		ARHGDIA	0.501607	0.25161	0.00114112		OST4	0.286956	0.0823436	0.00738942
	MESDC2	0.286354	0.0819985	0.0154795		ELOVL6	0.50149	0.251492	0.00114468		C21orf59 /// TCP10L	0.286935	0.0823315	0.00739398
	PDHX	0.286264	0.0819472	0.0155131		AGAP1	0.501403	0.251405	0.00114731		MRPS24	0.286919	0.0823224	0.0073974
	PITPNA	0.286198	0.0819093	0.0155381		DDX3X	0.501374	0.251376	0.00114819		KDM4C	0.286915	0.0823201	0.00739825
	RPS6KB1	0.286189	0.0819042	0.0155414		GPS2	0.501362	0.251364	0.00114857		POMZP3	0.286898	0.0823107	0.00740179
	CXCL1 /// CXCL2	0.286137	0.0818744	0.0155611		TTC3	0.501352	0.251354	0.00114887		ST13	0.286878	0.0822989	0.0074062
	SLC22A1	0.28605	0.0818247	0.0155939		SMARCAD1	0.5013	0.251302	0.00115044		PSMA4	0.286873	0.0822962	0.00740722
	HEBP2	0.286	0.081796	0.0156129		MCL1	0.5012	0.251201	0.0011535		CREBL2	0.286862	0.0822896	0.00740972
	RPRD1A	0.285885	0.08173	0.0156566		GANAB	0.501088	0.251089	0.00115693		GTF2H2 /// GTF2H2B /// GTF2H2C /// GTF2H2D	0.286776	0.0822406	0.00742815
	PHIP	0.28585	0.0817104	0.0156697		NPTN	0.50107	0.251071	0.00115746		COTL1	0.286759	0.082231	0.00743177
	ID2	0.285834	0.0817008	0.015676		TNPO3	0.501058	0.251059	0.00115785		SDHB	0.286742	0.0822212	0.00743546
	DTX3L	0.285771	0.081665	0.0156998		CIAO1	0.500929	0.250929	0.00116181		SLC16A2	0.286707	0.082201	0.00744307
	INPP5B	0.285746	0.0816509	0.0157093		ELF1	0.500885	0.250886	0.00116315		PSMD2	0.28663	0.0821569	0.00745974
	FAM104B	0.285671	0.0816081	0.0157378		CCL20	0.50088	0.250881	0.00116331		KLHL2	0.286607	0.0821437	0.00746473
	MTHFD1	0.285651	0.0815966	0.0157455		FAM195A	0.500865	0.250865	0.00116377		PLA2G12A	0.28657	0.0821223	0.00747285
	TOP1MT	0.285597	0.0815655	0.0157662		SKP2	0.500825	0.250826	0.00116499		BLOC1S1	0.286467	0.0820634	0.00749521
	DMXL1	0.285537	0.0815313	0.0157891		NCOA7	0.500799	0.2508	0.00116578		ITPR2	0.286457	0.0820579	0.0074973
	NLGN4X	0.285317	0.0814061	0.0158732		DNAJB9	0.500796	0.250796	0.00116589		H6PD	0.286452	0.082055	0.0074984
	ZNF783	0.285275	0.081382	0.0158894		LPCAT3	0.500769	0.25077	0.0011667		GTF2H1	0.286327	0.0819834	0.00752568
	MUC13	0.285238	0.0813609	0.0159036		TTC5	0.500765	0.250766	0.00116683		CWC27	0.286241	0.0819341	0.00754453
	SNRNP25	0.285141	0.0813056	0.0159409		H1F0	0.500716	0.250717	0.00116834		CLCC1	0.286111	0.0818596	0.00757311
	HSPE1	0.285086	0.0812741	0.0159623		WDR72	0.5006	0.2506	0.00117194		PRDX3	0.28583	0.0816986	0.00763518
	DNAJC4	0.284925	0.0811823	0.0160246		RIOK3	0.500571	0.250571	0.00117284		FAM108A1 /// FAM108A4	0.285714	0.0816325	0.00766085
	OGFOD1	0.284868	0.08115	0.0160465		GNE	0.500552	0.250552	0.00117344		COMMD1	0.285633	0.0815863	0.00767882
	CCDC41	0.284832	0.0811292	0.0160607		MTHFD1	0.500376	0.250376	0.00117889		JMJD6	0.285527	0.0815256	0.00770248
	VANGL1	0.284819	0.0811217	0.0160658		FBXO11	0.500339	0.250339	0.00118005		TBC1D8	0.285363	0.0814323	0.00773905
	CELF6	0.284762	0.0810896	0.0160876		CDC25B	0.50029	0.25029	0.00118155		SKP1	0.285341	0.0814195	0.00774406
	GRLF1	0.284723	0.0810669	0.0161031		RNGTT	0.500268	0.250268	0.00118225		SLC35A4	0.285255	0.0813703	0.00776343
	CXXC5	0.284606	0.0810004	0.0161486		KDELR1	0.500189	0.250189	0.0011847		PNPLA6	0.285228	0.0813551	0.00776941
	NBEAL1	0.284533	0.0809588	0.0161771		PBLD	0.500183	0.250183	0.00118492		DPAGT1	0.285185	0.0813302	0.00777921
	SNX7	0.284527	0.0809559	0.0161792		CD9	0.500168	0.250168	0.00118536		FERMT2	0.285103	0.0812835	0.00779765
	CDYL	0.284493	0.0809363	0.0161926		FUCA2	0.500123	0.250123	0.00118676		NDUFA3	0.28505	0.0812537	0.00780947
	MYLK4	0.284451	0.0809124	0.016209		HSPA1B	0.500122	0.250122	0.00118681		SCLY /// UBE2F	0.285032	0.0812433	0.00781359
	ATG2B	0.28443	0.0809005	0.0162172		HECTD1	0.500106	0.250106	0.0011873		HINFP	0.284994	0.0812216	0.00782218
	ECHDC3	0.284271	0.0808101	0.0162795		OCRL	0.500105	0.250105	0.00118734		PITPNM2	0.284954	0.0811988	0.00783123
	C21orf33	0.284244	0.0807945	0.0162902		MRPL51	0.500064	0.250064	0.00118862		PCYOX1	0.284925	0.081182	0.00783792
	CCT3	0.284171	0.0807529	0.016319		SERBP1	0.500012	0.250012	0.00119026		SETD2	0.284673	0.0810386	0.00789514
	HMGCS1	0.284162	0.0807481	0.0163224		LSM12	0.499984	0.249984	0.00119115		SIGMAR1	0.284669	0.0810365	0.00789599
	MOSC2	0.284074	0.0806979	0.0163571		CSNK1D	0.499952	0.249952	0.00119213		PSMA5	0.284655	0.0810282	0.00789929
	C2orf60	0.28404	0.0806784	0.0163706		KRT222 /// SMARCE1	0.499809	0.249809	0.00119664		ARL8B	0.284635	0.0810168	0.00790387
	WHAMML1	0.283919	0.0806102	0.0164181		ABAT	0.499772	0.249772	0.00119781		CSF1R	0.284622	0.0810095	0.00790681
	SDS	0.283919	0.0806099	0.0164183		MANEA	0.499722	0.249722	0.00119938		MOSC1	0.284571	0.0809807	0.00791835
	VNN3	0.283913	0.0806068	0.0164205		CALCOCO1	0.499657	0.249657	0.00120146		ADCY10	0.284497	0.0809386	0.00793531
	DAP	0.283907	0.080603	0.0164231		MRPS24	0.499588	0.249588	0.00120362		SEC23A	0.284383	0.0808737	0.00796147
	DCUN1D1	0.283825	0.0805565	0.0164555		NAPA	0.49957	0.24957	0.0012042		ATPIF1	0.284313	0.0808341	0.00797748
	OMD	0.283818	0.0805526	0.0164582		RPP30	0.49952	0.24952	0.00120578		ZC3H11A	0.28431	0.0808321	0.00797827
	SEL1L	0.283727	0.080501	0.0164943		FAM32A	0.499487	0.249488	0.00120681		SYAP1	0.284274	0.0808115	0.00798661
	AKR7A3	0.283708	0.08049	0.016502		LIMD1	0.499479	0.24948	0.00120707		C4orf34	0.284262	0.0808047	0.00798938
	TXNL4B	0.283643	0.0804531	0.0165279		SLC25A1	0.499422	0.249422	0.0012089		PARP3	0.28413	0.08073	0.00801972
	CBLB	0.283588	0.0804219	0.0165497		ELAC2	0.499413	0.249413	0.00120919		DNAJB9	0.284106	0.080716	0.00802543
	PGAM5	0.283554	0.0804029	0.0165631		ABCF1	0.499315	0.249316	0.00121229		DAZAP2	0.284071	0.0806965	0.00803334
	DAP3	0.283554	0.0804028	0.0165631		PGRMC1	0.499204	0.249204	0.00121585		FGD4	0.284051	0.0806848	0.00803811
	ASS1	0.28341	0.0803214	0.0166204		EPS8L2	0.499167	0.249167	0.00121704		MRC1 /// MRC1L1	0.284047	0.080683	0.00803886
	TAF4	0.283404	0.0803178	0.016623		NEDD4L	0.499161	0.249162	0.00121723		QRICH1	0.284041	0.0806793	0.00804034
	C1orf161	0.283358	0.0802917	0.0166414		COX5A	0.498985	0.248986	0.00122288		TOP1	0.284011	0.0806624	0.00804724
	NMD3	0.283301	0.0802592	0.0166643		ASGR2	0.498974	0.248975	0.00122322		PPP2R5E	0.284002	0.0806574	0.0080493
	LONRF3	0.283227	0.0802174	0.0166939		PAIP2	0.498925	0.248926	0.0012248		WWP1	0.283968	0.0806378	0.00805733
	POLDIP2	0.28322	0.0802136	0.0166966		UBE2D3	0.49876	0.248762	0.00123011		NAT15	0.283905	0.080602	0.00807193
	ZNF584	0.283124	0.080159	0.0167353		SEC11A	0.498731	0.248733	0.00123105		AKAP3	0.283865	0.0805792	0.0080813
	ST7L	0.283115	0.0801542	0.0167387		RNF181	0.498665	0.248667	0.00123319		MSR1	0.283796	0.08054	0.00809737
	BZW1	0.282915	0.0800407	0.0168195		GNAI3	0.498636	0.248638	0.00123412		USP7	0.283769	0.0805247	0.00810368
	HIST2H2BE	0.282905	0.0800355	0.0168232		ATG12	0.498629	0.248631	0.00123435		MOCS1	0.283687	0.0804785	0.00812268
	PIK3C2G	0.282904	0.0800348	0.0168237		RAB6A	0.498625	0.248627	0.00123448		GLB1	0.283664	0.0804655	0.00812803
	RAD17	0.282792	0.0799716	0.0168689		FAM193B	0.498536	0.248538	0.00123738		PSMA2	0.283645	0.0804544	0.00813263
	TUBG1	0.282735	0.0799391	0.0168921		ORM1	0.498506	0.248509	0.00123833		FBXO24	0.283618	0.0804393	0.00813887
	STC1	0.28267	0.0799021	0.0169187		S100A16	0.498493	0.248495	0.00123878		MLX	0.283596	0.0804265	0.00814413
	FN1	0.282658	0.0798957	0.0169232		PDIA3	0.49841	0.248413	0.00124146		WDFY3	0.283558	0.080405	0.00815302
	SLC25A25	0.282304	0.0796958	0.0170674		LOC440434 /// NPEPPS /// TBC1D3F	0.498395	0.248398	0.00124194		EIF2C3	0.283477	0.080359	0.00817209
	LOC647309	0.282108	0.079585	0.0171478		Septin 9	0.498357	0.248359	0.00124321		IDH3B	0.283461	0.0803499	0.00817583
	RNF217	0.282007	0.0795282	0.0171891		C1orf175 /// TTC4	0.498338	0.24834	0.00124383		RPRD1B	0.2834	0.0803154	0.00819017
	C4orf19	0.281976	0.0795102	0.0172023		MAPKAPK2	0.498214	0.248217	0.00124788		TMEM189	0.283398	0.0803144	0.00819056
	CCL15	0.281965	0.0795044	0.0172065		HDAC6	0.498214	0.248217	0.00124788		SERP2	0.283265	0.0802388	0.00822207
	RGNEF	0.281931	0.0794852	0.0172205		APP	0.498112	0.248116	0.0012512		SEPSECS	0.283146	0.0801717	0.00825009
	TMEM127	0.281929	0.0794838	0.0172215		DYNC1H1	0.49807	0.248074	0.00125257		ANKRD56	0.283075	0.0801316	0.00826688
	C2orf29	0.281918	0.0794776	0.0172261		APCS	0.498061	0.248065	0.00125288		CXCL16	0.28302	0.0801	0.00828014
	LOC728613	0.281881	0.0794567	0.0172414		GPATCH1	0.497995	0.247999	0.00125506		UBAC2	0.282946	0.0800583	0.00829769
	SLC30A10	0.281874	0.079453	0.0172441		CHD2	0.49798	0.247984	0.00125553		VPS37A	0.282897	0.0800308	0.00830929
	HTATIP2	0.281842	0.0794347	0.0172575		SERPINA7	0.497895	0.247899	0.00125835		C6orf106	0.282883	0.0800226	0.00831274
	DBT	0.281713	0.0793624	0.0173105		C20orf3	0.497789	0.247794	0.00126183		RABGGTA	0.282882	0.0800225	0.00831279
	FASTKD2	0.281634	0.0793176	0.0173434		PSMB1	0.497723	0.247728	0.00126403		LIME1 /// ZGPAT	0.282852	0.0800054	0.00831999
	NR1H3	0.281597	0.0792969	0.0173586		AP2S1	0.497693	0.247698	0.00126501		ALDH1A2	0.282744	0.0799443	0.00834582
	March 5	0.281482	0.0792319	0.0174065		SNW1	0.497617	0.247623	0.00126753		SAP130	0.282667	0.0799005	0.0083644
	C12orf74	0.281459	0.0792193	0.0174159		BRD2	0.497515	0.247521	0.00127092		SLC46A3	0.282606	0.079866	0.00837903
	C12orf5	0.281438	0.0792072	0.0174248		PABPC1	0.497444	0.24745	0.00127328		KLHL20	0.282556	0.0798377	0.00839108
	SLC33A1	0.281401	0.0791866	0.0174401		IL1R1	0.497433	0.24744	0.00127363		UBB	0.282545	0.0798319	0.00839354
	UBE3B	0.281377	0.0791729	0.0174502		ZXDA /// ZXDB	0.497388	0.247394	0.00127516		RWDD2B	0.282437	0.0797708	0.00841961
	METTL7B	0.281374	0.0791714	0.0174513		SUMO3	0.497317	0.247324	0.00127751		ARMC5	0.282427	0.079765	0.00842209
	OSBPL11	0.281311	0.0791359	0.0174776		DAG1	0.497276	0.247284	0.00127887		PON3	0.282366	0.0797303	0.0084369
	TMEM14A	0.28128	0.0791185	0.0174906		LEPR	0.497198	0.247206	0.00128149		TMEM195	0.28235	0.0797213	0.00844076
	NT5E	0.281256	0.0791052	0.0175004		YKT6	0.497187	0.247195	0.00128185		SLC5A6	0.282293	0.0796895	0.0084544
	TRIAP1	0.28123	0.0790904	0.0175114		DNMT3A	0.497185	0.247193	0.00128193		HTATIP2	0.282281	0.0796828	0.00845728
	CEP350	0.281206	0.0790771	0.0175213		ARPC1A /// ARPC1B	0.497183	0.247191	0.00128199		C7orf30	0.282246	0.0796626	0.00846593
	RUFY2	0.281151	0.0790461	0.0175443		ARL6IP1	0.497105	0.247114	0.0012846		CYP3A43	0.282211	0.0796433	0.00847425
	Septin 10	0.281142	0.0790409	0.0175482		LARS2	0.497075	0.247083	0.00128562		SFRS2IP	0.282206	0.0796402	0.00847555
	EPS8	0.281125	0.0790314	0.0175553		SLC25A3	0.49706	0.247068	0.00128613		PSMB7	0.282194	0.0796336	0.00847842
	CTH	0.280999	0.0789602	0.0176084		FUCA1	0.497044	0.247053	0.00128665		ARL1	0.282066	0.079561	0.00850968
	LASS2	0.28098	0.07895	0.0176161		SAR1B	0.497034	0.247043	0.00128699		NME4	0.282057	0.0795559	0.0085119
	DNAJC25	0.280899	0.078904	0.0176504		PLIN3	0.496919	0.246928	0.00129087		BHMT2	0.282055	0.0795553	0.00851218
	FAM69A	0.28083	0.0788655	0.0176793		ZNF175	0.496827	0.246837	0.00129396		CYP4F11	0.281866	0.0794483	0.0085585
	ZNF720	0.280776	0.0788353	0.017702		IMPAD1	0.496796	0.246806	0.00129502		ARFIP2	0.28186	0.0794448	0.00855999
	ACTR1A	0.280776	0.0788351	0.0177021		IL15RA	0.496654	0.246665	0.00129982		C1orf43	0.281846	0.0794373	0.00856329
	MBIP	0.280745	0.0788176	0.0177152		HIST1H2BC	0.496644	0.246655	0.00130016		CXXC5	0.281795	0.0794082	0.00857591
	MT1B	0.280713	0.0788	0.0177285		PSMD11	0.496613	0.246624	0.00130122		MAZ	0.281785	0.0794028	0.00857828
	ZNF252	0.280598	0.0787353	0.0177772		PCCA	0.496609	0.246621	0.00130135		GRTP1	0.281775	0.0793973	0.00858065
	LASS6	0.280504	0.0786824	0.0178172		OSBPL9	0.496603	0.246615	0.00130156		RAB3GAP1	0.281771	0.0793949	0.00858173
	LOC100293571	0.280476	0.0786666	0.0178291		HSD17B8	0.496588	0.246599	0.00130208		IPO8	0.281682	0.0793447	0.00860359
	ZDHHC9	0.28047	0.0786635	0.0178315		TTC14	0.496575	0.246587	0.0013025		MAPK9	0.281655	0.0793294	0.00861026
	GSPT1	0.280449	0.0786514	0.0178406		PHYH	0.496558	0.24657	0.00130308		ATP6V0A1	0.281571	0.0792825	0.0086308
	ATP6V0A1	0.280432	0.0786421	0.0178477		GFM1	0.496498	0.24651	0.00130513		HLA-DMB	0.281559	0.0792752	0.00863398
	HIF1A	0.280359	0.0786011	0.0178788		CTSL1	0.496477	0.246489	0.00130586		FAM8A1	0.281528	0.079258	0.00864151
	BTNL9	0.280328	0.0785839	0.0178918		RAB12	0.496462	0.246475	0.00130635		NGRN	0.281487	0.0792349	0.00865167
	PCCA	0.280296	0.078566	0.0179054		ZNF561	0.496444	0.246456	0.00130698		AMPD2	0.281412	0.0791928	0.00867017
	SLC25A33	0.28018	0.0785006	0.0179551		C10orf47	0.496397	0.24641	0.00130858		SNW1	0.281291	0.0791246	0.0087002
	C12orf41	0.280168	0.0784942	0.0179601		UBE2J1	0.496348	0.246361	0.00131026		CNTLN	0.281266	0.0791108	0.0087063
	RER1	0.28015	0.0784842	0.0179676		LEPROT	0.496259	0.246273	0.00131328		TBC1D4	0.28101	0.0789667	0.00877017
	LDLR	0.280142	0.0784793	0.0179714		STX16	0.496213	0.246227	0.00131488		ICK	0.280991	0.0789558	0.00877502
	DNAJC9 /// MRPS16	0.280133	0.0784743	0.0179752		ORC2L	0.496199	0.246213	0.00131534		HSBP1	0.280971	0.0789445	0.00878008
	C1D	0.280115	0.0784647	0.0179825		FSTL1	0.496187	0.246201	0.00131576		PDXK	0.280923	0.0789177	0.00879202
	ADM	0.280083	0.0784467	0.0179963		CYP4F11	0.496175	0.246189	0.00131618		AMT	0.280906	0.0789082	0.00879623
	ACER2 /// LOC645978	0.279894	0.0783407	0.0180774		PCYT1A	0.496149	0.246164	0.00131705		ZC3H15	0.280894	0.0789012	0.00879939
	PVRL2	0.279849	0.0783154	0.0180968		NKTR	0.495967	0.245983	0.00132332		NUB1	0.280842	0.0788722	0.00881232
	NBPF8	0.279843	0.0783121	0.0180994		EAF1	0.495938	0.245954	0.00132432		LUZP6 /// MTPN	0.280834	0.0788677	0.00881435
	MON2	0.279821	0.0782996	0.018109		PITPNB	0.495865	0.245882	0.00132683		NUDT16	0.280817	0.0788579	0.00881871
	AKR1C4	0.279811	0.0782945	0.0181129		POLD4	0.49585	0.245868	0.00132734		COASY	0.280728	0.0788083	0.00884097
	PPA2	0.279771	0.0782721	0.0181301		MYO7A	0.495842	0.245859	0.00132764		HLA-E	0.28067	0.0787759	0.00885549
	GLCE	0.279703	0.0782339	0.0181596		RPS27L	0.495794	0.245812	0.00132928		FAM54B	0.280524	0.0786939	0.00889243
	CYP2A6	0.279685	0.0782235	0.0181676		DCAF6	0.495765	0.245783	0.00133028		ZNF175	0.280515	0.0786888	0.00889472
	NINJ2	0.279596	0.0781741	0.0182057		VCP	0.495667	0.245686	0.00133369		PRKCB	0.280455	0.0786551	0.00890993
	SUMF2	0.279498	0.078119	0.0182483		SLC31A1	0.495646	0.245665	0.00133443		TSTA3	0.280374	0.0786095	0.00893055
	CENPN	0.279432	0.0780821	0.0182769		SPATA13	0.495568	0.245587	0.00133714		DENND5A	0.280352	0.078597	0.00893624
	TAPT1	0.279391	0.0780595	0.0182945		PGAM1	0.495565	0.245584	0.00133724		ABHD14B	0.280289	0.0785619	0.00895218
	EBNA1BP2	0.279354	0.0780386	0.0183107		PAK2	0.49556	0.245579	0.00133742		PFDN2	0.280262	0.0785468	0.00895903
	HEBP1	0.279339	0.0780301	0.0183173		VIPAR	0.495342	0.245363	0.00134501		NOTCH2	0.280214	0.0785201	0.00897117
	TRIM35	0.279239	0.0779744	0.0183606		KPNB1	0.495101	0.245125	0.00135346		BTF3L4	0.280142	0.0784794	0.00898974
	MAN2A1	0.279173	0.0779376	0.0183893		NOTCH2	0.495084	0.245109	0.00135404		TMEM56	0.280046	0.0784256	0.00901429
	PTRH2	0.279157	0.0779285	0.0183965		ANTXR2	0.495044	0.245069	0.00135545		ACADL	0.279996	0.0783977	0.00902706
	RHOBTB3	0.279152	0.0779261	0.0183983		RBCK1	0.494959	0.244984	0.00135846		MLPH	0.279925	0.0783579	0.0090453
	CCDC75	0.278962	0.0778196	0.0184817		CLIC4	0.49473	0.244758	0.00136655		NUCB1	0.279913	0.0783513	0.00904833
	IL17D	0.278928	0.0778009	0.0184963		GMFB	0.494661	0.24469	0.00136898		DLL1	0.279827	0.078303	0.00907053
	ATPAF1	0.278828	0.0777453	0.01854		CXorf40A	0.494638	0.244666	0.00136982		MTO1	0.279811	0.0782942	0.0090746
	ERLIN2	0.27882	0.0777404	0.0185439		NCAPG	0.494623	0.244652	0.00137035		NSD1	0.279741	0.0782553	0.00909253
	TRAK2	0.278737	0.0776943	0.0185802		CNBP	0.494599	0.244628	0.00137121		GOLGA4	0.279739	0.0782539	0.00909317
	GEMIN5	0.278692	0.077669	0.0186002		DNAJC30	0.494541	0.244571	0.00137325		PTGES3	0.279716	0.0782412	0.00909904
	EPAS1	0.278629	0.0776344	0.0186275		PRCP	0.494533	0.244563	0.00137354		CTNNB1	0.279528	0.0781357	0.00914787
	WSB2	0.2786	0.0776179	0.0186405		BZW2	0.494524	0.244554	0.00137387		IK	0.279502	0.0781213	0.00915458
	CCDC53	0.278395	0.0775038	0.018731		ZFAND5	0.494505	0.244535	0.00137455		SALL1	0.279501	0.0781209	0.00915475
	ABCB4	0.278379	0.0774951	0.018738		TAX1BP3	0.494503	0.244533	0.00137461		BZW1 /// BZW1L1	0.279417	0.0780737	0.00917672
	AP1S3	0.278365	0.0774872	0.0187443		GSDMB	0.494491	0.244521	0.00137506		MRPL49	0.279401	0.0780651	0.00918071
	AGMAT	0.278358	0.077483	0.0187476		MTX2	0.494367	0.244398	0.00137949		BZW1	0.279354	0.0780387	0.00919302
	STAC	0.278303	0.0774525	0.0187719		CCDC107	0.494361	0.244393	0.00137969		ALDH1L1	0.2793	0.0780084	0.00920714
	KIAA0776	0.278273	0.077436	0.0187851		GPR157	0.494269	0.244302	0.00138296		DHRS1	0.279246	0.0779782	0.00922129
	TOR1AIP2	0.278221	0.0774071	0.0188081		MCM3AP	0.494224	0.244258	0.00138459		GSTM4	0.27916	0.0779302	0.00924374
	MIA2	0.278204	0.0773974	0.0188159		SRP14	0.494159	0.244193	0.00138692		ATF6	0.279138	0.0779183	0.00924936
	KPNA3	0.278202	0.0773962	0.0188168		APH1A	0.494124	0.244158	0.00138819		PIK3CD	0.279021	0.0778529	0.0092801
	NDUFAF2	0.27816	0.0773729	0.0188354		ITGA6	0.494121	0.244155	0.00138829		PPFIBP2	0.279018	0.0778511	0.00928092
	MDM2	0.278151	0.0773678	0.0188395		DCUN1D4	0.494018	0.244053	0.00139201		PATL1	0.279017	0.0778504	0.00928128
	ACOT7	0.278148	0.0773662	0.0188408		USP48	0.493978	0.244014	0.00139344		PLEK	0.278926	0.0777999	0.0093051
	XAF1	0.278139	0.0773614	0.0188446		COX4I1	0.493935	0.243971	0.001395		TEAD1	0.2789	0.077785	0.00931214
	ECD	0.278097	0.0773381	0.0188633		CEBPD	0.493854	0.243892	0.00139792		EBNA1BP2	0.278815	0.0777378	0.00933445
	MORC4	0.278093	0.0773357	0.0188652		GNAQ	0.493791	0.24383	0.00140019		PTPRC	0.278759	0.0777065	0.0093493
	MRPL42	0.27794	0.0772508	0.0189333		EZH2	0.493776	0.243814	0.00140076		TTC17	0.278724	0.077687	0.00935854
	PGPEP1	0.277915	0.0772366	0.0189447		LOC728622 /// SKP1	0.493772	0.243811	0.00140088		APOC4	0.278718	0.0776839	0.00936001
	PUS3	0.277901	0.0772288	0.018951		ZFX /// ZFY	0.493693	0.243733	0.00140374		TPST2	0.278685	0.0776653	0.00936887
	PTK2	0.277865	0.0772088	0.0189671		YIPF6	0.493671	0.243711	0.00140457		QDPR	0.278665	0.0776544	0.00937403
	OSBPL9	0.277778	0.0771607	0.0190059		ZFHX3	0.493239	0.243284	0.00142033		MPI	0.278647	0.0776442	0.00937889
	FAM13A	0.277734	0.0771362	0.0190256		PRICKLE4 /// TOMM6	0.493135	0.243182	0.00142414		SRGN	0.278628	0.0776333	0.00938406
	IL1RN	0.277693	0.0771136	0.0190439		NEDD8	0.49305	0.243099	0.00142725		DGUOK	0.278605	0.077621	0.00938995
	KIAA1012	0.277679	0.0771056	0.0190503		C19orf54	0.493005	0.243054	0.00142892		XAB2	0.27841	0.0775123	0.00944188
	MRPS35	0.277654	0.0770916	0.0190617		DHRS7	0.492857	0.242908	0.0014344		WIPF1	0.278381	0.077496	0.00944969
	MKLN1	0.277645	0.0770867	0.0190657		EIF5A /// EIF5AL1	0.492581	0.242636	0.00144464		KDSR	0.278364	0.0774862	0.00945437
	RABGGTB	0.277611	0.0770681	0.0190807		ZNF706	0.492494	0.24255	0.00144788		C12orf29	0.278306	0.0774541	0.00946981
	ZNF3	0.277598	0.0770605	0.0190869		RHBDD1	0.492475	0.242531	0.0014486		SLC4A2	0.278238	0.0774166	0.00948783
	CYP7A1	0.277593	0.0770578	0.019089		EIF4A1	0.492417	0.242475	0.00145075		C20orf3	0.278164	0.0773752	0.00950781
	SLC22A15	0.277464	0.0769863	0.0191471		NBN	0.492407	0.242465	0.00145111		UBXN6	0.278162	0.0773743	0.00950825
	NUP35	0.27744	0.076973	0.0191579		NDUFA13 /// YJEFN3	0.492378	0.242436	0.00145222		YWHAB	0.278115	0.0773481	0.00952089
	REEP5	0.277411	0.076957	0.019171		PIN1	0.492361	0.242419	0.00145284		HERC5	0.278103	0.0773414	0.00952412
	TNFRSF13B	0.277406	0.076954	0.0191734		ZMPSTE24	0.492351	0.24241	0.0014532		SNRPA1	0.278064	0.0773197	0.00953461
	PTGFR	0.277357	0.0769271	0.0191953		BAT1	0.492228	0.242289	0.00145782		KIF12	0.278013	0.0772911	0.00954846
	PHAX	0.277337	0.0769157	0.0192046		IPO5	0.492228	0.242289	0.00145782		HIBADH	0.277981	0.0772734	0.00955703
	LIN52	0.277301	0.076896	0.0192206		SLC4A2	0.492048	0.242112	0.00146459		STYX	0.277922	0.0772405	0.00957303
	PXMP2	0.27725	0.0768676	0.0192439		SLAIN2	0.492036	0.242099	0.00146506		PC	0.27787	0.0772118	0.00958695
	PLRG1	0.277166	0.0768211	0.0192819		BAG5	0.491999	0.242063	0.00146643		C5AR1	0.277862	0.0772074	0.00958909
	GJB2	0.277163	0.0768193	0.0192833		AP2A2	0.491996	0.24206	0.00146658		CPPED1	0.27779	0.0771671	0.00960875
	GTPBP4	0.277162	0.0768187	0.0192838		SPARC	0.491987	0.242052	0.00146689		FEZ1	0.277703	0.077119	0.00963222
	RIPK1	0.277153	0.076814	0.0192877		EIF2AK1	0.491959	0.242024	0.00146795		PPP1R7	0.277658	0.0770939	0.00964447
	SP140L	0.277126	0.0767989	0.0193001		LOC643634 /// TPM4	0.491941	0.242006	0.00146862		CTNNA3	0.277596	0.0770596	0.00966131
	PLEKHA1	0.276961	0.0767075	0.0193751		VEGFA	0.491936	0.242001	0.00146884		CSNK2B	0.27755	0.0770342	0.00967375
	TDGF1 /// TDGF3	0.276911	0.0766796	0.0193981		CAPNS1	0.491848	0.241914	0.00147216		BAG4	0.277493	0.0770024	0.00968939
	SLC38A7	0.276838	0.0766393	0.0194312		NSUN2	0.491614	0.241685	0.00148102		SLC43A3	0.277464	0.0769864	0.00969726
	PPM1B	0.276773	0.0766032	0.0194611		KDM3B	0.491592	0.241663	0.00148186		TMEM64	0.277439	0.0769727	0.00970402
	ATP7B	0.276764	0.0765982	0.0194652		TTL	0.491574	0.241645	0.00148256		DDX50	0.277425	0.0769646	0.009708
	EIF4EBP1	0.276752	0.0765915	0.0194707		ABCA1	0.49138	0.241454	0.00148999		TLK1	0.277406	0.076954	0.00971322
	WHAMM	0.276748	0.0765896	0.0194723		BSG	0.491317	0.241392	0.00149238		STK25	0.277386	0.076943	0.00971861
	CEACAM1	0.276706	0.0765662	0.0194917		TDO2	0.491279	0.241355	0.00149385		PPHLN1	0.277312	0.076902	0.0097389
	VPS52	0.276598	0.0765067	0.019541		GOLPH3	0.491247	0.241324	0.00149507		BRD7	0.277293	0.0768914	0.00974413
	KLHDC8B	0.276567	0.0764892	0.0195555		PTAR1	0.491241	0.241318	0.00149529		SAP18	0.277256	0.076871	0.00975422
	C5orf33	0.276533	0.0764703	0.0195712		OPTN	0.49123	0.241307	0.0014957		SLC9A8	0.2772	0.0768397	0.00976973
	SRP54	0.276388	0.0763905	0.0196376		CDK2AP2	0.491198	0.241276	0.00149693		WDR77	0.277199	0.0768394	0.00976988
	SEC24D	0.276302	0.0763425	0.0196777		DDX24	0.491168	0.241246	0.0014981		KLHL15	0.276947	0.0766997	0.00983939
	ZSWIM3	0.276089	0.076225	0.0197762		NDUFB4	0.491087	0.241166	0.00150122		SHMT1	0.276832	0.0766362	0.00987114
	HIBADH	0.275937	0.0761413	0.0198465		SDC4	0.491085	0.241165	0.00150129		PCDH1	0.276809	0.0766233	0.00987762
	ABHD14B	0.275929	0.0761366	0.0198505		EDEM3	0.491083	0.241163	0.00150136		MOV10	0.276751	0.0765909	0.00989387
	GPRASP2	0.275824	0.0760788	0.0198993		CDV3	0.490903	0.240986	0.0015083		LOC100288114	0.276686	0.0765553	0.00991175
	C17orf81	0.275817	0.0760748	0.0199027		TRPV1	0.490721	0.240807	0.00151536		ZCCHC24	0.276681	0.0765521	0.00991335
	C13orf27	0.275788	0.0760589	0.0199161		IMMT	0.490708	0.240794	0.00151587		SPATA20	0.276678	0.0765505	0.00991416
	ZNF8	0.275781	0.0760553	0.0199192		REXO2	0.490633	0.24072	0.00151881		METTL7A	0.276662	0.0765417	0.00991859
	AKAP1	0.275773	0.0760509	0.0199229		TIAL1	0.490457	0.240548	0.00152568		ACAA1	0.276624	0.0765206	0.00992923
	SLC35E1	0.27571	0.0760157	0.0199527		FGG	0.490355	0.240448	0.00152964		IDE	0.276613	0.0765149	0.00993208
	IL28RA	0.275615	0.0759634	0.0199971		PPP2R5D	0.490348	0.240441	0.00152992		FAM20C	0.276552	0.0764811	0.00994917
	IFT74	0.275579	0.0759436	0.0200139		KIAA0174	0.490272	0.240367	0.00153291		FNDC3B	0.276511	0.0764586	0.00996054
	DOCK7	0.27537	0.0758288	0.0201117		MBD4	0.490122	0.24022	0.0015388		PSMC1	0.276387	0.0763899	0.00999531
	ARHGEF12	0.275337	0.0758105	0.0201274		SAE1	0.49006	0.240158	0.00154126		FAM13A	0.276377	0.0763842	0.00999823
	TP53INP1	0.275319	0.0758007	0.0201357		SUCLG2	0.49004	0.240139	0.00154204		NCLN	0.276348	0.0763685	0.0100062
	ECHDC1	0.275303	0.0757919	0.0201432		CASP4	0.489811	0.239915	0.00155106		TRAF3IP3	0.276331	0.0763591	0.010011
	WDFY1	0.275221	0.0757469	0.0201818		TARS	0.489779	0.239883	0.00155236		ARL6IP4	0.276308	0.0763462	0.0100175
	TEX261	0.275186	0.0757272	0.0201987		FUNDC1	0.489759	0.239864	0.00155314		NFAM1	0.276299	0.0763411	0.0100201
	CYP2C8	0.275173	0.0757202	0.0202047		OAS1	0.489744	0.239849	0.00155373		CUL3	0.276298	0.0763407	0.0100203
	CYB5R3	0.275114	0.0756875	0.0202327		HNRNPH1	0.489645	0.239752	0.00155767		GTF3A	0.276278	0.0763296	0.0100259
	MRPS16	0.275015	0.0756335	0.0202792		ITPRIPL2	0.489579	0.239688	0.0015603		DUSP3	0.276143	0.0762549	0.0100641
	SRP68	0.275015	0.0756333	0.0202794		UTP3	0.489541	0.23965	0.00156182		KCNJ8	0.276105	0.0762342	0.0100746
	ENOSF1	0.274996	0.0756229	0.0202883		AKT1	0.489504	0.239614	0.00156329		GNPNAT1	0.276041	0.0761988	0.0100927
	DYRK3	0.27486	0.0755479	0.0203531		PEX11B	0.489482	0.239593	0.00156416		MEGF9	0.276028	0.0761916	0.0100964
	AP1M1	0.27486	0.0755479	0.0203531		GLRX	0.48945	0.239561	0.00156546		RORA	0.275967	0.076158	0.0101137
	PIGM	0.274839	0.0755366	0.0203628		ARG1	0.489413	0.239525	0.00156695		FBXO45	0.275953	0.07615	0.0101178
	CLDN19	0.274827	0.0755296	0.0203689		EPHX2	0.489402	0.239514	0.00156737		NDUFV3	0.275919	0.0761313	0.0101274
	RAPGEFL1	0.274717	0.0754693	0.0204211		AP1M1	0.489343	0.239457	0.00156973		STAU1	0.275851	0.0760937	0.0101467
	ACADSB	0.274714	0.0754675	0.0204227		SLC35B2	0.489318	0.239432	0.00157073		PSMC2	0.275829	0.0760817	0.0101529
	TTC39B	0.274675	0.0754464	0.020441		PARP14	0.48921	0.239327	0.00157507		YTHDF3	0.275759	0.0760428	0.010173
	SNIP1	0.274631	0.0754221	0.0204621		C11orf10	0.488984	0.239106	0.00158416		NCSTN	0.275718	0.0760204	0.0101846
	DUSP16	0.274623	0.0754178	0.0204658		STX2	0.48897	0.239092	0.00158474		SERINC3	0.275607	0.0759594	0.0102161
	ACY3	0.274567	0.0753872	0.0204925		C13orf1	0.488818	0.238943	0.0015909		PDE4DIP	0.275596	0.0759533	0.0102193
	ZNF169	0.274499	0.0753496	0.0205253		KIAA1033	0.488806	0.238931	0.00159138		PKP2	0.275561	0.0759338	0.0102294
	EGLN3	0.274478	0.0753384	0.020535		C6	0.488778	0.238904	0.00159251		PARP1	0.275519	0.0759109	0.0102413
	AKT2	0.274476	0.0753373	0.020536		MKKS	0.488655	0.238783	0.00159753		RGS14	0.275422	0.0758572	0.0102693
	DUOX2	0.274434	0.0753139	0.0205564		NDUFA12	0.488651	0.23878	0.00159767		SFXN5	0.275422	0.0758571	0.0102693
	APOC1 /// APOE	0.27443	0.0753121	0.020558		TRIM41	0.488449	0.238582	0.00160593		CYP4A11 /// CYP4A22	0.275397	0.0758438	0.0102763
	RUNDC2B /// RUNDC2C	0.274399	0.0752951	0.0205729		CAST	0.488406	0.23854	0.00160768		ASPA	0.275379	0.0758337	0.0102815
	PRSS12	0.274232	0.075203	0.0206535		EIF1B	0.488385	0.23852	0.00160853		CYP4F3	0.275369	0.0758283	0.0102844
	CD86	0.274151	0.0751586	0.0206925		IDH3A	0.488381	0.238516	0.00160869		KIAA1012	0.275368	0.0758274	0.0102848
	CMC1	0.274149	0.0751579	0.0206931		STMN1	0.488371	0.238506	0.00160912		ETNK2	0.275352	0.0758186	0.0102894
	LIMD1	0.274118	0.0751409	0.020708		UBE2L6	0.488361	0.238496	0.00160953		CFL2	0.275337	0.0758105	0.0102936
	PPP1R15B	0.274064	0.0751111	0.0207343		ABI1	0.48835	0.238486	0.00160998		PCBD1	0.275277	0.0757772	0.0103111
	MRPL4	0.274002	0.0750769	0.0207645		ATP6V1E1	0.48828	0.238418	0.00161283		TNK2	0.275272	0.0757744	0.0103125
	ZC3H15	0.273936	0.075041	0.0207961		DDTL	0.488164	0.238304	0.0016176		MAP3K11	0.275257	0.0757662	0.0103168
	HINT1	0.273881	0.0750108	0.0208228		TLK1	0.48809	0.238232	0.00162064		SEC24B	0.275232	0.0757525	0.010324
	NEK6	0.273875	0.0750076	0.0208257		HIF1AN	0.487916	0.238062	0.00162782		SORBS3	0.275216	0.0757441	0.0103284
	TPCN1	0.273826	0.0749809	0.0208493		SUPT6H	0.487898	0.238044	0.00162859		SNX14	0.275141	0.0757024	0.0103503
	NFIL3	0.273813	0.0749735	0.0208559		ICAM1	0.487895	0.238042	0.00162869		GPT	0.275078	0.0756678	0.0103685
	SGK2	0.273743	0.0749354	0.0208896		TM9SF3	0.487858	0.238005	0.00163024		ELAC1	0.275007	0.0756291	0.0103889
	UQCC	0.273738	0.0749327	0.020892		NDUFB3	0.487838	0.237986	0.00163107		SCP2	0.274986	0.0756172	0.0103951
	SUPT7L	0.273613	0.074864	0.0209531		EI24	0.487825	0.237973	0.0016316		FTSJ3	0.27497	0.0756085	0.0103997
	MRPL45	0.273569	0.0748402	0.0209743		TPMT	0.487824	0.237972	0.00163165		OGDHL	0.274908	0.0755745	0.0104177
	KRTAP4-11	0.273559	0.0748345	0.0209794		TIA1	0.487792	0.237941	0.00163298		ETF1	0.274877	0.0755573	0.0104268
	TAF9	0.273511	0.0748083	0.0210028		SMG7	0.48773	0.237881	0.00163554		FMR1	0.274875	0.0755565	0.0104272
	LLPH	0.273496	0.0748001	0.02101		ESCO1	0.487723	0.237874	0.00163584		CASP6	0.274852	0.0755437	0.010434
	KDM4B	0.273476	0.0747889	0.0210201		HNRNPR	0.487628	0.237781	0.0016398		KDELR2	0.274845	0.0755398	0.0104361
	LOC100129434	0.273442	0.0747704	0.0210366		SFRS11	0.487569	0.237723	0.00164225		C1S	0.274747	0.0754858	0.0104647
	KRR1	0.273417	0.0747569	0.0210486		DDRGK1	0.487539	0.237694	0.00164351		JDP2	0.27472	0.0754713	0.0104724
	TWF1	0.273374	0.0747335	0.0210696		TMCO1	0.487523	0.237678	0.00164419		LGTN	0.274711	0.0754662	0.0104751
	HARBI1	0.273317	0.0747024	0.0210975		SPIRE1	0.487484	0.23764	0.00164581		KDR	0.274676	0.0754467	0.0104855
	XRN1	0.273292	0.0746885	0.0211099		GGNBP2	0.487356	0.237516	0.00165114		MIA2	0.274672	0.0754448	0.0104865
	SLC39A8	0.273283	0.0746834	0.0211145		IL17RB	0.487347	0.237507	0.00165152		RBL2	0.274644	0.0754293	0.0104948
	ACAT2	0.273225	0.0746517	0.021143		LOC100288142 /// LOC200030 /// NBPF1 /// NBPF10 /// NBPF11 /// NBPF14 /// NBPF15 /// NBPF16 /// NBPF8 /// NBPF9	0.487325	0.237486	0.00165245		C4orf19	0.274583	0.0753961	0.0105125
	GLB1	0.273214	0.0746458	0.0211482		PCBP2	0.487318	0.237479	0.00165274		INPP5K	0.274517	0.0753597	0.0105319
	IFNAR1	0.273208	0.0746425	0.0211513		DOCK5	0.487265	0.237427	0.00165496		CCDC69	0.274484	0.0753414	0.0105417
	UGT3A2	0.273162	0.0746175	0.0211737		FOXP1	0.487205	0.237369	0.00165747		OAZ2	0.274284	0.0752319	0.0106005
	ORC5L	0.273147	0.0746093	0.0211811		SCP2	0.487197	0.237361	0.00165782		C9orf38	0.274278	0.0752285	0.0106023
	CTU2	0.272694	0.0743622	0.0214046		BHMT2	0.487157	0.237322	0.00165949		PGRMC1	0.274269	0.0752232	0.0106051
	DDX20	0.272644	0.0743349	0.0214296		STARD7	0.487146	0.237311	0.00165996		TAF11	0.274178	0.0751735	0.0106319
	CCPG1	0.272636	0.0743305	0.0214335		EWSR1	0.487093	0.237259	0.00166221		SYT12	0.273962	0.0750553	0.0106959
	LYVE1	0.272608	0.0743149	0.0214478		LTV1	0.487028	0.237196	0.00166495		AQP11	0.27392	0.0750322	0.0107085
	DOCK4	0.272534	0.0742749	0.0214842		SNX21	0.487025	0.237193	0.00166507		ID2 /// ID2B	0.273916	0.0750299	0.0107097
	PEBP4	0.27253	0.0742726	0.0214864		FAM20B	0.486973	0.237143	0.00166727		SNX5	0.273909	0.0750261	0.0107118
	SERPINA7	0.272512	0.0742628	0.0214952		C1RL	0.486754	0.23693	0.00167652		PSMD8	0.273845	0.0749912	0.0107308
	UCHL3	0.272427	0.0742167	0.0215374		AKAP9	0.4867	0.236877	0.00167882		POMP	0.273839	0.0749879	0.0107326
	ETFA	0.272411	0.0742076	0.0215458		PPP5C	0.486679	0.236857	0.00167971		ZFP91 /// ZFP91-CNTF	0.273812	0.0749731	0.0107406
	EPHX2	0.272368	0.0741842	0.0215672		ARF1	0.486482	0.236664	0.00168814		UBE2D3	0.273801	0.0749668	0.0107441
	SCP2	0.272303	0.0741488	0.0215997		ADCY9	0.486473	0.236656	0.00168851		C19orf66	0.273764	0.0749467	0.0107551
	CRYL1	0.272301	0.0741478	0.0216006		SEC24D	0.48623	0.236419	0.00169894		SYNJ2BP	0.273763	0.0749462	0.0107553
	CDK18	0.272246	0.0741181	0.0216279		RPL15	0.486132	0.236324	0.00170313		HIST1H2BK	0.273738	0.0749325	0.0107628
	SMAD5	0.27221	0.0740982	0.0216461		PRDX1	0.486128	0.23632	0.00170332		DHX8	0.27373	0.0749283	0.0107651
	TOB1	0.272138	0.0740593	0.021682		MATR3	0.486115	0.236308	0.00170387		TRAPPC2	0.273651	0.0748846	0.010789
	MAP3K13	0.272027	0.0739989	0.0217378		FBN1	0.486077	0.236271	0.00170551		MUT	0.273637	0.0748772	0.0107931
	WDR75	0.271976	0.0739708	0.0217637		BET1L	0.486032	0.236228	0.00170743		ZFP41	0.273595	0.0748543	0.0108056
	POLM	0.271962	0.0739635	0.0217704		P4HB	0.486031	0.236226	0.00170751		N6AMT2	0.273579	0.0748455	0.0108105
	DERA	0.271948	0.0739558	0.0217775		ZNF292	0.485935	0.236133	0.00171161		ERAP1	0.273544	0.0748261	0.0108211
	MCCC1	0.271803	0.073877	0.0218506		MTIF2	0.485901	0.2361	0.00171312		FBXL5	0.273525	0.0748159	0.0108267
	C8orf46	0.271775	0.0738619	0.0218647		SEC16B	0.485877	0.236076	0.00171415		LRIG1	0.27346	0.0747805	0.0108462
	POLB	0.271717	0.07383	0.0218944		PCDH1	0.485741	0.235945	0.00172002		NFIL3	0.27346	0.0747803	0.0108463
	MYNN	0.271532	0.0737298	0.0219878		SNX12	0.485736	0.235939	0.00172026		HSPH1	0.273459	0.0747797	0.0108466
	PIGK	0.271487	0.0737054	0.0220106		STK3	0.4857	0.235904	0.00172183		CD99L2	0.273432	0.0747652	0.0108546
	GCKR	0.271487	0.0737052	0.0220108		PCMT1	0.485655	0.23586	0.0017238		AGXT2L2	0.273419	0.0747581	0.0108586
	LPCAT3	0.271416	0.0736664	0.0220471		ISCU	0.48554	0.235749	0.00172881		KANK1	0.2733	0.0746928	0.0108946
	LARP6	0.271409	0.0736629	0.0220504		ITGA5	0.485493	0.235704	0.00173084		KIAA0196	0.27328	0.0746821	0.0109005
	AIFM1	0.27136	0.0736364	0.0220753		PCMTD2	0.485472	0.235683	0.00173177		CCDC90B	0.273194	0.0746351	0.0109266
	ZNF670	0.271339	0.0736251	0.0220859		TAF10	0.485466	0.235677	0.00173201		SURF4	0.273115	0.0745917	0.0109507
	TOX3	0.271296	0.0736013	0.0221082		ZNF618	0.485411	0.235624	0.00173443		C1GALT1C1	0.273114	0.0745914	0.0109508
	SLC38A4	0.271249	0.073576	0.0221321		EFTUD2	0.48541	0.235623	0.00173445		NKG7	0.273083	0.0745741	0.0109605
	THOC7	0.271125	0.0735088	0.0221953		FAM168B	0.485376	0.23559	0.00173595		HSPA4	0.273015	0.0745373	0.010981
	HSPA1A	0.271074	0.0734812	0.0222214		SET	0.485347	0.235562	0.00173722		GLS2	0.272904	0.0744765	0.0110149
	NDFIP1	0.27106	0.0734737	0.0222285		CAP1	0.48526	0.235477	0.00174104		SLCO2B1	0.272817	0.074429	0.0110415
	PAN2	0.271021	0.0734522	0.0222488		SAFB2	0.485148	0.235369	0.00174595		ZNF268	0.27264	0.0743328	0.0110956
	F5	0.271007	0.0734448	0.0222558		RGP1	0.485118	0.235339	0.00174729		CRHBP	0.27262	0.0743217	0.0111018
	ZNF384	0.270994	0.0734379	0.0222624		RIF1	0.485072	0.235294	0.00174933		ATOX1	0.272607	0.0743147	0.0111058
	AUH	0.270993	0.073437	0.0222632		ERP29	0.484932	0.235159	0.0017555		TAF9	0.272584	0.0743018	0.011113
	ZFR	0.270875	0.0733735	0.0223234		ZC3H7A	0.484905	0.235133	0.0017567		PLIN1	0.272571	0.0742947	0.011117
	STAT2	0.270872	0.0733715	0.0223252		HN1L	0.484828	0.235058	0.00176011		MORC3	0.272568	0.0742934	0.0111178
	FBXL14	0.270737	0.0732983	0.0223948		GLYATL1	0.4848	0.235031	0.00176132		ASPG	0.272559	0.0742886	0.0111205
	C3orf31	0.270722	0.0732902	0.0224026		ALG9	0.484779	0.235011	0.00176226		SMARCA2	0.272505	0.0742588	0.0111374
	CYP2A6 /// CYP2A7	0.270668	0.0732612	0.0224302		C11orf75	0.484745	0.234978	0.00176377		ZNF619	0.272399	0.0742015	0.0111698
	ERCC6	0.270613	0.0732316	0.0224585		TM9SF4	0.484738	0.234971	0.00176408		NCOR1	0.272399	0.0742013	0.0111699
	TCHP	0.270497	0.0731689	0.0225184		NDUFV2	0.484735	0.234968	0.00176421		TMEM14C	0.27236	0.0741798	0.0111821
	C8A	0.270398	0.0731153	0.0225698		PSPC1	0.48464	0.234876	0.00176844		ARHGEF7	0.272243	0.0741165	0.0112181
	KLHL2	0.27039	0.0731105	0.0225744		PLSCR4	0.4846	0.234837	0.00177024		PRDX4	0.272238	0.0741136	0.0112197
	CREBL2	0.27038	0.0731054	0.0225793		C18orf32	0.484595	0.234832	0.00177046		LEPRE1	0.272171	0.074077	0.0112406
	UBE2A	0.270363	0.0730962	0.0225882		ATM	0.484481	0.234722	0.00177552		ZNHIT1	0.272059	0.0740162	0.0112754
	ENY2	0.270354	0.0730915	0.0225927		ARL8B	0.484462	0.234703	0.00177641		ATP6V1G1	0.27205	0.0740111	0.0112783
	GPR155	0.270341	0.0730841	0.0225998		PUM1	0.484385	0.234629	0.00177982		QKI	0.272041	0.0740064	0.011281
	UGT1A1 /// UGT1A10 /// UGT1A4 /// UGT1A6	0.270287	0.0730549	0.0226278		LEPROTL1	0.484299	0.234545	0.0017837		ABCA8	0.272028	0.0739991	0.0112852
	PHYHIPL	0.270276	0.0730491	0.0226334		COMMD6	0.484266	0.234514	0.00178516		EDEM1	0.272019	0.0739946	0.0112878
	CXCL16	0.270249	0.0730345	0.0226475		SLC25A46	0.484209	0.234458	0.00178772		SEL1L	0.271973	0.0739691	0.0113024
	GSTT1	0.270174	0.0729942	0.0226864		AIDA /// LOC646890	0.484195	0.234445	0.00178835		CYP4A11	0.271841	0.0738976	0.0113435
	IMP3	0.270145	0.0729782	0.0227018		DCI	0.484181	0.234431	0.00178897		CDO1	0.271789	0.0738695	0.0113597
	IYD	0.27012	0.0729647	0.0227148		TAX1BP1	0.48414	0.234391	0.00179084		ZNF697	0.27178	0.0738642	0.0113628
	HSPA2	0.270109	0.0729587	0.0227206		PLXND1	0.484118	0.234371	0.0017918		ARCN1	0.271758	0.0738524	0.0113696
	GALNT2	0.270084	0.0729452	0.0227337		WIZ	0.484071	0.234325	0.00179392		LCP1	0.271732	0.0738385	0.0113776
	KIF13B	0.270075	0.0729403	0.0227383		TMEM219	0.484031	0.234286	0.00179574		STX17	0.271716	0.0738298	0.0113827
	RUFY3	0.269995	0.0728974	0.0227799		SFRS7	0.483952	0.23421	0.0017993		NPC2	0.271568	0.0737494	0.0114292
	FAM82A1	0.269962	0.0728796	0.0227971		YWHAZ	0.483918	0.234177	0.00180083		FANCC	0.271546	0.0737372	0.0114363
	CDON	0.269956	0.0728763	0.0228003		BTBD2	0.483851	0.234112	0.00180386		C5orf27	0.271521	0.0737239	0.011444
	GOLGA5	0.269947	0.0728712	0.0228053		MAP4	0.483814	0.234076	0.00180555		C11orf59	0.27146	0.0736906	0.0114634
	GLA	0.269909	0.0728508	0.0228251		LRP5	0.4838	0.234062	0.0018062		MOCOS	0.271441	0.07368	0.0114696
	C17orf102	0.269884	0.0728373	0.0228382		CLDN1	0.483794	0.234057	0.00180645		DSTN	0.271407	0.0736619	0.0114801
	ASPG	0.269837	0.072812	0.0228628		BPTF	0.483767	0.23403	0.00180769		ST20	0.271284	0.0735948	0.0115193
	OXSM	0.269597	0.0726824	0.0229891		M6PR	0.483729	0.233994	0.00180939		KLK2	0.271248	0.0735754	0.0115306
	CLPB	0.269468	0.0726128	0.0230573		RPL32	0.483651	0.233918	0.00181297		CGGBP1	0.271225	0.0735628	0.011538
	FAM103A1	0.269308	0.0725267	0.0231418		UGT3A1	0.483631	0.233899	0.00181386		HPGD	0.271219	0.07356	0.0115397
	LIPG	0.269241	0.0724909	0.0231771		AFF4	0.483618	0.233887	0.00181444		RTKN	0.271197	0.0735479	0.0115467
	C6orf153	0.26905	0.0723877	0.0232791		METTL2B	0.483616	0.233884	0.00181454		MYST1	0.271176	0.0735366	0.0115534
	RND3	0.268968	0.0723437	0.0233227		EFNA1	0.483549	0.233819	0.00181761		FAM82A2	0.271136	0.073515	0.0115661
	ESCO2	0.268901	0.0723079	0.0233582		CUL1	0.483498	0.233771	0.00181991		CLPX	0.271026	0.0734548	0.0116015
	PLS3	0.268828	0.0722686	0.0233973		SNHG8 /// SNORA24	0.483488	0.233761	0.00182037		ADPGK	0.271002	0.0734421	0.011609
	AP3D1	0.268655	0.0721756	0.02349		SIAE	0.483474	0.233747	0.00182103		PTP4A2	0.271002	0.073442	0.011609
	INTS10	0.268651	0.0721731	0.0234925		B4GALT5	0.48347	0.233743	0.00182119		ACTR3C	0.270945	0.0734114	0.0116271
	GTF3A	0.268631	0.0721624	0.0235032		FAM20C	0.483382	0.233658	0.00182523		MDH1B	0.270918	0.0733968	0.0116357
	SLC20A1	0.268514	0.0721	0.0235658		MYL12A	0.483358	0.233635	0.00182631		HERC6	0.270828	0.073348	0.0116646
	C8orf41	0.268479	0.072081	0.0235848		INO80B	0.483324	0.233602	0.00182788		DDX17	0.270825	0.0733462	0.0116656
	SLC2A8	0.268356	0.0720152	0.0236509		CHD1L	0.483315	0.233594	0.00182828		CD38	0.270788	0.0733263	0.0116774
	GSPT2	0.268344	0.0720084	0.0236577		C8orf55	0.483291	0.23357	0.0018294		SHF	0.270753	0.0733072	0.0116888
	DNM1L	0.268283	0.0719755	0.0236908		DCTN2	0.483289	0.233568	0.00182949		MPPE1	0.270714	0.073286	0.0117013
	MAPK4	0.268257	0.071962	0.0237045		COPB2	0.483285	0.233565	0.00182966		HCFC1	0.270627	0.0732387	0.0117295
	IL7	0.268091	0.0718729	0.0237945		NRD1	0.483229	0.23351	0.00183225		GPR88	0.270617	0.0732335	0.0117326
	GABARAPL1	0.268088	0.0718712	0.0237962		CHKA	0.483224	0.233506	0.00183246		LARP7	0.270595	0.0732215	0.0117398
	ASPSCR1	0.26808	0.0718668	0.0238007		LAIR1	0.483192	0.233474	0.00183394		CYP8B1	0.270496	0.0731679	0.0117718
	MYO18A /// TIAF1	0.268022	0.0718359	0.023832		NSD1	0.483144	0.233428	0.00183614		JAGN1	0.270369	0.0730992	0.0118129
	HDAC2	0.267934	0.0717884	0.0238802		GTF2H1	0.483103	0.233389	0.00183802		SPOP	0.270323	0.0730747	0.0118276
	NPC1	0.267899	0.0717696	0.0238993		NAB1	0.483043	0.23333	0.0018408		ZNF614	0.270312	0.0730685	0.0118313
	ZBTB43	0.267862	0.0717502	0.0239191		PPP2R1B	0.48299	0.233279	0.00184326		CNPY2	0.270269	0.0730454	0.0118453
	GAL3ST4	0.26785	0.0717436	0.0239258		ERCC5	0.482927	0.233218	0.00184616		KLHDC2	0.270213	0.0730148	0.0118637
	SRGAP3	0.267829	0.0717324	0.0239371		PDLIM1	0.48291	0.233202	0.00184693		SLC1A1	0.270143	0.0729775	0.0118862
	ADCY9	0.267712	0.07167	0.0240008		CHCHD2	0.482857	0.233151	0.00184939		HEATR3	0.270101	0.0729547	0.0119
	ALG13	0.267704	0.0716656	0.0240052		MED25	0.482827	0.233122	0.00185078		ATP5F1	0.270064	0.0729347	0.0119121
	KLHL23	0.267635	0.0716283	0.0240434		TCEA1	0.482824	0.233119	0.0018509		PLG	0.269976	0.072887	0.0119409
	CLDN23	0.267569	0.0715934	0.0240791		IL4R	0.482714	0.233012	0.00185603		HNRNPU	0.269942	0.0728688	0.011952
	MTTP	0.267543	0.0715792	0.0240938		USP22	0.482696	0.232995	0.00185686		IDH1	0.269876	0.0728331	0.0119737
	PPAPDC1B	0.267532	0.0715735	0.0240996		HDAC1	0.482648	0.232949	0.00185909		PHYH	0.269866	0.0728275	0.0119771
	DUS4L	0.267489	0.0715504	0.0241232		KIAA1430	0.482395	0.232705	0.00187087		PER2	0.269858	0.0728235	0.0119795
	NR1I2	0.267469	0.0715397	0.0241343		ADK	0.482326	0.232638	0.00187412		CACNA1S	0.269844	0.0728158	0.0119842
	MKL2	0.267374	0.0714888	0.0241865		TTPA	0.482318	0.23263	0.0018745		PRG4	0.269834	0.0728102	0.0119876
	TMEM86A	0.267373	0.0714883	0.024187		GLYR1	0.482307	0.23262	0.00187499		CUTC	0.269794	0.0727888	0.0120006
	DDX19A /// DDX19B	0.267369	0.0714864	0.024189		SRI	0.482283	0.232597	0.00187614		GGA3	0.269777	0.0727796	0.0120063
	KDSR	0.26735	0.0714762	0.0241996		ZNF558	0.482257	0.232572	0.00187733		DHCR24	0.269723	0.0727504	0.0120241
	HSN2	0.267327	0.0714637	0.0242124		SP100	0.48219	0.232507	0.0018805		RRN3P1	0.269721	0.0727496	0.0120246
	LRRFIP2	0.267137	0.0713623	0.0243172		METTL7A	0.482102	0.232422	0.00188465		BGLAP	0.269715	0.0727462	0.0120267
	HS3ST2	0.267116	0.0713507	0.0243291		TSHZ2	0.482088	0.232409	0.0018853		ILDR2	0.269714	0.0727457	0.0120269
	ZMYM5	0.267045	0.0713132	0.024368		KHSRP	0.482014	0.232338	0.00188876		RBKS	0.269619	0.0726944	0.0120584
	RMND1	0.267024	0.071302	0.0243796		NDUFB8	0.481879	0.232207	0.00189517		TRIM22	0.269611	0.0726902	0.0120609
	AGFG2	0.266977	0.0712767	0.0244059		ZNF638	0.481809	0.23214	0.00189845		GPR98	0.269598	0.0726829	0.0120654
	TCEA3	0.266971	0.0712735	0.0244092		PMS2L5	0.481754	0.232087	0.00190106		MMACHC	0.269547	0.0726557	0.0120821
	ZNF543	0.266942	0.0712578	0.0244255		METTL5	0.481704	0.232038	0.00190346		BTG1	0.269506	0.0726335	0.0120957
	TSHZ2	0.266909	0.0712402	0.0244438		PIK3AP1	0.481684	0.232019	0.00190442		TIAL1	0.269461	0.0726091	0.0121107
	ACCSL	0.266847	0.0712073	0.0244781		RAB7A	0.481645	0.231982	0.00190625		ENTPD5	0.269458	0.0726077	0.0121116
	MERTK	0.266846	0.0712069	0.0244784		ACADM	0.481563	0.231903	0.00191013		HPS4	0.269406	0.0725796	0.0121289
	SH2D4A	0.266821	0.0711935	0.0244924		SNX10	0.48151	0.231852	0.00191266		CASP8	0.269372	0.0725613	0.0121401
	DECR1	0.266817	0.0711911	0.0244949		SDHAF2	0.481506	0.231848	0.00191286		XPNPEP3	0.269343	0.0725456	0.0121498
	FBXO25	0.266745	0.0711528	0.0245349		ERGIC3	0.481498	0.23184	0.00191327		MINPP1	0.269318	0.0725323	0.0121581
	C8G	0.266705	0.0711313	0.0245574		FMNL3	0.481462	0.231805	0.00191499		AKAP8L	0.269281	0.0725121	0.0121705
	FXYD1	0.266674	0.0711148	0.0245747		ENPP1	0.481324	0.231672	0.00192158		SLC37A2	0.269262	0.072502	0.0121768
	SLC11A2	0.266593	0.0710721	0.0246194		SLMAP	0.481255	0.231607	0.00192486		NCKAP1	0.26923	0.072485	0.0121873
	C10orf18	0.266557	0.0710529	0.0246395		FCF1 /// MAPK1IP1L	0.48124	0.231592	0.00192562		DUSP16	0.269214	0.0724764	0.0121926
	C16orf62	0.266553	0.0710508	0.0246417		SBNO1	0.481238	0.23159	0.00192567		FOXO3	0.269206	0.072472	0.0121953
	PDZD2	0.266495	0.0710195	0.0246745		RNF19A	0.481232	0.231584	0.00192597		ZNF346	0.269184	0.0724598	0.0122029
	NMT1	0.266348	0.0709414	0.0247567		FAM108A1 /// FAM108A4	0.481125	0.231481	0.00193113		HERC4	0.269161	0.0724476	0.0122105
	PTPMT1	0.266332	0.0709329	0.0247656		MLX	0.481118	0.231475	0.00193144		KIAA0319L	0.269087	0.0724078	0.0122352
	IQGAP2	0.266137	0.0708288	0.0248756		PATL1	0.48109	0.231447	0.00193281		NDUFS1	0.269077	0.0724023	0.0122386
	FAM45A /// FAM45B	0.266099	0.0708088	0.0248968		THBS1	0.481088	0.231446	0.00193288		BRF1	0.269006	0.072364	0.0122624
	ANKRD37	0.266004	0.0707579	0.0249508		ORMDL3	0.481064	0.231423	0.00193405		BACH1	0.269002	0.0723619	0.0122638
	CDKAL1	0.26591	0.0707083	0.0250035		ZCCHC10	0.48103	0.23139	0.00193567		MYOM1	0.268946	0.0723321	0.0122823
	C6orf72	0.265892	0.0706986	0.0250138		KIAA1191	0.480784	0.231153	0.0019476		POLDIP2	0.268929	0.0723227	0.0122882
	TGS1	0.265753	0.0706246	0.0250928		JAK1	0.480743	0.231114	0.00194957		EHD3	0.268917	0.0723163	0.0122922
	IL15RA	0.265643	0.070566	0.0251555		PSMA5	0.480724	0.231096	0.00195048		RNMT	0.268772	0.0722383	0.012341
	LANCL1	0.265575	0.0705299	0.0251941		ANXA2	0.48072	0.231092	0.00195067		PRPS1	0.268663	0.07218	0.0123776
	SEMA4F	0.265556	0.0705199	0.0252049		LGMN	0.480703	0.231075	0.00195153		TMEM140	0.268655	0.0721755	0.0123805
	HPS5	0.265507	0.0704942	0.0252325		FOXO3	0.480628	0.231003	0.00195515		ZNF511	0.268618	0.0721557	0.0123929
	SLC2A10	0.265279	0.0703731	0.0253629		RECK	0.480606	0.230982	0.00195623		ERLIN2	0.268561	0.0721251	0.0124122
	MRPS17 /// ZNF713	0.265168	0.070314	0.0254269		C16orf70	0.480239	0.230629	0.00197414		KIAA0652	0.268559	0.0721239	0.0124129
	FAM176A	0.265163	0.0703115	0.0254296		HSD11B1	0.480179	0.230572	0.0019771		NRD1	0.268501	0.072093	0.0124324
	POLR3E	0.265144	0.0703015	0.0254403		UBL5	0.48006	0.230458	0.00198293		TACC3	0.268405	0.0720412	0.0124652
	SERAC1	0.265143	0.070301	0.025441		DHTKD1	0.480055	0.230453	0.0019832		ASXL3	0.268333	0.0720027	0.0124896
	SCML1	0.265002	0.0702263	0.025522		C11orf59	0.479839	0.230246	0.00199384		SS18L2	0.268285	0.071977	0.0125059
	FAM21A /// FAM21B /// FAM21C /// FAM21D	0.264931	0.0701884	0.0255632		AKT2	0.479812	0.230219	0.00199519		TMEM14A	0.268281	0.0719744	0.0125076
	GNG12	0.26488	0.0701614	0.0255926		CENPN	0.479738	0.230149	0.00199884		GIPC2	0.268276	0.0719722	0.012509
	CSRP2BP	0.264841	0.0701407	0.0256151		PEPD	0.479629	0.230044	0.00200424		DPY19L1	0.268267	0.0719671	0.0125123
	STRA13	0.264809	0.0701237	0.0256337		PFKFB1	0.479612	0.230027	0.00200511		C14orf2	0.268152	0.0719057	0.0125513
	APOE	0.264806	0.0701223	0.0256352		RPN2	0.479536	0.229955	0.00200887		HPS3	0.26815	0.0719042	0.0125523
	TENC1	0.264746	0.0700906	0.0256698		GSTK1	0.479431	0.229854	0.00201412		C22orf28	0.267958	0.0718017	0.0126178
	C4orf34	0.264697	0.0700643	0.0256987		ABCC6 /// LOC100292715	0.479416	0.22984	0.00201486		ERLIN1	0.267897	0.0717686	0.0126391
	EBAG9	0.264545	0.0699841	0.0257866		ITFG1	0.479414	0.229837	0.00201498		C7orf64	0.267809	0.0717218	0.0126691
	ARCN1	0.264477	0.0699479	0.0258264		KLF15	0.479313	0.229741	0.00202002		CAST	0.267767	0.0716994	0.0126836
	ZHX3	0.264451	0.0699341	0.0258416		SDHA /// SDHAP1 /// SDHAP2	0.479303	0.229732	0.00202048		CCT4	0.267723	0.0716759	0.0126988
	C17orf95	0.264414	0.0699146	0.025863		SKP1	0.479288	0.229717	0.00202126		CD2AP	0.267717	0.0716725	0.0127009
	TBCA	0.264392	0.069903	0.0258758		STX17	0.479251	0.229682	0.0020231		IGF1	0.267708	0.0716677	0.012704
	G3BP1	0.264297	0.0698529	0.0259311		WRB	0.479168	0.229602	0.00202727		ZFC3H1	0.26766	0.0716421	0.0127206
	MED29	0.264282	0.0698447	0.0259401		PHLDA1	0.479154	0.229588	0.00202799		RAPH1	0.267645	0.0716337	0.012726
	SNAP29	0.264267	0.0698369	0.0259487		CDIPT	0.479097	0.229534	0.00203084		TMBIM4	0.267594	0.0716066	0.0127436
	CLOCK	0.264206	0.0698046	0.0259845		GUSB	0.479058	0.229496	0.00203282		EFHD1	0.267585	0.0716018	0.0127466
	TAF15	0.264163	0.069782	0.0260095		EHBP1	0.478992	0.229433	0.00203612		PLS3	0.26756	0.0715884	0.0127554
	PDLIM5	0.264157	0.0697788	0.0260131		HERC2	0.478786	0.229236	0.00204651		AGPAT3	0.267556	0.0715863	0.0127567
	TSTD2	0.264121	0.0697599	0.0260339		DCTD	0.47876	0.229211	0.00204785		CHPT1	0.267531	0.0715728	0.0127655
	NTN4	0.264003	0.0696976	0.0261031		RNF14	0.478753	0.229205	0.00204818		ZNF148	0.267514	0.0715636	0.0127714
	FADS1	0.264002	0.0696971	0.0261037		RIC8A	0.478726	0.229178	0.00204957		TMED5	0.267512	0.0715626	0.0127721
	C9orf84	0.263926	0.0696569	0.0261485		NACA	0.478692	0.229146	0.00205129		SLC1A2	0.267505	0.071559	0.0127744
	DAB2	0.263901	0.069644	0.0261629		SECISBP2L	0.478659	0.229114	0.00205298		TMC5	0.267499	0.0715558	0.0127765
	CTSL1	0.263858	0.069621	0.0261885		USP40	0.478642	0.229099	0.00205381		GSTZ1	0.267443	0.071526	0.0127959
	GZF1	0.263806	0.0695935	0.0262192		AQP9	0.478492	0.228954	0.00206146		PPP3CA	0.267377	0.0714906	0.0128189
	FAM3A	0.263776	0.0695778	0.0262367		PNRC1	0.478416	0.228882	0.00206534		NDEL1	0.267332	0.0714664	0.0128347
	C18orf55	0.263758	0.0695684	0.0262472		MLLT4	0.478409	0.228875	0.00206571		ETFA	0.26723	0.0714121	0.0128701
	DDX27	0.26364	0.0695062	0.0263169		SGCB	0.478407	0.228873	0.0020658		ABCC2	0.267189	0.07139	0.0128846
	RWDD2B	0.263573	0.0694707	0.0263567		BCLAF1	0.47839	0.228857	0.00206663		CENPN	0.26717	0.0713796	0.0128914
	PTPRM	0.263565	0.0694664	0.0263615		TRMT112	0.478353	0.228822	0.00206855		GRSF1	0.267122	0.0713542	0.0129081
	ASNSD1	0.263539	0.0694526	0.0263771		EEF1E1	0.478192	0.228667	0.00207679		SORL1	0.267103	0.0713441	0.0129147
	EBP	0.263482	0.0694225	0.0264108		PILRB	0.478173	0.228649	0.00207777		TIA1	0.267097	0.0713409	0.0129168
	SOCS4	0.263457	0.0694096	0.0264254		ANAPC5	0.478171	0.228648	0.00207784		ERH	0.267075	0.0713288	0.0129247
	CCT6A	0.263373	0.0693652	0.0264754		PUM2	0.478122	0.2286	0.0020804		PRRG4	0.267059	0.0713205	0.0129302
	COG3	0.263145	0.0692454	0.0266109		TMBIM4	0.47812	0.228599	0.00208046		TOR1AIP1	0.267009	0.0712937	0.0129478
	BAAT	0.263097	0.0692202	0.0266396		FADS3	0.478048	0.22853	0.00208419		HIGD2A	0.266989	0.071283	0.0129548
	TMEM176B	0.263097	0.0692201	0.0266396		TFG	0.478033	0.228516	0.00208494		PDXDC1	0.266984	0.0712804	0.0129565
	SNW1	0.26309	0.0692164	0.0266438		ACACA	0.478027	0.22851	0.00208527		DLD	0.2669	0.0712354	0.0129863
	CNDP2	0.262991	0.0691644	0.026703		NACA2	0.478018	0.228501	0.00208571		LIMS1	0.266877	0.0712232	0.0129943
	HDAC8	0.262988	0.0691629	0.0267046		RCE1	0.477948	0.228434	0.00208933		ZNF33A /// ZNF33B	0.266867	0.0712177	0.0129979
	WDR77	0.262984	0.0691607	0.0267071		ST7L	0.477692	0.228189	0.00210257		ENY2	0.266865	0.0712167	0.0129986
	ALDOB	0.26296	0.0691481	0.0267215		RPL5	0.477664	0.228163	0.00210403		SAP30BP	0.266824	0.071195	0.0130129
	C22orf9	0.26292	0.069127	0.0267455		C1orf9	0.477658	0.228158	0.0021043		RNF138 /// RNF138P1	0.266813	0.0711892	0.0130168
	NR0B2	0.262884	0.0691078	0.0267674		HLCS	0.477587	0.22809	0.00210798		ATPAF1	0.266774	0.0711684	0.0130305
	PA2G4	0.262842	0.0690857	0.0267926		COL3A1	0.477538	0.228043	0.00211055		USP32	0.266752	0.0711564	0.0130385
	ZNF146	0.262826	0.0690775	0.0268019		GLTP	0.477488	0.227995	0.00211316		MDH2	0.26667	0.0711129	0.0130673
	KIAA1467	0.262713	0.0690181	0.0268699		ATP5J	0.477417	0.227927	0.00211686		MBNL1	0.266654	0.0711041	0.0130732
	RPP30	0.262682	0.0690018	0.0268885		LONP1	0.477282	0.227798	0.00212389		SAT1	0.266558	0.0710532	0.013107
	COQ2	0.262671	0.0689959	0.0268954		KLF10	0.477229	0.227748	0.00212665		FGA	0.266557	0.0710526	0.0131074
	TRIM5	0.262662	0.0689911	0.0269009		FOXP3	0.477216	0.227735	0.00212738		TYW1 /// TYW1B	0.266553	0.0710505	0.0131089
	C2orf61	0.26261	0.0689642	0.0269317		LOC399491 /// NPIP	0.477156	0.227678	0.00213048		ASRGL1	0.266548	0.071048	0.0131105
	ATF7	0.262509	0.068911	0.0269928		CFH /// CFHR1	0.477093	0.227618	0.0021338		SIN3B	0.266447	0.0709942	0.0131464
	TNFRSF10B	0.262478	0.0688947	0.0270116		TRIM14	0.476924	0.227457	0.00214267		POLE3	0.266373	0.0709544	0.0131731
	CHUK	0.262406	0.0688567	0.0270554		CD68	0.476795	0.227334	0.00214948		RRM2B	0.266246	0.0708871	0.0132182
	RALA	0.262351	0.0688282	0.0270882		IL8	0.476684	0.227227	0.00215539		CPN2	0.266045	0.0707798	0.0132905
	GTF2A2	0.262266	0.0687837	0.0271397		RDH11	0.47666	0.227205	0.00215664		ATP5J	0.266018	0.0707658	0.0132999
	FAM115C /// LOC154761	0.262207	0.0687525	0.0271757		ACSS3	0.476632	0.227178	0.00215814		ACOX1	0.265968	0.0707388	0.0133181
	CFH /// CFHR1	0.262199	0.0687483	0.0271806		ESYT1	0.476574	0.227123	0.0021612		PSMD10	0.265958	0.0707335	0.0133218
	LETM1	0.262188	0.0687424	0.0271875		LOC100288332 /// LOC100288442 /// LOC729602 /// NPIP /// NPIPL3	0.476475	0.227029	0.00216645		MET	0.265925	0.0707161	0.0133336
	MRPL3	0.262169	0.0687323	0.0271991		EEF2	0.476448	0.227003	0.00216791		NFU1	0.265886	0.0706956	0.0133475
	ZNF609	0.262137	0.0687156	0.0272185		MAPKSP1	0.476394	0.226951	0.00217078		PHC3	0.265797	0.0706483	0.0133796
	PLUNC	0.262113	0.068703	0.0272331		PTPRK	0.476344	0.226904	0.00217345		GAPVD1	0.265612	0.0705498	0.0134468
	TTPA	0.262064	0.0686778	0.0272625		DHX36	0.47633	0.226891	0.00217418		MAX	0.265532	0.0705074	0.0134758
	MLLT11	0.262047	0.0686687	0.027273		CHMP4B	0.476225	0.226791	0.00217978		THOC2	0.265509	0.0704948	0.0134844
	ZFP1	0.262005	0.0686468	0.0272985		FEM1B	0.476192	0.226759	0.00218158		RBM4	0.265493	0.0704866	0.01349
	RAB11FIP3	0.261999	0.0686436	0.0273022		DNAJC5	0.476173	0.226741	0.00218258		VTI1B	0.265471	0.0704749	0.013498
	MTMR1	0.261954	0.06862	0.0273296		H3F3B /// H3F3C	0.476128	0.226698	0.00218501		AIDA /// LOC646890	0.265427	0.0704516	0.0135141
	TMEM150A	0.261942	0.0686135	0.0273372		LSM14A	0.476126	0.226696	0.00218508		NOL11	0.265424	0.0704499	0.0135152
	TNFRSF10D	0.261864	0.0685728	0.0273847		MESDC2	0.476059	0.226633	0.00218868		GGA2	0.2654	0.0704371	0.013524
	SMARCA1	0.261836	0.0685583	0.0274016		FMNL2	0.476036	0.22661	0.00218995		POLR2E	0.265369	0.0704206	0.0135354
	CRMP1	0.261752	0.0685141	0.0274533		FKBP5	0.476024	0.226599	0.00219059		C2orf7	0.265368	0.0704204	0.0135355
	ZNF605	0.261658	0.068465	0.0275109		PQLC1	0.475916	0.226496	0.00219638		JMJD5	0.265354	0.0704126	0.0135409
	WDR7	0.261594	0.0684314	0.0275503		SENP6	0.475857	0.22644	0.00219955		RCN1	0.265342	0.0704065	0.0135451
	GLB1L	0.261481	0.0683721	0.02762		SLC9A3R2	0.47584	0.226424	0.00220047		SERPINA7	0.265295	0.0703813	0.0135624
	SERPINF1	0.261472	0.0683676	0.0276253		MOCS2	0.47583	0.226414	0.00220104		TMEM66	0.265291	0.0703792	0.0135639
	GPN1	0.26146	0.0683614	0.0276326		PLGLA /// PLGLB1 /// PLGLB2	0.475789	0.226376	0.00220321		SNX3	0.26527	0.0703682	0.0135714
	ZNF599	0.261374	0.0683162	0.0276859		C15orf63 /// SERF2	0.475773	0.22636	0.00220409		HTRA1	0.265267	0.0703667	0.0135725
	NDUFB8	0.261338	0.0682976	0.0277079		DUSP6	0.475771	0.226358	0.00220419		SORBS1	0.26526	0.0703627	0.0135753
	GIPC2	0.261329	0.068293	0.0277133		PAFAH1B1 /// YWHAE	0.475769	0.226356	0.00220431		EDEM2	0.265235	0.0703496	0.0135843
	ETNK2	0.261256	0.0682545	0.0277588		AAK1	0.475749	0.226337	0.00220541		AGPHD1	0.265177	0.0703188	0.0136056
	ZNF546	0.261254	0.0682539	0.0277596		MAOB	0.475727	0.226316	0.00220658		GHDC	0.265117	0.0702869	0.0136277
	ABCC6 /// ABCC6P2	0.261201	0.0682262	0.0277924		NUBP1	0.475633	0.226227	0.00221168		HIST2H2AC	0.265087	0.070271	0.0136387
	MDH1	0.261157	0.0682029	0.02782		KMO	0.475508	0.226108	0.00221843		BET1L	0.265073	0.0702639	0.0136436
	ZNF75D	0.261153	0.0682007	0.0278226		DNAJB12	0.475445	0.226048	0.0022219		CPNE2	0.265062	0.0702576	0.013648
	UBE2V2	0.261098	0.0681723	0.0278563		TRNP1	0.475412	0.226017	0.00222366		MOGS	0.264972	0.07021	0.0136811
	LRRC8D	0.261064	0.0681546	0.0278773		ZNF766	0.475367	0.225974	0.00222612		PON2	0.264966	0.0702068	0.0136833
	KIAA0892	0.261061	0.068153	0.0278792		KLHDC5	0.475275	0.225886	0.00223115		MRPS10	0.264952	0.0701996	0.0136883
	CDS2	0.261028	0.0681356	0.0278998		GALNT2	0.475169	0.225785	0.00223695		PRDX1	0.264907	0.070176	0.0137048
	FKBP5	0.261008	0.0681249	0.0279126		GPHN	0.475144	0.225762	0.00223831		FAM21A /// FAM21B /// FAM21C /// FAM21D	0.264897	0.0701705	0.0137085
	DSCR3	0.260997	0.0681196	0.027919		NONO	0.475135	0.225753	0.00223882		PSMD3	0.264854	0.0701476	0.0137245
	PON3	0.26096	0.0681002	0.027942		CARM1	0.475111	0.22573	0.00224014		NCOA4	0.264834	0.0701368	0.0137321
	RDH10	0.260954	0.0680972	0.0279456		UBE3B	0.475024	0.225648	0.0022449		COPB1	0.264778	0.0701076	0.0137525
	FAM118B	0.260818	0.0680263	0.0280302		CCDC90B	0.474986	0.225611	0.00224699		FMO4	0.264754	0.0700949	0.0137613
	C6orf168	0.260753	0.067992	0.0280713		PPA2	0.474872	0.225503	0.00225326		DIRC1	0.264714	0.0700735	0.0137764
	SCFD1	0.260752	0.0679915	0.0280718		HABP2	0.474843	0.225476	0.00225483		TSFM	0.264641	0.0700349	0.0138034
	FDXACB1	0.260747	0.0679892	0.0280746		PLOD1	0.474765	0.225401	0.00225917		F8	0.264596	0.0700112	0.01382
	HSPD1	0.260747	0.067989	0.0280748		HSPA1A	0.474696	0.225337	0.00226293		ZXDB	0.264572	0.0699981	0.0138292
	CFHR3 /// CFHR4	0.260646	0.0679364	0.0281378		TMEM106C	0.474678	0.225319	0.00226397		C8orf46	0.264484	0.0699517	0.0138619
	ZNF785	0.260645	0.0679359	0.0281385		PRKAB2	0.474574	0.22522	0.00226974		C5orf53	0.264422	0.0699191	0.0138849
	CRADD	0.260595	0.0679096	0.0281701		NCRNA00188	0.474538	0.225187	0.00227168		INVS	0.264327	0.0698685	0.0139207
	NAA50	0.260517	0.067869	0.0282189		TRIAP1	0.474532	0.225181	0.00227203		TPMT	0.264276	0.0698417	0.0139397
	TTC17	0.260491	0.0678553	0.0282353		LRRC8C	0.474394	0.22505	0.00227971		HDAC2	0.264267	0.0698373	0.0139428
	UBE2F	0.260472	0.0678456	0.028247		POLR1A	0.47434	0.224998	0.00228272		POP4	0.264233	0.0698189	0.0139558
	BPHL	0.260442	0.0678299	0.028266		ABCC6 /// ABCC6P2	0.474299	0.22496	0.00228498		HPS5	0.264162	0.0697816	0.0139824
	CTAGE5	0.260365	0.0677898	0.0283143		CAPN2	0.474297	0.224958	0.00228509		USF1	0.264089	0.0697431	0.0140097
	CHI3L1	0.260356	0.0677855	0.0283196		RPL6	0.474125	0.224794	0.00229474		MTM1	0.264074	0.069735	0.0140155
	ADRM1	0.260351	0.0677825	0.0283232		MLLT10	0.474123	0.224792	0.00229485		RARA	0.264059	0.0697272	0.0140211
	ZCCHC4	0.260313	0.0677628	0.028347		ABHD14B	0.474098	0.224769	0.00229624		DHFR	0.264015	0.069704	0.0140377
	SIRT2	0.260123	0.0676639	0.0284668		CCDC92	0.474093	0.224764	0.0022965		MOCS2	0.264009	0.0697006	0.01404
	C22orf13	0.260094	0.067649	0.0284848		PPP1R3C	0.474029	0.224703	0.0023001		ARSK	0.263979	0.0696849	0.0140512
	TMED5	0.260064	0.0676332	0.0285041		BIRC2	0.473942	0.224621	0.00230498		GRIN2D	0.263958	0.0696737	0.0140592
	C11orf1	0.259957	0.0675777	0.0285716		ZFP36L1	0.473908	0.224589	0.00230686		FEZ2	0.263941	0.0696647	0.0140657
	AHCYL1	0.259943	0.0675702	0.0285808		TSN	0.47387	0.224552	0.00230905		CYTSA	0.263916	0.0696516	0.0140751
	PSD3	0.259912	0.0675543	0.0286002		SFRS13A	0.473762	0.22445	0.00231512		HNRNPM	0.263893	0.0696393	0.0140839
	MCTP1	0.259849	0.0675214	0.0286403		NDUFB1	0.473746	0.224436	0.002316		RHOB	0.263747	0.0695626	0.0141389
	SHPK	0.259811	0.0675016	0.0286645		ECHDC1	0.473639	0.224334	0.00232207		HNMT	0.263739	0.0695582	0.0141421
	B4GALT1	0.259765	0.0674781	0.0286933		PNKD	0.473591	0.224289	0.00232476		FOLH1	0.263734	0.0695556	0.014144
	LGI4	0.259727	0.0674584	0.0287175		ARL5A	0.473589	0.224287	0.00232487		CLYBL	0.263661	0.0695172	0.0141716
	TLR7	0.259678	0.0674325	0.0287492		CALM1	0.473512	0.224213	0.00232926		BMPR2	0.263623	0.0694969	0.0141863
	EXOC8	0.259521	0.0673513	0.0288489		MRPL9	0.473385	0.224094	0.00233645		MOGAT2	0.263597	0.0694834	0.014196
	TSPAN6	0.259515	0.0673482	0.0288528		HNRNPM	0.473336	0.224047	0.00233922		TTC37	0.263529	0.0694476	0.0142218
	TAX1BP1	0.259429	0.0673032	0.0289082		PIK3R4	0.473278	0.223992	0.00234257		PCF11	0.263451	0.0694065	0.0142516
	NCK1	0.259412	0.0672946	0.0289188		DEK	0.473261	0.223976	0.00234354		XBP1	0.263356	0.0693566	0.0142879
	HSD17B2	0.259334	0.0672544	0.0289685		PPP1CB	0.473258	0.223973	0.00234368		CASP10	0.263356	0.0693562	0.0142881
	HLA-A	0.259146	0.0671569	0.0290892		HNRNPA2B1	0.473045	0.223771	0.00235587		NUDT21	0.263332	0.0693439	0.014297
	ZFYVE9	0.259125	0.0671459	0.0291028		HMGB1	0.472938	0.223671	0.00236198		PIGV	0.263318	0.0693363	0.0143026
	RRBP1	0.259077	0.0671209	0.0291338		UBAP2L	0.472918	0.223651	0.00236315		BMP6	0.263231	0.0692905	0.0143359
	TMEM200C	0.258954	0.0670574	0.0292129		ZNF770	0.472902	0.223636	0.00236406		SPTBN2	0.26321	0.0692797	0.0143438
	FMNL1	0.258911	0.0670349	0.029241		FAM96A	0.472854	0.223591	0.00236684		F9	0.263083	0.0692126	0.0143928
	RCOR3	0.258909	0.0670336	0.0292426		RMI1	0.472811	0.22355	0.00236932		HEBP2	0.262907	0.0691199	0.0144609
	KIAA1217	0.258902	0.0670303	0.0292467		CHKB-CPT1B /// CPT1B	0.472684	0.22343	0.0023766		LYRM1	0.262879	0.0691055	0.0144715
	DEGS1	0.258895	0.0670264	0.0292516		BTAF1	0.472634	0.223383	0.00237952		CDV3	0.262878	0.0691047	0.0144721
	RNF130	0.258888	0.0670232	0.0292556		RAB11B	0.472626	0.223375	0.00237998		KCNRG	0.26284	0.0690846	0.0144868
	ADPGK	0.258823	0.0669895	0.0292977		CPNE3	0.472602	0.223353	0.00238134		C11orf10	0.262838	0.0690836	0.0144876
	GLUD1	0.258817	0.0669863	0.0293016		MED8	0.47259	0.223342	0.00238203		SIK2	0.262767	0.0690462	0.0145152
	CPN1	0.258803	0.066979	0.0293107		DDI2 /// RSC1A1	0.472585	0.223337	0.00238231		DCAF8	0.262756	0.0690406	0.0145193
	RAB2A	0.258747	0.0669498	0.0293474		FAF1	0.472435	0.223195	0.00239104		TRAF7	0.262714	0.0690184	0.0145357
	C12orf62	0.258674	0.066912	0.0293947		YWHAB	0.472251	0.223021	0.00240172		ZBTB7B	0.262704	0.0690134	0.0145394
	SNX24	0.258672	0.066911	0.029396		NDUFA6	0.472222	0.222994	0.00240341		TFR2	0.262679	0.0690004	0.0145491
	HPGD	0.258628	0.0668884	0.0294243		AGPAT3	0.472221	0.222992	0.00240348		TRIM4	0.262678	0.0689998	0.0145495
	HS6ST1	0.258618	0.0668834	0.0294307		IP6K3	0.472163	0.222938	0.00240687		TPK1	0.262645	0.0689824	0.0145624
	TFG	0.258594	0.0668709	0.0294463		RPS15A	0.472134	0.22291	0.00240856		ARSE	0.262325	0.0688145	0.0146873
	VWCE	0.258581	0.0668643	0.0294546		HSPA1A /// HSPA1B	0.471966	0.222752	0.00241838		HIST1H2AI	0.262285	0.0687935	0.014703
	ITIH1	0.25854	0.0668432	0.0294812		KIAA0562	0.471953	0.222739	0.00241914		ERO1LB	0.262278	0.0687898	0.0147058
	PAH	0.258427	0.0667846	0.029555		SCN8A	0.471909	0.222698	0.00242169		LOC728622 /// SKP1	0.262182	0.0687397	0.0147433
	C13orf1	0.25835	0.0667447	0.0296054		NME1-NME2 /// NME2	0.471872	0.222663	0.00242387		KCTD20	0.262136	0.0687152	0.0147616
	CNOT2	0.258324	0.0667313	0.0296223		LOC100128551 /// ZDHHC14	0.471819	0.222614	0.00242697		YWHAE	0.262088	0.0686901	0.0147805
	SRP19	0.258305	0.0667214	0.0296348		SCAMP4	0.471812	0.222607	0.0024274		DEGS1	0.262061	0.0686758	0.0147913
	VPS29	0.258241	0.0666883	0.0296767		VPS37A	0.471808	0.222602	0.00242766		C4orf46 /// TOMM7	0.262056	0.0686732	0.0147932
	USP38	0.258225	0.0666803	0.0296869		SERPINB6	0.471773	0.22257	0.00242971		MED25	0.26203	0.0686597	0.0148034
	KLB	0.258183	0.0666584	0.0297146		MIER1	0.471699	0.2225	0.00243407		RRN3	0.262002	0.068645	0.0148144
	CFHR2	0.258182	0.066658	0.0297151		DLST	0.471672	0.222475	0.00243563		VPS13D	0.261942	0.0686135	0.0148382
	UTP3	0.258142	0.0666374	0.0297412		RBM5	0.471648	0.222452	0.00243704		C11orf54	0.261937	0.0686112	0.01484
	MRPL11	0.258131	0.0666317	0.0297485		C5orf33	0.471568	0.222376	0.0024418		BDH1	0.261856	0.0685684	0.0148723
	C17orf57	0.258128	0.0666303	0.0297503		ZNF252	0.471562	0.22237	0.00244217		ST3GAL1	0.261657	0.0684642	0.0149513
	ZNF791	0.258059	0.0665943	0.0297959		DYNLT3	0.47155	0.222359	0.00244287		FAM134C	0.261653	0.0684623	0.0149528
	LCOR	0.257992	0.0665596	0.0298401		KIAA0040	0.471405	0.222223	0.00245144		GLT25D1	0.261642	0.0684567	0.0149571
	PLOD1	0.257938	0.0665319	0.0298755		TMBIM1	0.471391	0.222209	0.00245227		METAP2	0.261549	0.068408	0.0149941
	TRPM8	0.257796	0.0664589	0.0299688		RBAK	0.471323	0.222145	0.00245631		C8B	0.261538	0.0684022	0.0149986
	NR2C1	0.257789	0.0664552	0.0299734		FAM125B	0.471316	0.222139	0.00245672		PSMB3	0.261516	0.0683908	0.0150073
	PDXK	0.257685	0.0664014	0.0300423		CPSF7	0.471303	0.222127	0.00245748		C9orf3	0.261393	0.0683264	0.0150565
	NDUFS4	0.25763	0.0663731	0.0300787		INPP5F	0.471163	0.221994	0.00246584		EIF3G	0.261323	0.0682897	0.0150847
	RPAP3	0.257622	0.0663691	0.0300838		RANBP3	0.471147	0.22198	0.00246676		DIMT1L	0.26109	0.0681681	0.0151783
	RFX7	0.257605	0.0663603	0.0300951		UBAP1	0.471123	0.221957	0.0024682		NEK2	0.260996	0.0681191	0.0152162
	TCP1	0.257553	0.0663336	0.0301294		RAP1GDS1	0.471115	0.221949	0.0024687		MAGI1	0.260962	0.0681012	0.01523
	ETV1	0.257541	0.0663274	0.0301374		RBM26	0.471045	0.221884	0.00247286		PNPLA7	0.260955	0.0680974	0.015233
	MRPL33	0.257524	0.0663184	0.030149		TMEM59	0.471038	0.221876	0.00247331		RNF220	0.260923	0.0680807	0.015246
	SYAP1	0.257417	0.0662635	0.0302198		COL4A2	0.471027	0.221866	0.00247396		C11orf71	0.260902	0.06807	0.0152543
	DDX3Y	0.257322	0.0662146	0.0302829		ATP5O	0.470922	0.221767	0.00248024		C2orf90	0.260854	0.0680447	0.0152739
	SOCS1	0.257322	0.0662144	0.0302831		SC4MOL	0.47091	0.221757	0.00248093		NDUFC2	0.260784	0.0680084	0.0153022
	TMED7	0.257318	0.0662124	0.0302857		MGAT4B	0.470903	0.22175	0.00248137		SLC11A2	0.260749	0.0679898	0.0153166
	KIAA1143	0.257288	0.066197	0.0303057		PCMTD1	0.470875	0.221723	0.00248307		PRPF18	0.260723	0.0679765	0.015327
	MED31	0.257273	0.0661893	0.0303156		ERRFI1	0.470815	0.221667	0.00248664		RAB7A	0.260676	0.0679518	0.0153463
	SFRS13A	0.257187	0.0661451	0.0303729		NUDCD3	0.470784	0.221637	0.00248853		NUCB2	0.260592	0.067908	0.0153805
	PPM1H	0.257176	0.0661396	0.03038		SLC25A27	0.470775	0.221629	0.00248907		C1orf168	0.260589	0.0679068	0.0153815
	MIPOL1	0.257121	0.0661114	0.0304166		SLC37A4	0.470762	0.221617	0.00248984		TMEM38B	0.260571	0.0678973	0.0153889
	CAMK1D	0.257069	0.0660842	0.0304519		ARFGAP2	0.470681	0.22154	0.00249473		SCYL1	0.260536	0.0678789	0.0154033
	PEG3	0.257001	0.0660495	0.0304971		TMEM115	0.470597	0.221462	0.00249976		C1orf162	0.260498	0.0678594	0.0154187
	ZNF35	0.256969	0.066033	0.0305186		ATAD1	0.470553	0.22142	0.00250242		HIST2H2AA3 /// HIST2H2AA4	0.260486	0.067853	0.0154237
	PRDX3	0.256945	0.0660207	0.0305346		PROX1	0.470403	0.221279	0.0025115		AFF2	0.260397	0.0678064	0.0154603
	C3	0.256943	0.0660197	0.030536		CAV2	0.47039	0.221266	0.00251231		SNX19	0.260363	0.0677889	0.0154741
	SLC38A3	0.256891	0.0659929	0.0305709		NUCB1	0.47029	0.221172	0.00251837		RANBP10	0.260349	0.0677815	0.0154799
	ISM2	0.256843	0.0659681	0.0306032		KPNA6	0.470163	0.221053	0.00252607		PLIN2	0.260322	0.0677676	0.0154909
	EIF4A1	0.25679	0.0659412	0.0306385		EIF3L	0.470059	0.220956	0.00253239		MRP63	0.260297	0.0677548	0.0155009
	CREB3L2	0.256734	0.0659122	0.0306764		VPS29	0.470041	0.220939	0.00253349		FABP3	0.260273	0.0677419	0.0155111
	IMMP2L	0.256689	0.0658892	0.0307066		RPS2	0.46995	0.220853	0.0025391		SLC22A7	0.26026	0.0677354	0.0155163
	RAB17	0.256677	0.0658829	0.0307148		OAZ1	0.469935	0.220839	0.00253998		CAMK1D	0.2602	0.0677041	0.015541
	PDIA5	0.256669	0.0658792	0.0307197		SCRIB	0.469931	0.220835	0.00254023		CSTF2T	0.260177	0.0676923	0.0155503
	FBXO38	0.256639	0.0658638	0.0307399		SRXN1	0.469807	0.220718	0.00254784		PPP4R2	0.260129	0.0676669	0.0155704
	ZDHHC23	0.256587	0.0658368	0.0307753		FDPS	0.469781	0.220695	0.0025494		ALS2	0.260124	0.0676643	0.0155725
	GCC2	0.256504	0.0657941	0.0308315		CXCL1	0.469746	0.220662	0.00255155		TTC3	0.260075	0.067639	0.0155925
	WWP1	0.256476	0.06578	0.03085		RPS6KC1	0.469645	0.220567	0.00255777		PAIP1	0.260056	0.0676293	0.0156003
	ACVR1	0.256456	0.0657696	0.0308638		EIF4G3	0.469561	0.220487	0.00256296		LAPTM5	0.259996	0.0675979	0.0156252
	C2orf7	0.256377	0.0657291	0.0309172		ARMC10	0.46947	0.220402	0.00256859		PPP1R3C	0.259948	0.0675731	0.015645
	RPRD2	0.25629	0.0656847	0.030976		CHFR	0.469436	0.220371	0.00257065		MRPS9	0.259933	0.067565	0.0156514
	GHITM	0.256194	0.0656354	0.0310412		SFRS5	0.469411	0.220347	0.0025722		CCNDBP1	0.259908	0.0675521	0.0156617
	GRPEL1	0.256193	0.0656351	0.0310417		CREB3L2	0.469399	0.220335	0.00257299		GLO1	0.259881	0.0675381	0.0156728
	APOH	0.256166	0.065621	0.0310603		NHP2L1 /// SIGMAR1	0.469377	0.220314	0.00257434		STT3B	0.25987	0.0675326	0.0156772
	TTC9B	0.25616	0.0656182	0.0310641		F13B	0.469255	0.220201	0.00258187		SNHG9	0.259856	0.067525	0.0156833
	MAPK6	0.256143	0.0656095	0.0310756		NOMO1 /// NOMO2 /// NOMO3	0.469245	0.220191	0.00258249		ALKBH5	0.259808	0.0675001	0.0157032
	BCS1L	0.255864	0.0654665	0.0312659		METTL3	0.469243	0.220189	0.00258265		CLK4	0.259789	0.0674904	0.015711
	DYNC1LI1	0.255832	0.0654498	0.0312883		SIDT2	0.469211	0.220159	0.00258464		CITED2	0.259732	0.0674607	0.0157347
	SPAG9	0.25583	0.0654489	0.0312894		NFYC	0.469179	0.220129	0.00258659		CLPTM1L	0.259674	0.0674308	0.0157587
	SLC16A7	0.255797	0.0654322	0.0313118		C9orf5	0.469175	0.220126	0.00258683		RNF13	0.259652	0.0674193	0.0157679
	PAF1	0.255765	0.0654156	0.0313341		MRPL18	0.46914	0.220092	0.00258906		PHF8	0.259505	0.067343	0.0158293
	TMEM161B	0.255749	0.0654075	0.0313449		RBM17	0.469087	0.220043	0.00259234		WIPF2	0.259442	0.0673099	0.0158559
	UTP11L	0.255738	0.065402	0.0313523		RC3H2	0.469074	0.22003	0.00259316		SCRN2	0.259397	0.0672868	0.0158746
	MXI1	0.255722	0.0653939	0.0313631		C6orf125	0.469059	0.220016	0.00259408		C19orf43	0.259386	0.067281	0.0158793
	ALCAM	0.255699	0.065382	0.031379		IPO7	0.469004	0.219965	0.0025975		RAB12	0.259335	0.0672545	0.0159008
	PVR	0.25569	0.0653771	0.0313856		IMP3	0.46892	0.219886	0.00260274		RORC	0.259144	0.0671558	0.0159808
	DEPDC1	0.255643	0.0653532	0.0314176		FMR1	0.46886	0.219829	0.00260652		SUFU	0.259115	0.0671403	0.0159934
	STOM	0.255603	0.0653331	0.0314447		C19orf2	0.468834	0.219805	0.00260814		PDK2	0.25911	0.0671381	0.0159953
	TCF7L2	0.255574	0.0653182	0.0314647		UBXN6	0.468812	0.219785	0.0026095		LOC653479 /// MRPL45	0.259102	0.067134	0.0159985
	KYNU	0.255574	0.065318	0.031465		ITPKC	0.468671	0.219652	0.00261837		SLC16A10	0.259021	0.067092	0.0160328
	PDIA6	0.255551	0.0653063	0.0314807		ETFDH	0.468658	0.21964	0.00261916		PLA2G12B	0.259006	0.0670843	0.0160391
	RBMS2	0.255422	0.0652405	0.0315692		NENF	0.468496	0.219489	0.00262936		CDK5RAP2	0.258987	0.0670744	0.0160472
	PIK3C2A	0.255397	0.0652274	0.0315869		INTS7	0.468441	0.219437	0.00263283		ZFP1	0.258824	0.0669899	0.0161164
	KIF21A	0.255216	0.0651354	0.0317114		SEMA4B	0.468427	0.219424	0.0026337		RPS6KB1	0.258814	0.0669848	0.0161206
	DOM3Z	0.255177	0.0651153	0.0317386		ZNF91	0.468388	0.219387	0.00263618		MASP1	0.258801	0.0669779	0.0161262
	BHMT2	0.255142	0.0650975	0.0317628		TRIP12	0.46834	0.219342	0.00263923		EPB41L3	0.258774	0.0669638	0.0161378
	LOC100133957	0.255095	0.0650735	0.0317954		FAH	0.468316	0.21932	0.00264073		CCDC53	0.258764	0.066959	0.0161418
	C18orf22	0.255067	0.0650592	0.0318148		PDGFA	0.46819	0.219202	0.00264872		SLC6A16	0.25875	0.0669516	0.0161479
	SRPR	0.255025	0.0650379	0.0318438		SLC43A3	0.468175	0.219188	0.00264967		SSR4	0.258723	0.0669378	0.0161592
	RCC1 /// SNHG3-RCC1	0.255017	0.0650335	0.0318498		TMEM106B	0.468146	0.219161	0.00265149		PTPRO	0.258664	0.0669069	0.0161846
	MTRF1	0.254978	0.0650136	0.0318769		NCOA2	0.468124	0.21914	0.0026529		PPP2R5A	0.25866	0.0669051	0.0161861
	BAZ1A	0.254925	0.0649867	0.0319136		TBCA	0.468017	0.21904	0.0026597		ATG2B	0.25866	0.0669048	0.0161864
	C14orf162	0.254917	0.0649824	0.0319193		SETD6	0.468	0.219024	0.00266082		TMEM57	0.258654	0.066902	0.0161887
	KIAA1199	0.254905	0.0649763	0.0319277		NRBP1	0.467984	0.219009	0.00266186		DDI2 /// RSC1A1	0.258598	0.0668731	0.0162125
	ATF2	0.254887	0.0649676	0.0319396		C19orf43	0.467961	0.218988	0.00266327		SFRS2	0.258594	0.0668708	0.0162144
	TTC1	0.254809	0.0649274	0.0319945		SPATS2L	0.467888	0.218919	0.00266798		METTL5	0.25859	0.0668688	0.0162161
	CCBE1	0.254739	0.0648918	0.0320432		SFTPA1	0.467791	0.218828	0.00267417		TOMM20	0.258557	0.0668515	0.0162303
	CD22	0.254735	0.06489	0.0320457		GTF3A	0.467676	0.218721	0.00268152		IRF2BP1	0.258537	0.0668414	0.0162387
	C15orf23	0.254658	0.0648505	0.0320999		ANXA7	0.467594	0.218644	0.00268679		FNDC3A	0.258522	0.0668337	0.016245
	PEX11B	0.254602	0.064822	0.0321389		SFRS2IP	0.467572	0.218624	0.00268821		POLDIP3	0.258495	0.0668194	0.0162569
	HAP1	0.25456	0.0648008	0.0321681		RPS13	0.467559	0.218611	0.00268906		NR2F6	0.25849	0.0668171	0.0162588
	ZNF225	0.254557	0.0647995	0.0321699		SF3A1	0.467509	0.218565	0.00269224		C14orf159	0.258459	0.0668012	0.016272
	MTHFD1L	0.254475	0.0647575	0.0322277		YIPF3	0.467473	0.218531	0.00269455		DYNC1LI1	0.258335	0.0667368	0.0163254
	ST7	0.254474	0.0647571	0.0322283		MYO5B	0.467253	0.218326	0.00270875		KCNJ3	0.258299	0.0667182	0.0163409
	ASXL2	0.254436	0.0647376	0.0322551		PBX3	0.467213	0.218288	0.00271137		RHOBTB3	0.258246	0.0666912	0.0163633
	WNT2	0.254241	0.0646385	0.032392		RORA	0.467144	0.218223	0.00271587		KLF3	0.258156	0.0666444	0.0164024
	GNMT	0.25421	0.0646228	0.0324138		KCNT2	0.46702	0.218108	0.00272387		MRPL33	0.258095	0.0666131	0.0164286
	SAP30	0.254139	0.0645864	0.0324642		IMPA1	0.46685	0.217949	0.00273498		CLDN1	0.258027	0.0665781	0.0164578
	RGS1	0.253949	0.0644899	0.0325985		DIAPH2	0.466726	0.217833	0.00274308		CATSPERG	0.258006	0.0665671	0.0164671
	MPPE1	0.253924	0.0644774	0.0326159		RNF152	0.466722	0.217829	0.00274336		C11orf21	0.257925	0.0665255	0.0165021
	COMMD3	0.253899	0.0644649	0.0326334		HGFAC	0.46662	0.217734	0.00275004		TIMM8A	0.257912	0.0665184	0.016508
	PIK3R4	0.253891	0.0644609	0.0326389		CTTN	0.466605	0.21772	0.002751		TH1L	0.257851	0.0664872	0.0165342
	SMPDL3A	0.25384	0.0644346	0.0326756		COPA	0.466586	0.217703	0.00275225		CNDP2	0.257835	0.066479	0.0165411
	FIP1L1	0.253834	0.0644317	0.0326796		CD2AP	0.466532	0.217652	0.00275577		TBC1D17	0.257783	0.0664518	0.0165641
	FERMT2	0.253811	0.0644202	0.0326957		VWA5A	0.466465	0.21759	0.00276021		BOLA1	0.257755	0.0664376	0.016576
	MPDU1	0.253784	0.0644066	0.0327148		CDC37	0.466193	0.217336	0.00277815		PSMA3	0.25774	0.0664298	0.0165826
	MMAA	0.253688	0.0643574	0.0327837		G0S2	0.466167	0.217311	0.00277991		SFRS11	0.257733	0.0664264	0.0165855
	MTIF3	0.253611	0.0643185	0.0328382		UNC13B	0.466082	0.217232	0.00278553		PSME1	0.257541	0.0663273	0.0166695
	DCX	0.253568	0.0642969	0.0328685		DIP2C	0.465971	0.217129	0.00279288		MRFAP1	0.257511	0.066312	0.0166825
	ZNF302	0.253557	0.0642913	0.0328764		LOC339047	0.46591	0.217072	0.00279694		TMEM126B	0.257485	0.0662983	0.0166941
	AK2	0.253552	0.0642885	0.0328803		ALAD	0.465886	0.21705	0.00279852		RPA3	0.257411	0.0662606	0.0167262
	TYW1 /// TYW1B	0.253531	0.0642779	0.0328952		PPPDE1	0.465825	0.216993	0.00280262		FAHD2A /// FAHD2B	0.257361	0.0662347	0.0167482
	UPF2	0.25346	0.0642422	0.0329456		NCOR1	0.465769	0.21694	0.00280636		C3AR1	0.257355	0.0662316	0.0167509
	ZNF706	0.2534	0.0642117	0.0329885		TCEAL8	0.46573	0.216904	0.00280894		NFIC	0.257295	0.0662009	0.016777
	NBPF7	0.253394	0.0642083	0.0329933		TH1L	0.465666	0.216845	0.0028132		ZNF740	0.257293	0.0661995	0.0167783
	TMEM41B	0.253393	0.0642082	0.0329935		GRSF1	0.465619	0.216801	0.00281634		AFTPH	0.257286	0.066196	0.0167813
	FAM71F1	0.253347	0.0641849	0.0330263		RHEB	0.465616	0.216799	0.00281654		H2AFZ	0.257237	0.066171	0.0168027
	CTBS	0.25329	0.0641558	0.0330674		DCAF7	0.465612	0.216794	0.00281685		MAVS	0.257237	0.0661707	0.0168029
	ASRGL1	0.253176	0.0640982	0.033149		ATP5B	0.465406	0.216603	0.00283066		SMAD4	0.257235	0.0661701	0.0168035
	PCDHGA12	0.25315	0.0640848	0.033168		UBE2D2	0.465383	0.216581	0.00283224		UHRF1BP1L	0.257167	0.0661351	0.0168334
	SDCCAG1	0.253113	0.0640663	0.0331942		CHCHD10	0.465313	0.216516	0.00283693		WNK1	0.257093	0.0660966	0.0168665
	PPPDE2	0.253099	0.0640592	0.0332044		SSR3	0.465241	0.216449	0.00284179		GOLT1B	0.257067	0.0660837	0.0168776
	PSMC4	0.253073	0.0640461	0.0332229		BTBD1	0.465149	0.216364	0.002848		TERF2	0.257066	0.0660832	0.016878
	SYNRG	0.252997	0.0640076	0.0332777		FPGS	0.46506	0.216281	0.002854		NDUFB6	0.256986	0.066042	0.0169135
	ITIH3	0.252894	0.0639553	0.0333522		UBB	0.464999	0.216224	0.00285819		JMJD4	0.256941	0.0660187	0.0169335
	TIPRL	0.25285	0.063933	0.0333841		APEH	0.464981	0.216208	0.00285934		TSHB	0.256929	0.0660125	0.0169389
	TACC2	0.252832	0.0639239	0.0333971		ARHGAP21	0.464972	0.216199	0.00286002		SLC25A30	0.256732	0.0659113	0.0170264
	C8orf40	0.252826	0.0639212	0.0334008		PAPD7	0.464956	0.216184	0.00286104		FAM200B	0.256718	0.0659043	0.0170325
	LCLAT1	0.252644	0.0638292	0.0335326		RSRC2	0.464942	0.216172	0.00286199		PAFAH2	0.256705	0.0658977	0.0170382
	ATXN2	0.252635	0.0638245	0.0335393		CSDE1	0.464938	0.216167	0.0028623		ZNF562	0.256654	0.065871	0.0170614
	ANGPTL3	0.252627	0.0638202	0.0335455		CBLB	0.464854	0.216089	0.00286803		ZNF546	0.256613	0.06585	0.0170797
	PSMD10	0.252603	0.0638082	0.0335627		NUDT19	0.464823	0.216061	0.00287009		VPS52	0.256551	0.0658186	0.017107
	SIK1	0.252498	0.0637554	0.0336386		FN3KRP	0.464764	0.216005	0.00287414		TSR1	0.256534	0.0658095	0.0171149
	RNF7	0.252444	0.0637281	0.0336779		POLR3B	0.464751	0.215994	0.00287501		LPGAT1	0.25645	0.0657666	0.0171524
	LYRM5	0.252426	0.0637188	0.0336913		SLTM	0.464724	0.215968	0.00287688		RFWD3	0.25644	0.0657614	0.0171569
	C18orf19	0.251929	0.0634682	0.0340545		CTNNB1	0.46465	0.215899	0.00288194		UTP11L	0.256319	0.0656995	0.0172111
	NOL6	0.251927	0.0634671	0.0340561		ENPEP	0.464559	0.215815	0.00288815		DNAJC19	0.256316	0.0656981	0.0172123
	PSMA4	0.251893	0.0634502	0.0340807		MRPL30	0.464557	0.215813	0.00288826		UHMK1	0.256254	0.0656663	0.0172402
	UROC1	0.25176	0.063383	0.0341788		NUDT10	0.464538	0.215795	0.00288961		PIGT	0.256226	0.0656516	0.0172532
	TMEM220	0.251747	0.0633766	0.0341882		PARP4	0.464404	0.215671	0.00289878		AOC3	0.256222	0.0656499	0.0172547
	SEPHS1	0.251596	0.0633005	0.0342997		MYBPC3 /// SLC12A1	0.464387	0.215655	0.00289992		RAPGEF2	0.256195	0.065636	0.0172668
	JUB	0.251557	0.0632808	0.0343286		PEA15	0.464377	0.215646	0.00290061		SMG1	0.256183	0.0656299	0.0172723
	TGOLN2	0.251499	0.0632515	0.0343717		DDX56	0.464358	0.215629	0.00290191		GIGYF2	0.256153	0.0656144	0.0172859
	ZNF616	0.251463	0.0632337	0.034398		NKX3-1	0.464351	0.215622	0.00290243		KIAA1671	0.256085	0.0655793	0.0173169
	CCDC113	0.251447	0.0632257	0.0344097		ATP5A1	0.464312	0.215586	0.00290507		FARSB	0.256007	0.0655395	0.017352
	NAT8	0.251437	0.0632205	0.0344173		ITIH2	0.464279	0.215555	0.00290733		CD36	0.256007	0.0655394	0.0173521
	ODZ2	0.251399	0.0632015	0.0344453		AP3S1	0.464243	0.215521	0.00290987		GGH	0.256002	0.0655371	0.0173541
	HERC6	0.251385	0.0631946	0.0344555		PTPRA	0.464132	0.215418	0.00291751		USP10	0.255959	0.0655152	0.0173735
	TPP1	0.251377	0.0631905	0.0344616		NOP2	0.464018	0.215313	0.00292536		PPEF2	0.255952	0.0655115	0.0173767
	HGD	0.251364	0.063184	0.0344711		KPNA3	0.463898	0.215202	0.00293369		DDX60L	0.255848	0.0654581	0.0174242
	SLC25A18	0.251364	0.0631839	0.0344713		LAMC1	0.463856	0.215163	0.00293659		MAP7D3	0.255798	0.0654326	0.0174468
	LY6G6C	0.251281	0.063142	0.0345332		COQ10B	0.463846	0.215153	0.00293731		CACYBP	0.255759	0.0654128	0.0174644
	GHR	0.251265	0.063134	0.0345451		DENR	0.463779	0.215091	0.00294197		TTL	0.255726	0.0653959	0.0174794
	ELOVL6	0.251195	0.063099	0.0345967		UBA5	0.463753	0.215067	0.0029438		HNRNPL	0.255634	0.0653487	0.0175215
	ZNF275	0.251183	0.063093	0.0346057		PRDX5	0.46344	0.214777	0.00296562		IL33	0.25558	0.0653212	0.0175461
	FAM48A	0.251121	0.0630619	0.0346518		OFD1	0.463371	0.214713	0.00297047		DPYS	0.25554	0.0653006	0.0175645
	VARS	0.251036	0.0630189	0.0347156		IFI16	0.463357	0.2147	0.00297143		PPTC7	0.255488	0.0652744	0.017588
	MMAB	0.251002	0.0630022	0.0347404		BICD2	0.463295	0.214642	0.0029758		GUCA2B	0.255472	0.0652661	0.0175954
	ALDH18A1	0.250961	0.0629812	0.0347717		WDR6	0.463275	0.214624	0.00297723		SDCBP	0.255465	0.0652623	0.0175988
	DHDPSL	0.250915	0.0629582	0.034806		ANKRD28	0.463245	0.214596	0.00297931		CLU	0.255445	0.0652523	0.0176078
	DST	0.250784	0.0628926	0.0349038		GPX3	0.463234	0.214586	0.00298011		CHD2	0.255399	0.0652285	0.0176292
	HSP90AA1	0.250716	0.0628583	0.0349551		CALU	0.463057	0.214421	0.0029926		PAFAH1B1	0.255396	0.0652273	0.0176302
	C11orf71	0.250653	0.0628271	0.0350019		CXorf23	0.463054	0.214419	0.00299277		SBNO1	0.255314	0.0651853	0.017668
	PCDHB13	0.250609	0.062805	0.0350349		WARS	0.462924	0.214299	0.00300198		NNT	0.255282	0.0651689	0.0176828
	ZNF662	0.250602	0.0628016	0.0350401		RCCD1	0.462837	0.214218	0.00300817		CLEC7A	0.255267	0.0651615	0.0176895
	C1orf43	0.250511	0.0627559	0.0351087		DCBLD2	0.462782	0.214167	0.00301206		KIAA0494	0.25518	0.0651169	0.0177298
	ACOT4	0.250368	0.0626842	0.0352166		AP3B1	0.46274	0.214128	0.00301504		NHEDC2	0.255157	0.0651052	0.0177403
	NEDD4	0.250321	0.0626606	0.0352522		MRPL4	0.462724	0.214113	0.00301618		HSPA5	0.25512	0.0650862	0.0177574
	SLC17A3	0.25032	0.0626604	0.0352526		PARD3	0.462698	0.214089	0.00301803		DSP	0.255113	0.0650827	0.0177607
	GANAB	0.250292	0.0626462	0.035274		C16orf13	0.462659	0.214054	0.00302079		CREB3L2	0.25511	0.0650811	0.017762
	ZDHHC8	0.250289	0.0626447	0.0352762		RPL22	0.462572	0.213973	0.00302702		AASS	0.255051	0.0650509	0.0177894
	KANK1	0.250267	0.0626337	0.0352928		UXT	0.462543	0.213946	0.00302907		ZBTB8OS	0.254993	0.0650215	0.0178161
	HSPB11	0.250211	0.0626055	0.0353354		HEATR5B	0.462459	0.213868	0.00303509		SERGEF	0.254972	0.0650108	0.0178259
	BRMS1	0.250015	0.0625073	0.0354844		ASXL1	0.462418	0.21383	0.00303803		DPY19L4	0.254943	0.0649961	0.0178392
	KPNA1	0.249991	0.0624953	0.0355026		MAPK1	0.462416	0.213829	0.00303812		C9orf69	0.254925	0.0649866	0.0178479
	RAB42	0.249899	0.0624494	0.0355725		CUL3	0.462357	0.213774	0.00304237		CCNC	0.254854	0.0649504	0.0178808
	C14orf104	0.249875	0.0624376	0.0355904		CPB2	0.462312	0.213733	0.00304557		AKR1C2	0.254851	0.0649491	0.017882
	PSME3	0.249844	0.0624218	0.0356146		LSM10	0.462293	0.213715	0.00304693		CLTC	0.254809	0.0649274	0.0179017
	USP48	0.249824	0.0624121	0.0356294		TNKS1BP1	0.462281	0.213704	0.00304781		PGBD5	0.25478	0.0649128	0.0179151
	ALDH9A1	0.249806	0.0624029	0.0356433		RPF1	0.462235	0.213661	0.00305113		ACSM2A	0.25474	0.0648926	0.0179335
	CLTA	0.24979	0.0623948	0.0356558		VNN3	0.462219	0.213646	0.00305227		HIPK1	0.254665	0.0648544	0.0179685
	MAP3K2	0.249722	0.062361	0.0357074		SH3PXD2A	0.462153	0.213586	0.003057		KLF12	0.254531	0.0647861	0.0180312
	GOSR2	0.249648	0.0623242	0.0357637		SACM1L	0.462148	0.213581	0.00305736		DNAJB2	0.254505	0.0647729	0.0180433
	CYP2B6 /// CYP2B7P1	0.249647	0.0623238	0.0357643		TMEM179B	0.462133	0.213567	0.00305845		LGALS9B /// LGALS9C	0.254505	0.0647728	0.0180434
	ITCH	0.249634	0.0623171	0.0357746		MAP3K11	0.462129	0.213563	0.00305877		DHTKD1	0.254504	0.0647723	0.0180439
	SEBOX /// VTN	0.249616	0.0623082	0.0357883		DSTYK	0.462111	0.213547	0.00306004		TGIF2	0.25448	0.0647602	0.018055
	GSTZ1	0.24953	0.062265	0.0358545		ELAVL1	0.46203	0.213472	0.00306585		IGF2R	0.254367	0.0647026	0.0181081
	CENPV	0.249518	0.0622594	0.0358631		DAZAP2	0.461978	0.213423	0.00306966		APPL1	0.25429	0.0646636	0.0181441
	DARS	0.249416	0.0622085	0.0359414		ASCC1	0.461965	0.213412	0.00307056		RNF212	0.254269	0.0646526	0.0181543
	TMEM199	0.249412	0.0622064	0.0359446		GALT	0.461955	0.213402	0.00307129		LMNB1 /// PCIF1	0.254258	0.0646472	0.0181593
	C2orf47	0.249367	0.0621837	0.0359796		HNRNPH2	0.461937	0.213386	0.00307257		MGST2	0.254252	0.064644	0.0181623
	SLC30A7	0.249321	0.062161	0.0360146		CLPB	0.461893	0.213345	0.00307577		PTCD3	0.254239	0.0646377	0.0181681
	C10orf57	0.249313	0.0621572	0.0360205		RASSF4	0.461887	0.21334	0.0030762		APOL1 /// APOL2	0.25421	0.0646229	0.0181819
	C9orf6	0.249287	0.062144	0.0360409		CSNK2B	0.461879	0.213332	0.0030768		PSMD11	0.25416	0.0645972	0.0182057
	CEBPD	0.249258	0.0621298	0.0360628		CAMK2N1	0.461865	0.213319	0.0030778		CYP2C18	0.254151	0.0645925	0.01821
	NOL8	0.249256	0.0621285	0.0360647		RWDD1	0.461771	0.213232	0.00308463		SYBU	0.254124	0.0645793	0.0182223
	ATP11C	0.249182	0.0620917	0.0361217		KIAA0664	0.461585	0.213061	0.00309814		FAM107B	0.254062	0.0645475	0.0182519
	ESR1	0.249059	0.0620303	0.0362169		RETSAT	0.461584	0.21306	0.00309818		KLHDC3	0.25402	0.0645262	0.0182717
	ZC3HAV1	0.249055	0.0620283	0.0362199		HNRPDL	0.461572	0.213049	0.00309907		NIPSNAP3A	0.254015	0.0645237	0.018274
	LATS1	0.249027	0.0620144	0.0362414		SNAPC3	0.461483	0.212967	0.00310553		AKR1C4	0.253925	0.0644779	0.0183167
	PCDHGC4	0.249023	0.0620126	0.0362443		FBXO21	0.461481	0.212965	0.00310568		CHDH	0.253865	0.0644476	0.0183451
	TIGD2	0.24899	0.0619958	0.0362704		OSTalpha	0.461409	0.212898	0.00311098		AKR1D1	0.253833	0.064431	0.0183606
	P4HB	0.248875	0.0619386	0.0363594		NID1	0.461319	0.212815	0.00311752		ALDH3A2	0.253811	0.0644199	0.018371
	RHOQ	0.248845	0.0619239	0.0363823		EIF4B	0.461254	0.212755	0.00312231		CCDC45	0.253708	0.0643677	0.0184199
	GJA4	0.248752	0.0618775	0.0364548		HTRA1	0.461232	0.212735	0.00312393		PDIA6	0.253677	0.0643522	0.0184345
	TEAD1	0.248687	0.0618454	0.0365049		SF3B14	0.461202	0.212707	0.00312611		STAB1	0.253663	0.0643448	0.0184415
	ZNF776	0.248637	0.0618201	0.0365445		SDCCAG1	0.461199	0.212705	0.00312632		IRF5	0.253652	0.0643392	0.0184467
	PHKA2	0.248426	0.0617155	0.0367087		ACSL1	0.461033	0.212552	0.00313852		SNRNP200	0.253647	0.0643368	0.0184489
	ZBTB16	0.248406	0.0617053	0.0367247		NUDT3	0.460954	0.212478	0.00314438		NAPA	0.253594	0.0643102	0.018474
	INVS	0.248402	0.0617038	0.0367271		NEK11	0.460945	0.21247	0.00314504		CHCHD2	0.253589	0.0643072	0.0184768
	TAPBPL	0.248379	0.0616923	0.0367451		ACY3	0.460911	0.212439	0.00314752		DPYD	0.25355	0.0642874	0.0184955
	EXOC2	0.248347	0.0616761	0.0367708		SLC2A10	0.460826	0.21236	0.00315384		VCAM1	0.253472	0.0642479	0.0185328
	ZNF655	0.24832	0.0616631	0.0367913		CEBPG	0.460781	0.212319	0.00315713		PRR5L	0.253464	0.0642438	0.0185366
	RAET1G /// RAET1L /// ULBP2	0.248264	0.0616349	0.0368358		LPIN2	0.46074	0.212282	0.00316014		AP3D1	0.25337	0.0641963	0.0185816
	RPL37A	0.248258	0.0616321	0.0368401		DPH1 /// OVCA2	0.460688	0.212233	0.00316406		SEH1L	0.253303	0.0641625	0.0186136
	MEGF9	0.24824	0.061623	0.0368544		PDIA5	0.460567	0.212122	0.00317301		TMEM37	0.253231	0.0641258	0.0186485
	MST1 /// MST1P2 /// MST1P9	0.248158	0.0615822	0.036919		CCDC66	0.460509	0.212069	0.00317729		RASSF2	0.253216	0.0641181	0.0186558
	TBC1D16	0.24815	0.0615786	0.0369246		ADSS	0.460478	0.21204	0.00317964		MEAF6	0.253212	0.0641161	0.0186577
	ATMIN	0.248147	0.0615768	0.0369275		ATP13A3	0.460426	0.211993	0.00318346		MS4A6A	0.253207	0.0641138	0.01866
	CHRNB1	0.248122	0.0615646	0.0369469		MFAP3L	0.460209	0.211792	0.00319971		ROCK1 /// ROCK1P1	0.25318	0.0640999	0.0186731
	PSMC1	0.248112	0.0615594	0.036955		TMEM218	0.460204	0.211788	0.00320005		ADK	0.253152	0.064086	0.0186864
	DDIT4	0.248109	0.0615579	0.0369574		ZNF140	0.460136	0.211725	0.00320521		SH3D20	0.253057	0.0640379	0.0187323
	KIAA1549	0.248092	0.0615498	0.0369703		PHF10	0.46005	0.211646	0.00321163		FXYD1	0.253055	0.0640367	0.0187335
	SIRPA	0.248066	0.0615368	0.0369909		R3HDM1	0.46002	0.211619	0.00321387		NID1	0.253053	0.064036	0.0187341
	SLC25A20	0.247992	0.0615002	0.0370489		PSAT1	0.459945	0.21155	0.00321949		ZNF252	0.253036	0.0640273	0.0187424
	MRPL52	0.247954	0.0614811	0.0370793		GTF2A2	0.459765	0.211384	0.00323308		NR2C1	0.253019	0.0640187	0.0187506
	XYLB	0.247904	0.0614566	0.0371182		SETD2	0.459753	0.211373	0.00323402		RNF217	0.253009	0.0640135	0.0187556
	EIF2S1	0.247848	0.0614289	0.0371624		ARGLU1	0.459742	0.211363	0.00323486		TIGD2	0.253006	0.0640121	0.0187569
	MMP27	0.247835	0.061422	0.0371734		DPYD	0.459719	0.211341	0.00323661		CTSZ	0.252992	0.0640048	0.018764
	STIM1	0.247798	0.0614036	0.0372027		GLB1	0.459621	0.211252	0.00324396		STK4	0.252957	0.063987	0.0187809
	HSD17B12	0.247767	0.0613885	0.0372268		ADI1	0.459523	0.211161	0.00325142		OSTC	0.252954	0.0639859	0.018782
	APPL1	0.247752	0.0613812	0.0372384		TRIM47	0.459491	0.211132	0.00325385		IFT88	0.25295	0.0639835	0.0187843
	SQSTM1	0.247653	0.0613322	0.0373168		CREBL2	0.459434	0.21108	0.00325817		GDE1	0.25279	0.0639028	0.0188618
	MTDH	0.247586	0.0612987	0.0373703		NFIL3	0.45942	0.211067	0.00325926		ADAMTS4	0.252784	0.0638998	0.0188647
	ABCG5	0.247575	0.0612932	0.0373792		REEP6	0.459394	0.211042	0.00326128		CXorf56	0.252656	0.0638351	0.0189271
	FEM1B	0.247568	0.0612902	0.0373841		POLDIP2	0.459368	0.211019	0.00326319		GDF2	0.252651	0.0638326	0.0189295
	ARMC10	0.247568	0.0612899	0.0373845		GTPBP10	0.45931	0.210966	0.00326765		GREB1L	0.252608	0.0638106	0.0189507
	DCAF8	0.247535	0.0612735	0.0374108		ANXA6	0.459156	0.210824	0.00327943		ADAT2	0.252602	0.0638078	0.0189534
	PPAP2A	0.247521	0.0612669	0.0374214		PARVA	0.459096	0.210769	0.00328403		GPBP1	0.25254	0.0637762	0.018984
	NEU1	0.247516	0.0612639	0.0374261		STAT6	0.459095	0.210769	0.00328404		CASP1	0.252481	0.0637468	0.0190125
	OK/SW-CL.36	0.247468	0.0612402	0.0374643		SAMD4B	0.459031	0.210709	0.00328898		NFYA	0.252464	0.063738	0.019021
	C20orf114	0.247464	0.0612385	0.0374669		CCNY	0.459016	0.210696	0.0032901		KIAA0556	0.252449	0.0637305	0.0190283
	BOLA2 /// LOC595101	0.247414	0.0612136	0.037507		G3BP1	0.459015	0.210695	0.00329018		DMGDH	0.252384	0.0636977	0.0190602
	SEPP1	0.247352	0.0611832	0.0375558		ZNF844	0.4589	0.210589	0.00329905		BAT4	0.252295	0.0636525	0.0191041
	TRIM41	0.247351	0.0611827	0.0375567		TMEM183A	0.4589	0.210589	0.00329906		DAPK2	0.25226	0.0636352	0.019121
	FARSB	0.247336	0.0611749	0.0375692		TUBB2C	0.458879	0.21057	0.00330064		UBE3A	0.252232	0.0636209	0.019135
	GATAD1	0.247328	0.061171	0.0375755		PDIA4	0.458853	0.210546	0.00330262		PCTP	0.252178	0.0635938	0.0191614
	RWDD1	0.247317	0.0611656	0.0375843		ALPL	0.458853	0.210546	0.00330268		CALM1	0.252148	0.0635785	0.0191764
	ZNF330	0.2473	0.0611573	0.0375977		C11orf31	0.458712	0.210417	0.00331354		NT5E	0.252114	0.0635617	0.0191928
	LOC100287175	0.24727	0.0611425	0.0376216		RAB22A	0.4587	0.210405	0.00331446		OCRL	0.252082	0.0635455	0.0192087
	DOLK	0.247251	0.0611332	0.0376366		NFIA	0.458665	0.210373	0.00331717		PNP	0.252065	0.0635368	0.0192172
	NDUFB9	0.247201	0.0611081	0.037677		RSF1	0.458633	0.210344	0.00331962		RAD17	0.251984	0.0634961	0.0192572
	IPO8	0.247142	0.0610793	0.0377236		ARHGEF11	0.458544	0.210262	0.00332653		PHF23	0.251943	0.0634752	0.0192777
	RBAK	0.246982	0.0610002	0.0378518		ZNF763	0.458524	0.210244	0.00332808		AP2A2	0.251922	0.0634647	0.019288
	ALG9	0.246966	0.0609924	0.0378645		TSTA3	0.458483	0.210207	0.00333125		OSBPL9	0.251854	0.0634304	0.0193218
	ENPP1	0.246928	0.0609732	0.0378956		LHFPL2	0.458437	0.210164	0.00333482		SLC2A2	0.25179	0.0633982	0.0193536
	KIAA0319L	0.246906	0.0609624	0.0379132		IKBKB	0.458435	0.210163	0.00333496		COX16	0.251783	0.0633948	0.019357
	SGSM1	0.246901	0.0609603	0.0379166		TPCN1	0.458435	0.210162	0.00333499		TRIM3	0.251775	0.0633906	0.0193611
	GCSH /// LOC100329108 /// LOC100329109 /// LOC641746	0.246897	0.0609583	0.0379198		PPIF	0.458357	0.210091	0.00334105		March 6	0.251747	0.0633764	0.0193751
	SMYD2	0.246854	0.0609371	0.0379543		YY1	0.458353	0.210087	0.00334136		ADCK2	0.251656	0.0633307	0.0194203
	ABCC6 /// LOC100292715	0.246795	0.0609077	0.0380022		CP	0.458348	0.210083	0.00334172		SLC39A1	0.251628	0.0633166	0.0194343
	NECAP1	0.246762	0.0608916	0.0380285		HNRNPA1L2	0.458287	0.210027	0.00334645		FIP1L1	0.251613	0.0633093	0.0194416
	STEAP1	0.24676	0.0608905	0.0380303		SFRS6	0.458153	0.209904	0.00335692		HP1BP3	0.251593	0.0632991	0.0194516
	TMEM33	0.246618	0.0608205	0.0381446		PRKD3	0.458085	0.209842	0.0033622		FXC1	0.251556	0.0632803	0.0194704
	DPY30	0.246614	0.0608187	0.0381476		GCC2 /// RGPD3 /// RGPD4 /// RGPD5 /// RGPD6 /// RGPD8	0.458026	0.209788	0.00336681		TPH1	0.25155	0.0632774	0.0194733
	RNF103	0.246441	0.0607333	0.0382876		SLC22A18	0.458019	0.209781	0.00336741		RBM9	0.251453	0.0632288	0.0195216
	GBA3	0.246406	0.0607161	0.0383159		TRAM1	0.457994	0.209758	0.00336938		CNOT4	0.251408	0.0632062	0.0195441
	JAM2	0.2463	0.0606638	0.0384018		OSBPL3	0.457906	0.209678	0.00337622		TNFSF4	0.251297	0.0631501	0.0196001
	SLC4A2	0.246262	0.060645	0.0384329		AKR1B10	0.457835	0.209613	0.00338182		RAB27A	0.251284	0.0631438	0.0196064
	DNAJA2	0.246262	0.0606448	0.0384331		LOC646214 /// PAK2	0.457776	0.209559	0.00338647		MRPS23	0.251265	0.0631342	0.019616
	DOLPP1	0.246258	0.060643	0.0384361		DOCK9	0.457757	0.209542	0.00338795		C11orf75	0.251225	0.0631141	0.0196361
	ZNF22	0.246171	0.0606003	0.0385066		RAP1GAP	0.457752	0.209537	0.00338838		EFTUD2	0.251187	0.0630951	0.0196553
	LONP2	0.24615	0.0605899	0.0385238		OAS2	0.457702	0.209491	0.00339233		BRMS1	0.251122	0.0630623	0.0196881
	NLGN4Y	0.246103	0.0605667	0.0385622		OSBP	0.457675	0.209466	0.00339444		LOC10431 /// TIMM23 /// TIMM23B	0.251122	0.0630621	0.0196883
	NCBP2	0.246094	0.0605621	0.0385699		CPNE6	0.457637	0.209431	0.00339743		C20orf43	0.251113	0.0630576	0.0196929
	SDAD1	0.245903	0.0604681	0.0387256		PRRC1	0.457626	0.209421	0.0033983		C1orf77	0.251075	0.0630387	0.0197119
	MED21	0.245857	0.0604456	0.0387631		PDCD6	0.45761	0.209407	0.00339955		NPTN	0.251063	0.0630327	0.0197179
	LOXL4	0.245853	0.0604435	0.0387666		RBM39	0.457501	0.209308	0.00340813		PLCD1	0.250946	0.0629739	0.0197771
	LARP7	0.24581	0.0604228	0.0388011		C6orf72	0.457402	0.209216	0.00341603		MFSD2A	0.250919	0.0629604	0.0197908
	CITED2	0.245791	0.060413	0.0388173		AHNAK2	0.457377	0.209194	0.00341798		CECR1	0.25091	0.0629556	0.0197956
	PHF11	0.24575	0.0603933	0.0388502		MAT2A	0.457349	0.209168	0.00342018		WDR27	0.25081	0.0629057	0.0198461
	EIF2AK3	0.245707	0.060372	0.0388857		H3F3A /// LOC440926	0.457348	0.209167	0.00342027		PEX1	0.250793	0.0628971	0.0198548
	ERCC8	0.24566	0.060349	0.0389241		RAB27A	0.457301	0.209125	0.00342398		VPS26A	0.250752	0.0628765	0.0198757
	SRGAP2	0.245586	0.0603125	0.0389851		EPS15	0.4573	0.209123	0.00342413		CDK6	0.250722	0.0628613	0.0198911
	LOC100128108	0.245514	0.0602772	0.0390441		EIF5B	0.457251	0.209079	0.00342796		RPL3	0.250688	0.0628445	0.0199082
	PTCD1	0.245477	0.0602588	0.0390751		RPL17	0.457199	0.209031	0.00343215		ABHD14A	0.250682	0.0628417	0.019911
	C2orf79	0.24532	0.0601818	0.0392044		MFAP3	0.457178	0.209011	0.00343383		CDK4	0.250642	0.0628215	0.0199316
	LOC728622 /// SKP1	0.245299	0.0601717	0.0392214		PXMP2	0.457175	0.209009	0.00343404		RAB17	0.25059	0.0627955	0.019958
	RUVBL1	0.245299	0.0601715	0.0392217		YTHDC1	0.457158	0.208994	0.00343536		LOC642869 /// LOC646817 /// SET	0.250585	0.0627928	0.0199608
	KLK15	0.245272	0.0601584	0.0392438		GPR75	0.457146	0.208982	0.00343638		CALML4	0.250572	0.0627864	0.0199673
	F2	0.245164	0.0601055	0.0393331		OTUD4	0.457134	0.208972	0.00343729		PANX1	0.250529	0.0627646	0.0199895
	GRPEL2	0.245136	0.0600919	0.039356		NPAS2	0.457121	0.208959	0.00343835		PHF16	0.250442	0.0627214	0.0200337
	UAP1L1	0.245125	0.0600865	0.0393651		ZXDB	0.457082	0.208924	0.00344148		C11orf74	0.250375	0.0626876	0.0200682
	PCSK5	0.245106	0.0600767	0.0393816		ACD	0.457028	0.208875	0.00344573		LIG3	0.250307	0.0626538	0.0201029
	C6orf142	0.2451	0.0600739	0.0393864		RAD23A	0.456955	0.208808	0.00345158		MAK	0.25026	0.0626301	0.0201272
	FGFRL1	0.245099	0.0600736	0.0393869		C3orf31	0.456942	0.208796	0.00345267		AARS	0.250247	0.0626237	0.0201338
	RPS6KA2	0.245094	0.0600712	0.0393909		GPX4	0.456865	0.208726	0.0034588		FAM69A	0.250224	0.0626119	0.0201459
	ZNF75A	0.24498	0.060015	0.0394861		C19orf53	0.45684	0.208703	0.00346079		OSTM1	0.250165	0.0625825	0.0201762
	MAPRE2	0.244973	0.0600116	0.0394919		RAB7L1	0.456813	0.208678	0.00346294		CTSC	0.250072	0.0625362	0.0202239
	ASB13	0.244925	0.0599881	0.0395318		FNIP2	0.45679	0.208657	0.00346484		GHITM	0.250033	0.0625163	0.0202445
	MUT	0.244839	0.0599461	0.0396031		ZRANB2	0.456767	0.208636	0.00346663		FITM2	0.250019	0.0625095	0.0202515
	DCTN4	0.244808	0.0599309	0.0396289		SRRM1	0.456762	0.208632	0.00346703		BLNK	0.250001	0.0625006	0.0202607
	CHML	0.244784	0.0599193	0.0396487		USP34	0.456662	0.20854	0.00347513		DPH3	0.249984	0.0624921	0.0202695
	SLC28A1	0.244723	0.0598895	0.0396993		MT1M /// MT1X /// MT2A	0.45664	0.20852	0.00347687		FAM149A	0.24988	0.0624399	0.0203236
	PLA2G12A	0.244696	0.0598762	0.0397221		CCNH	0.456633	0.208514	0.00347741		GM2A	0.249877	0.0624387	0.0203248
	ERP44	0.244627	0.0598424	0.0397797		GYS1	0.45662	0.208501	0.00347851		NDUFA5	0.249645	0.0623224	0.0204459
	MGAT4B	0.244269	0.0596675	0.0400797		TOR1AIP2	0.456467	0.208362	0.00349082		LTB4R	0.249531	0.0622659	0.0205049
	TXLNA	0.244073	0.0595714	0.0402454		SEC22B	0.456461	0.208356	0.00349133		AIM1	0.249511	0.0622556	0.0205158
	FAM110B	0.24406	0.0595655	0.0402556		MGST1	0.456426	0.208325	0.00349411		MCCC1	0.249506	0.0622531	0.0205183
	CHN2	0.244051	0.059561	0.0402633		GLE1	0.456398	0.208299	0.00349641		RPF1	0.249489	0.0622447	0.0205272
	BDH1	0.244013	0.0595424	0.0402956		RNF11	0.456375	0.208278	0.00349825		HIRA	0.24948	0.0622403	0.0205318
	UTP20	0.243914	0.0594939	0.0403795		CDK14	0.456373	0.208276	0.00349841		RCAN1	0.249449	0.0622247	0.0205481
	LACTB	0.243798	0.0594373	0.0404779		TBL1XR1	0.456123	0.208048	0.00351874		MKLN1	0.249392	0.0621962	0.020578
	ZNF195	0.243655	0.0593679	0.0405987		TMEM203	0.456116	0.208042	0.00351924		CLPP	0.249383	0.0621919	0.0205825
	PSMA1	0.243579	0.059331	0.0406632		C17orf80	0.456101	0.208028	0.00352049		PPP1R10	0.249367	0.0621838	0.020591
	DPH1 /// OVCA2	0.243544	0.0593135	0.0406938		APLNR	0.456069	0.207999	0.00352314		CROT	0.249359	0.06218	0.0205951
	DDB2	0.24349	0.0592873	0.0407395		TPD52	0.456037	0.20797	0.00352572		ATP5J2	0.249273	0.0621368	0.0206405
	GRIA3	0.243478	0.0592814	0.0407498		LIME1 /// ZGPAT	0.456024	0.207958	0.00352674		CASP4	0.249241	0.0621212	0.020657
	UXS1	0.243461	0.059273	0.0407645		DNAJA3	0.455991	0.207928	0.00352944		DEFA5	0.249229	0.0621152	0.0206633
	MOGAT1	0.243428	0.059257	0.0407925		FARS2	0.455823	0.207774	0.0035432		PHLPP1	0.249154	0.0620776	0.0207031
	PAFAH1B2	0.243388	0.0592375	0.0408268		FEZ2	0.45557	0.207544	0.00356392		CASC4	0.249135	0.0620685	0.0207127
	VARS2	0.243344	0.0592164	0.0408638		PLXDC2	0.455514	0.207493	0.00356855		PRF1	0.249135	0.0620684	0.0207127
	NFATC3	0.24319	0.0591413	0.0409958		AP1G1	0.455457	0.207441	0.00357327		BMS1P4	0.249108	0.0620548	0.0207271
	LRIG1	0.243158	0.0591259	0.0410231		MPPE1	0.455443	0.207428	0.00357443		SART1	0.249062	0.062032	0.0207513
	PITRM1	0.243111	0.0591032	0.0410631		SLC1A1	0.455421	0.207408	0.00357625		TCN2	0.249007	0.0620045	0.0207804
	PMS1	0.243103	0.0590989	0.0410707		SLC12A4	0.455212	0.207218	0.00359348		SLC25A28	0.248985	0.0619934	0.0207922
	IDH3A	0.243085	0.0590903	0.0410859		SLC25A44	0.455066	0.207085	0.00360558		C3orf67	0.24896	0.0619809	0.0208055
	RDH11	0.243014	0.0590559	0.0411467		WDR41	0.455064	0.207084	0.00360575		NCRNA00171	0.248952	0.0619773	0.0208093
	ERP29	0.242984	0.0590414	0.0411723		ATXN2L	0.454983	0.207009	0.00361253		FEM1A	0.248929	0.0619655	0.0208219
	AGXT2L1	0.242959	0.0590291	0.041194		FAM20A	0.454905	0.206939	0.00361899		NUP98	0.24888	0.0619412	0.0208478
	FOXN3	0.242914	0.0590072	0.0412329		TPM4	0.454861	0.206898	0.00362269		ACACB	0.248867	0.0619348	0.0208546
	TRMT11	0.242905	0.0590028	0.0412406		DTNA	0.454828	0.206869	0.0036254		ADAMTSL4	0.248854	0.0619285	0.0208612
	CASC4	0.242889	0.058995	0.0412545		VCPIP1	0.454801	0.206844	0.0036277		LYRM7	0.248783	0.0618932	0.0208989
	CTNNA1	0.242877	0.058989	0.0412651		AKR1B10 /// AKR1B15 /// LOC340888	0.454786	0.206831	0.00362891		PRKAG2	0.248676	0.0618395	0.0209562
	LCAT	0.242825	0.0589641	0.0413093		VPS53	0.454744	0.206792	0.00363247		FAM120B	0.248641	0.0618224	0.0209746
	AKR1B10	0.242775	0.0589398	0.0413524		PKD1	0.454686	0.206739	0.00363735		BPHL	0.248587	0.0617955	0.0210035
	DCAF8L1	0.242669	0.0588881	0.0414444		STEAP3	0.454651	0.206708	0.00364023		BZW2	0.248586	0.061795	0.021004
	FAM177B	0.242586	0.058848	0.0415158		ARPC2	0.454599	0.20666	0.00364463		SKAP1	0.248538	0.0617713	0.0210295
	MTERFD1	0.242565	0.0588376	0.0415345		SUCLG1	0.454593	0.206655	0.00364506		VCP	0.24851	0.0617572	0.0210446
	URGCP	0.242466	0.0587899	0.0416197		TARDBP	0.454453	0.206527	0.00365689		MANEA	0.248501	0.0617529	0.0210492
	CASP6	0.242446	0.05878	0.0416374		PLGLB2	0.454436	0.206512	0.00365832		DDX58	0.248495	0.0617499	0.0210524
	CYP19A1	0.24244	0.058777	0.0416428		RREB1	0.454429	0.206506	0.00365889		CMKLR1	0.248477	0.0617406	0.0210624
	EHHADH	0.242438	0.0587764	0.0416439		SEC62	0.454414	0.206493	0.00366011		CREB3L3	0.248466	0.0617352	0.0210682
	RABL3	0.242375	0.0587456	0.0416991		C22orf28	0.454375	0.206456	0.00366345		APH1A	0.24845	0.0617275	0.0210765
	PCDHA1 /// PCDHA10 /// PCDHA11 /// PCDHA12 /// PCDHA13 /// PCDHA2 /// PCDHA3 /// PCDHA4 /// PCDHA5 /// PCDHA6 /// PCDHA7 /// PCDHA8 /// PCDHA9 /// PCDHAC1 /// PCDHAC2	0.242363	0.0587398	0.0417095		UBE2F	0.454335	0.20642	0.00366684		PROC	0.24845	0.0617274	0.0210766
	NCOA3	0.242363	0.0587397	0.0417095		PTPRM	0.454327	0.206413	0.00366747		ANXA7	0.248443	0.061724	0.0210803
	C11orf58	0.242333	0.0587252	0.0417356		YWHAH	0.454319	0.206405	0.00366819		UBE2K	0.24842	0.0617123	0.0210929
	TCERG1	0.24231	0.058714	0.0417556		ARHGAP5	0.454312	0.2064	0.00366872		CA5A	0.248406	0.0617056	0.0211001
	OR13C8	0.242299	0.0587089	0.0417649		NOL7	0.454267	0.206358	0.00367257		GRAMD3	0.248397	0.0617011	0.021105
	DIRC2	0.24226	0.0586901	0.0417986		THOC2	0.454173	0.206273	0.00368052		ELAVL1	0.24837	0.0616876	0.0211195
	CNTN4	0.242138	0.058631	0.0419049		ALDH6A1	0.454099	0.206206	0.00368678		KIF3B	0.24835	0.0616776	0.0211303
	PPPDE1	0.242135	0.0586294	0.0419078		TMEM135	0.453993	0.20611	0.00369572		MRPS5	0.248327	0.0616663	0.0211425
	SLC35A3	0.242116	0.0586201	0.0419247		HSP90AB1	0.453993	0.20611	0.00369573		ZNF805	0.248309	0.0616574	0.0211521
	RFESD	0.242109	0.0586168	0.0419306		DICER1	0.453958	0.206078	0.00369873		TOMM5	0.248265	0.0616358	0.0211755
	OPRM1	0.242099	0.0586121	0.041939		EIF2B4	0.453893	0.206019	0.00370424		PARK2	0.248261	0.0616334	0.0211781
	PLA2G1B	0.24205	0.0585883	0.0419821		CTNND1	0.453822	0.205954	0.00371029		ATAD2B	0.248208	0.0616073	0.0212063
	SIGMAR1	0.242047	0.0585866	0.041985		SERPINA1	0.453805	0.205939	0.00371171		ZCWPW1	0.248199	0.0616028	0.0212112
	RBMXL1	0.242046	0.0585862	0.0419857		UBXN1	0.453684	0.205829	0.00372207		ZC3HAV1	0.248121	0.061564	0.0212533
	CYB5D2	0.241999	0.0585638	0.0420263		LAMP2	0.453678	0.205824	0.00372253		LPA	0.248109	0.0615581	0.0212597
	PHF3	0.241988	0.0585584	0.042036		ZNF593	0.453592	0.205745	0.00372996		GNG5	0.248083	0.0615451	0.0212738
	HADH	0.241942	0.0585361	0.0420763		MFSD1	0.453542	0.2057	0.00373421		RDX	0.247946	0.0614773	0.0213476
	RPS18	0.241926	0.058528	0.042091		INTS4	0.453528	0.205688	0.00373541		SLC13A5	0.247896	0.0614526	0.0213745
	SFRS18	0.241903	0.0585173	0.0421104		APOM	0.453431	0.205599	0.00374375		ABL1	0.247877	0.0614429	0.0213852
	ABCA9	0.24187	0.0585011	0.0421397		SH3BGRL2	0.453415	0.205585	0.00374512		SPEN	0.247873	0.0614412	0.021387
	CYP4V2	0.24184	0.0584865	0.0421662		PLS3	0.453357	0.205532	0.00375009		APOA5	0.24781	0.06141	0.0214211
	RAB18	0.24181	0.0584722	0.042192		RBM9	0.453213	0.205402	0.00376248		RPP21 /// TRIM39 /// TRIM39R	0.247786	0.061398	0.0214343
	KCTD20	0.241797	0.0584657	0.0422039		TNFRSF10B	0.453202	0.205392	0.00376343		PPP1R1C	0.247725	0.0613678	0.0214673
	SCN8A	0.241773	0.058454	0.0422252		PHACTR4	0.453197	0.205387	0.00376389		EGLN1	0.247658	0.0613345	0.0215039
	C6orf192	0.241698	0.0584177	0.0422911		SUMO2	0.45319	0.205381	0.00376444		RING1	0.247657	0.061334	0.0215044
	C9orf78	0.241688	0.0584133	0.0422991		RTN3	0.453177	0.205369	0.00376561		C16orf5	0.247616	0.0613138	0.0215267
	TMEM19	0.241684	0.0584112	0.0423029		FCGR2B	0.453158	0.205352	0.00376722		USH2A	0.247613	0.0613121	0.0215285
	KIAA1715	0.24167	0.0584044	0.0423152		TXNL1	0.453125	0.205322	0.00377007		SKP2	0.24754	0.0612762	0.0215681
	ATP5J2	0.241639	0.0583896	0.0423422		PHF17	0.453108	0.205307	0.00377156		N4BP2L1	0.247498	0.0612555	0.0215909
	GFRA1	0.241638	0.0583891	0.042343		LOC100291393 /// SHC2	0.453082	0.205283	0.00377382		ACVR1B	0.247494	0.0612533	0.0215933
	OSTM1	0.241632	0.0583861	0.0423486		NFKBIZ	0.453067	0.20527	0.00377507		DARS2	0.247417	0.0612154	0.0216352
	ESF1	0.241629	0.0583848	0.042351		C1orf63	0.453044	0.205249	0.00377706		ACTR6	0.247396	0.0612049	0.0216467
	DOK4	0.241607	0.0583739	0.0423709		PLCB1	0.45298	0.205191	0.00378264		CPEB2	0.247395	0.0612043	0.0216474
	C6orf162	0.241567	0.0583546	0.0424059		SBDS /// SBDSP1	0.452957	0.20517	0.00378462		SHROOM3	0.247312	0.0611634	0.0216927
	C20orf96	0.241562	0.058352	0.0424108		GSPT1	0.452883	0.205103	0.00379101		LIX1L	0.247273	0.0611441	0.0217141
	MRPS22	0.241473	0.0583094	0.0424884		KDELR2	0.452827	0.205052	0.00379593		BRWD3	0.247264	0.0611394	0.0217194
	MKI67IP	0.241441	0.058294	0.0425167		SPRED2	0.452808	0.205035	0.00379759		FUCA1	0.247251	0.0611331	0.0217264
	C17orf42	0.241359	0.0582544	0.0425892		C17orf63	0.452639	0.204882	0.00381228		MRPS25	0.247199	0.0611072	0.0217551
	QRSL1	0.241354	0.0582518	0.0425938		NFU1	0.452604	0.20485	0.00381536		C2orf88	0.247181	0.0610982	0.0217651
	BRD8	0.241326	0.0582381	0.0426189		WDR45L	0.452603	0.20485	0.00381541		RAB33B	0.247108	0.0610625	0.0218048
	NDUFS2	0.241325	0.0582375	0.04262		CREBZF	0.452524	0.204778	0.00382234		MON2	0.247055	0.0610363	0.0218341
	ABHD12	0.241285	0.0582183	0.0426553		LOC150786 /// RAB6A /// RAB6C	0.452499	0.204755	0.00382448		SARS	0.246979	0.0609985	0.0218763
	OR6T1	0.241278	0.0582149	0.0426616		POLE3	0.452474	0.204733	0.00382669		DHX33	0.246976	0.060997	0.0218779
	HSPA14	0.241277	0.0582148	0.0426618		SLC17A9	0.452408	0.204673	0.00383242		MFSD1	0.246896	0.0609575	0.0219221
	RRAGD	0.241219	0.0581865	0.0427137		ZNF451	0.452394	0.20466	0.00383371		SBDS /// SBDSP1	0.246849	0.0609343	0.0219482
	GYS2	0.241119	0.0581384	0.0428021		HIGD1A	0.452367	0.204636	0.00383603		SNX15	0.24677	0.0608957	0.0219915
	ANKRD28	0.241059	0.0581092	0.0428559		CIB1	0.452282	0.204559	0.00384355		LZIC	0.246766	0.0608933	0.0219942
	PALMD	0.240996	0.0580789	0.0429118		GNPTG	0.452253	0.204533	0.00384609		MEST	0.246733	0.060877	0.0220125
	C1orf31	0.240925	0.058045	0.0429745		ST13	0.452127	0.204418	0.00385719		DHX16	0.246713	0.0608671	0.0220237
	CNBP	0.240914	0.0580393	0.042985		KIAA0892	0.452114	0.204407	0.00385832		SNX27	0.246677	0.0608494	0.0220437
	HSD3B7	0.240903	0.058034	0.0429948		RPL34	0.452094	0.204389	0.00386008		RNF138	0.246569	0.0607963	0.0221036
	EFNA2	0.240782	0.057976	0.0431022		MEAF6	0.452017	0.20432	0.00386684		GEMIN5	0.246477	0.0607507	0.0221551
	EXOSC5	0.240765	0.0579679	0.0431172		C1orf174	0.451986	0.204291	0.00386961		RAP1A	0.246476	0.0607506	0.0221552
	UBA2	0.240721	0.0579467	0.0431565		ANAPC16	0.451953	0.204261	0.00387255		AP2S1	0.24644	0.0607327	0.0221754
	TMEM167A	0.24057	0.0578738	0.0432922		TMEM195	0.451935	0.204245	0.00387409		ERBB2IP	0.246433	0.0607294	0.0221792
	SMOC1	0.240532	0.0578558	0.0433257		ZADH2	0.451885	0.2042	0.0038785		DSC2	0.24643	0.0607276	0.0221812
	FBXO9	0.240494	0.0578372	0.0433604		ST3GAL6	0.451801	0.204124	0.00388595		VKORC1L1	0.246374	0.0607003	0.0222123
	TOM1L1	0.240492	0.0578366	0.0433615		BAT2L2	0.451784	0.204108	0.00388752		MRPS35	0.246347	0.0606867	0.0222277
	OR7C1	0.240467	0.0578242	0.0433847		PEBP1	0.451749	0.204077	0.00389062		KIAA1370	0.246309	0.060668	0.0222489
	BRP44L	0.240433	0.0578081	0.0434148		RTKN	0.4517	0.204033	0.00389492		YIPF4	0.246238	0.0606329	0.0222888
	CEP170	0.240408	0.0577962	0.0434369		CD59	0.451691	0.204025	0.00389573		CYB5R3	0.246202	0.0606155	0.0223087
	PON2	0.240376	0.0577804	0.0434666		NAP1L1	0.451643	0.203982	0.00389998		RAB11B	0.246194	0.0606114	0.0223133
	BAMBI	0.240282	0.0577354	0.0435508		FUNDC2	0.451586	0.20393	0.00390505		ZIC4	0.246168	0.0605985	0.0223281
	SEC16A	0.240276	0.0577325	0.0435563		C3orf38	0.451572	0.203917	0.00390636		TGDS	0.246148	0.0605886	0.0223394
	TMBIM1	0.240181	0.0576871	0.0436414		NUDT6	0.451568	0.203914	0.00390665		PI4KB	0.246122	0.060576	0.0223538
	CCNYL1	0.240167	0.0576802	0.0436543		HIBADH	0.451563	0.20391	0.00390709		MS4A5	0.245932	0.0604823	0.0224611
	AKR1B10 /// AKR1B15	0.240159	0.0576765	0.0436613		LPP	0.451491	0.203844	0.00391357		ZNF592	0.245908	0.0604708	0.0224743
	TUBGCP4	0.240147	0.0576706	0.0436723		ZNF24	0.451478	0.203832	0.00391472		GSDMB	0.245862	0.0604481	0.0225005
	FAM59A	0.240132	0.0576632	0.0436864		FLJ77644 /// TMEM106A	0.451477	0.203832	0.00391478		SKIV2L	0.245832	0.0604333	0.0225175
	C10orf81	0.240125	0.0576598	0.0436928		CARHSP1	0.45146	0.203816	0.0039163		RPL31	0.2458	0.0604174	0.0225358
	BRD1	0.240123	0.0576592	0.0436938		RHOBTB3	0.451353	0.203719	0.00392589		ACAD11 /// NPHP3	0.245664	0.0603507	0.0226128
	DLST	0.24006	0.0576288	0.0437511		C6orf153	0.451288	0.203661	0.00393168		FTSJD2	0.24563	0.060334	0.0226321
	FAM55B	0.240055	0.0576264	0.0437555		TCF3	0.451194	0.203576	0.00394016		ATF7	0.245536	0.060288	0.0226854
	FBXO21	0.24005	0.0576242	0.0437598		TM6SF2	0.451103	0.203494	0.00394835		CLDN14	0.245531	0.0602855	0.0226883
	COX15	0.240027	0.0576129	0.043781		ZNF592	0.450927	0.203335	0.00396416		GCN1L1	0.245517	0.0602784	0.0226965
	NPLOC4	0.239909	0.0575562	0.043888		RAP2B	0.450906	0.203316	0.00396611		NRBP1	0.24546	0.0602508	0.0227286
	MRPS23	0.23989	0.0575471	0.0439053		CLIC1	0.450726	0.203154	0.00398232		IL17RC	0.245437	0.0602394	0.0227418
	RAB11FIP2	0.239819	0.057513	0.0439698		TXNDC15	0.450709	0.203138	0.00398392		SNX25	0.245413	0.0602275	0.0227557
	NDUFS1	0.239772	0.0574908	0.0440118		C19orf12	0.450618	0.203057	0.00399215		SRRM2	0.245399	0.0602207	0.0227636
	BBX	0.239724	0.0574677	0.0440556		COX7A2L	0.450605	0.203044	0.00399336		PRKAG1	0.245384	0.0602135	0.022772
	TPRG1L	0.239705	0.0574583	0.0440734		FRMD4A	0.450591	0.203033	0.00399457		ECHDC3	0.245376	0.0602092	0.022777
	YWHAQ	0.239667	0.0574404	0.0441073		C16orf58	0.45058	0.203022	0.00399561		PIGL	0.245374	0.0602082	0.0227782
	FAM165B	0.239654	0.0574339	0.0441196		RPS5	0.450554	0.202999	0.00399796		FAM49B	0.24535	0.0601968	0.0227914
	CDK12	0.239651	0.0574326	0.0441221		BSDC1	0.45055	0.202995	0.00399837		NBR1	0.245307	0.0601753	0.0228164
	NOLC1	0.239643	0.0574286	0.0441298		ERAP1	0.450498	0.202948	0.00400307		LAPTM4A	0.2453	0.060172	0.0228203
	C12orf36	0.23964	0.0574271	0.0441326		BNIP2	0.450341	0.202807	0.00401734		CLEC5A	0.245285	0.0601648	0.0228287
	MRPS28 /// TPD52	0.239615	0.0574154	0.0441548		TP53INP1	0.450319	0.202787	0.0040194		MTF2	0.24524	0.0601424	0.0228549
	ATAD2	0.239544	0.0573816	0.0442192		MS4A4A	0.450264	0.202738	0.00402442		ANTXR2	0.245214	0.0601298	0.0228697
	NPAS2	0.239478	0.0573499	0.0442795		BST2	0.450134	0.202621	0.00403629		CAT	0.245142	0.0600944	0.0229111
	JUN	0.239445	0.0573337	0.0443104		MDH1	0.450113	0.202602	0.00403822		TSGA14	0.245131	0.0600892	0.0229171
[truncated: 2,889 more rows]
